# Supplementary material for: Enrichment of Cancer‐Associated Fibroblasts, Macrophages, and Up‐Regulated TNF‐α Signaling in the Tumor Microenvironment of CMS4 Colorectal Peritoneal Metastasis
Source: Cancer Med. 2024 Dec 30;14(1):e70521. doi: 10.1002/cam4.70521 (PMC11683539; doi:10.1002/cam4.70521)
Supplement: Supplementary file 1 — File S1. [file CAM4-14-e70521-s004.xlsx]

## Sheet: CMSclassifier
SSP	RF	Sample	Group
CMS2	CMS2	COMET_0145	LM
CMS2	CMS2	COMET_0151	LM
CMS2	CMS2	COMET_0169	LM
CMS4	CMS2	COMET_0172	LM
CMS2	CMS2	COMET_0182	LM
CMS2	CMS2	COMET_0190M3	LM
CMS2	CMS2	COMET_0192	LM
CMS2	CMS2	COMET_0233M2	LM
CMS2	CMS2	COMET_0255	LM
CMS2	CMS2	COMET_0272	LM
CMS2	CMS2	COMET_0003M1	LM
CMS2	CMS2	COMET_0277M1	LM
CMS2	CMS2	COMET_0005M1	LM
CMS2	CMS2	COMET_0008M2	LM
CMS2	CMS2	COMET_0027M1	LM
CMS2	CMS2	COMET_0071M1	LM
CMS2	CMS2	COMET_0111M1	LM
CMS2	CMS2	COMET_0122M2	LM
CMS2	CMS2	COMET_0134	LM
CMS2	CMS2	COMET_0138	LM
CMS2	CMS2	Lme_0015	LuM
CMS2	CMS2	Lme_0017	LuM
CMS2	CMS2	Lme_0027M1_1	LuM
CMS2	CMS2	Lme_0033M1_2	LuM
CMS2	CMS2	Lme_0042M1_2	LuM
CMS2	CMS2	Lme_0047M1_2	LuM
CMS2	CMS2	Lme_0067	LuM
CMS2	CMS2	Lme_0072M1_2	LuM
CMS2	CMS2	Lme_0078M1_1	LuM
CMS2	CMS2	Lme_0081M1_1	LuM
CMS2	CMS2	Lme_0087	LuM
CMS2	CMS2	Lme_0095	LuM
CMS2	CMS2	Lme_0098	LuM
CMS2	CMS2	Lme_0101	LuM
CMS2	CMS2	Lme_0110	LuM
nd	CMS2	PC_0234M1	PM
CMS1	CMS2	PC_0256M1	PM
CMS4	CMS2	PC_0344M1	PM
CMS4	CMS2	PC_0422M1	PM
CMS1	CMS2	PC_0574M1	PM
