# Supplementary material for: Enrichment of Cancer‐Associated Fibroblasts, Macrophages, and Up‐Regulated TNF‐α Signaling in the Tumor Microenvironment of CMS4 Colorectal Peritoneal Metastasis
Source: Cancer Med. 2024 Dec 30;14(1):e70521. doi: 10.1002/cam4.70521 (PMC11683539; doi:10.1002/cam4.70521)
Supplement: Supplementary file 2 — File S2. [file CAM4-14-e70521-s006.xlsx]

## Sheet: LiverVsLung
Gene	log2FoldChange	padj	ENSG	COMET_normcount_mean	Lme_normcount_mean	PC_normcount_mean	COMET_normcount_median	Lme_normcount_median	PC_normcount_median	COMET_rlog_mean	Lme_rlog_mean	PC_rlog_mean	COMET_rlog_median	Lme_rlog_median	PC_rlog_median	COMET_tpm_mean	Lme_tpm_mean	PC_tpm_mean	COMET_tpm_median	Lme_tpm_median	PC_tpm_median
SLC44A4	-21.3692	0	ENSG00000231479.8	8.93	-6.64	9.01	-6.64	-6.64	7.9	3.44	1.58	6.25	1.67	1.62	7.12	1.81	-6.64	2.11	-6.64	-6.64	1.14
HSD17B8	-21.2871	0	ENSG00000228712.2	7.66	6.06	8.39	-6.64	-6.64	8.46	3.97	3.3	5.65	2.84	2.84	6.26	1.88	1.16	3.24	-6.64	-6.64	3.28
G6PC1	-10.3869	0	ENSG00000131482.10	11.31	-0.17	-0.93	7.9	-6.64	-6.64	7.3	2.44	2.36	7.25	2.4	2.21	2.71	-6.14	-6.3	0.22	-6.64	-6.64
TTR	-7.3558	0	ENSG00000118271.12	16.05	5.83	1.57	11.05	4.45	1.08	10.04	5.4	4.05	10.37	5.43	4.07	10.08	1.18	-2.66	6.54	0.01	-3.01
ANXA10	-4.61282	0	ENSG00000109511.12	8.86	3.15	10.09	4.88	1.85	6.16	5.26	3.54	7.22	4.87	3.42	5.72	2.4	-2.23	4.95	-0.39	-3.08	1.19
HAND2	-4.47179	0	ENSG00000164107.9	7.04	2.34	7.47	6.22	-6.64	6.77	5.81	4.62	6.14	5.75	4.52	6.02	0.34	-3.37	1.64	0.2	-6.64	0.83
RP11-986E7.7	-3.72508	0	ENSG00000273259.3	8.79	3.44	2.99	6.81	2.78	2.47	5.53	3.98	3.88	5.95	3.89	3.81	0.41	-3.84	-3.91	-1.13	-4.56	-4.11
PPP1R1A	-3.60011	0	ENSG00000135447.17	11.01	5.96	7.32	6.96	4.3	5.62	7.02	5.18	6.17	6.75	4.96	5.81	3.45	-0.3	1.64	0.81	-1.67	-0.33
CDH2	-3.18879	0	ENSG00000170558.10	8.66	6.95	7.92	7.3	4.33	7.7	7.26	5.97	7.44	7.07	5.61	7.35	0.72	-0.6	0.82	-0.57	-3.22	0.38
LDLRAD2	-3.14485	0	ENSG00000187942.12	8.77	5.45	6.33	6.43	5.18	6.45	6.9	5.79	6.28	6.42	5.76	6.43	1.92	-0.55	0.64	0.32	-0.87	0.86
STMN2	-2.95741	0	ENSG00000104435.14	7.37	4.16	4.83	6.39	3.26	5.22	5.66	4.83	5.04	5.75	4.72	5.26	0.76	-1.96	-1.13	-0.67	-3.27	-0.78
SLC5A2	-2.70731	0	ENSG00000140675.13	8.88	5.97	5.39	6.44	5.74	4.67	7.06	6.01	5.67	6.46	6.08	5.59	2.3	0.23	0	0.69	-0.17	-0.35
HOXC11	-2.67494	0.004	ENSG00000123388.4	7.4	5.9	8.3	5.36	1.78	7.08	5.27	4.42	5.58	5.08	4.07	6.07	0.79	-0.85	2.05	-1.38	-4.44	0.9
BRD2	-2.4441	0	ENSG00000230678.10	8.58	5.88	7.58	7.19	4.58	5.46	7.17	5.92	6.71	6.96	5.67	6.04	1.9	-0.41	1.39	0.26	-1.79	-0.62
FXYD2	-2.31373	0.001	ENSG00000137731.14	9.18	6.45	2.96	7.8	5.43	3.51	7.32	5.8	4.8	7.33	5.87	5.02	4.27	1.93	-1.03	3.37	0.94	-0.65
PLIN4	-2.29199	0.001	ENSG00000167676.4	8.14	4.41	11.37	5.83	4.23	6.96	5.74	4.7	7.25	5.72	4.76	6.5	-0.95	-3.58	3.8	-2.61	-3.64	-0.96
SERPINE1	-2.17843	0	ENSG00000106366.9	12.33	10.02	12.62	11.75	9.05	12.34	11.46	9.8	12.18	11.52	9.58	12.02	4.7	2.72	5.54	4.04	1.57	5.29
RP5-966M1.6	-2.17041	0.001	ENSG00000243696.5	8.71	5.05	4.15	6.2	4.87	4.21	6.42	5.31	4.9	6.03	5.31	5.03	-0.44	-3.05	-3.52	-2.04	-3.33	-3.13
CLTRN	-1.93476	0.001	ENSG00000147003.7	7.19	4.94	4.65	5.79	4.74	3.94	5.83	5.3	5.19	5.64	5.29	5.09	0.81	-0.73	-0.56	-0.23	-1.1	-1.38
SMN1	-1.88304	0.002	ENSG00000275349.4	8.46	6.1	8.65	8.14	5.24	8.68	7.4	6.22	7.68	7.69	6.13	8.05	3.18	0.88	3.62	2.87	-0.03	3.61
BRD2	-1.85717	0.002	ENSG00000234507.9	9.9	8.39	5.68	6.52	6.34	5.83	7.27	6.7	6.01	6.65	6.53	6.22	2.77	1.47	-0.64	-0.29	-0.67	-0.71
EFHD1	-1.7699	0	ENSG00000115468.12	10.06	6.75	7.98	7.57	5.4	7.66	7.73	6.42	7.5	7.46	6.09	7.52	2.51	0.47	2.1	1.42	-1.07	1.55
SLC39A4	-1.76985	0	ENSG00000147804.10	12.46	10.47	10.7	11.28	10.5	10.49	11.47	10.4	10.71	11.21	10.62	10.62	7.93	6.34	6.87	7.24	6.38	6.71
SLC9A3R2	-1.76956	0	ENSG00000065054.14	11.96	10.1	11.21	11.3	9.87	11.22	11.26	10.25	10.99	11.19	10.14	11.13	5.97	4.76	6.19	5.71	4.38	6.02
NCAM1	-1.75988	0.005	ENSG00000149294.17	6.96	6.28	7.62	4.95	4.07	6.1	5.53	5.14	6.17	5.26	4.97	5.75	-1.52	-1.81	-0.12	-3.08	-3.84	-1.72
FOLH1	-1.71653	0.001	ENSG00000086205.18	8.53	6.28	6.9	6.84	4.89	6.94	6.93	5.92	6.65	6.7	5.72	6.76	0.94	-0.45	0.55	0.18	-1.65	0.6
TMEM52	-1.70995	0	ENSG00000178821.13	8.42	6.57	6.93	7.71	6.29	6.36	7.67	6.78	6.88	7.51	6.76	6.79	3.02	1.51	2.13	2.65	1.16	1.5
PIWIL1	-1.67919	0.004	ENSG00000125207.7	8.13	5.78	9.96	6.14	4.94	8.14	6.66	5.85	7.88	6.29	5.67	7.56	0.96	-1.14	3.29	-0.66	-1.9	1.42
NMRAL1	-1.58749	0	ENSG00000274684.4	7.53	5.66	5.88	7.37	5.25	5.65	6.86	6.06	6.19	6.91	6.01	6.14	1.22	-0.35	0.34	1.2	-0.28	0.05
LSS	-1.52198	0.001	ENSG00000281289.2	9.37	7.47	6.54	8.43	7.52	6.62	8.36	7.57	7.09	8.25	7.67	7.15	1.12	-0.33	-0.88	0.69	-0.24	-0.85
ADAMTS17	-1.50545	0.001	ENSG00000140470.15	7.49	5.62	7.44	6.53	5.51	7.07	6.67	6.03	6.84	6.48	6.06	6.75	-0.33	-1.56	0.5	-0.63	-1.35	0.01
FOSB	-1.50518	0.003	ENSG00000125740.14	10.89	8.77	12.75	9.53	7.65	12.96	9.72	8.33	11.46	9.5	8.17	12.2	3.3	1.25	5.59	2.17	0	5.74
EPHB6	-1.4925	0.008	ENSG00000106123.12	7.46	4.96	9	5.2	4.5	5.71	6.06	5.24	7.05	5.56	5.26	5.79	0.69	-1.14	2.95	-1.18	-1.83	0.12
RP11-666O2.7	-1.45907	0.001	ENSG00000288656.1	12.25	10.37	10.08	11.43	10.39	10.06	11.16	10.23	10.15	11.25	10.46	10.22	5.89	4.48	4.47	5.37	4.17	4.77
H2BC5	-1.45612	0	ENSG00000158373.8	9.62	8.03	9.72	9.36	7.92	9.72	9.17	8.19	9.2	9.18	8.23	9.44	4.72	3.39	5.36	4.39	3.04	5.17
ACTN4	-1.41644	0.004	ENSG00000282844.2	11.83	9.74	9.34	11.14	9.51	6.98	10.52	9.14	8.62	10.8	9.58	7.87	4.56	2.81	2.76	4.09	2.82	0.46
ZNF814	-1.37354	0.002	ENSG00000204514.10	10.36	8.46	9.93	9.03	8.08	9.71	9.19	8.42	9.33	8.98	8.35	9.49	3.07	1.6	3.41	1.86	1.28	3.54
NUPR1	-1.35751	0.002	ENSG00000176046.9	12.78	10.89	10.72	12.14	10.68	10.65	11.68	10.62	10.69	11.91	10.8	10.78	6.43	4.98	5.06	6.07	4.49	5.31
UGT1A10	-1.35204	0.004	ENSG00000242515.5	10.45	8.44	9.35	9.13	7.78	6.92	9.17	8.09	8.37	8.99	8.06	7.52	3.04	1.62	3	2.04	0.96	0.43
TMOD1	-1.3428	0.002	ENSG00000136842.14	8.55	6.68	9.12	7.79	6.15	8.86	7.61	6.83	8.09	7.63	6.71	8.32	0.87	-0.36	2.32	0.59	-1.22	2.43
FXYD1	-1.33098	0.009	ENSG00000266964.6	11.03	6.91	5.85	6.96	6.86	5.97	7.44	6.45	5.89	6.93	6.87	6.25	5.8	2.88	2.13	2.92	2.89	2.24
METRN	-1.29636	0.002	ENSG00000103260.9	9.51	7.73	9.35	9.2	7.67	9.41	8.77	7.7	8.93	8.94	7.93	9.09	4.96	3.69	5.51	4.77	3.3	5.59
PSMB8	-1.27785	0.002	ENSG00000204264.12	11.69	9.93	10.58	11.13	9.25	10.09	10.92	9.58	9.92	10.92	9.54	10.14	5.91	4.17	5.2	5.6	3.31	4.59
TTBK1	-1.2499	0.004	ENSG00000146216.13	7.54	5.62	7.8	6.43	5.1	5.84	6.44	5.88	6.46	6.32	5.76	6.05	-0.8	-2.36	0.2	-2.03	-3.09	-1.9
RAMP1	-1.19639	0.005	ENSG00000132329.11	9.54	7.64	10.5	7.99	6.57	10.56	8.42	7.59	9.76	8.09	7.21	9.93	4.55	3.22	6.35	3.65	2.29	6.31
RP11-803J6.1	-1.16652	0.004	ENSG00000284820.1	8.96	7.11	5.66	8.06	6.82	5.73	7.84	7.01	6.36	7.79	7.04	6.48	0.49	-0.81	-1.77	0.2	-1.21	-1.76
EIF3C	-1.1508	0	ENSG00000184110.15	15.25	13.94	14.3	14.97	13.88	13.94	14.91	14.03	14.24	14.87	14.03	14.08	9.61	8.6	9.28	9.51	8.5	8.82
MAD1L1	-1.14638	0	ENSG00000002822.16	10.35	9.02	9.78	10.21	8.64	9.23	10.02	9.12	9.57	10.04	8.95	9.35	4.07	3.14	4.18	4.04	2.64	3.85
DEFB1	-1.12374	0.018	ENSG00000284881.2	9.47	5.71	4.08	6.44	4.3	4.28	6.42	5.07	4.57	6.13	4.91	4.91	5.44	2.48	1.4	3.32	1.35	1.88
PCBP3	-1.10144	0.004	ENSG00000183570.17	7.08	6.43	7.07	6.41	4.64	6.68	6.35	5.9	6.46	6.29	5.63	6.42	0.63	0.13	1.2	-0.31	-1.53	0.65
SART1	-1.08795	0	ENSG00000175467.15	12.14	10.85	10.93	11.95	10.85	10.81	11.77	10.96	11.02	11.81	10.99	10.95	6.07	5.15	5.53	6.09	5.14	5.66
CNGA1	-1.08244	0.004	ENSG00000198515.16	8.59	6.82	7.28	7.86	7.01	7.29	7.57	6.91	7.13	7.6	7.13	7.28	1.53	0.46	1.16	1.26	0.44	1.4
PDK4	-1.07543	0.002	ENSG00000004799.8	10.88	9.3	11.51	9.76	9.14	11.09	10.1	9.37	10.77	9.8	9.36	10.8	3.17	2.17	4.67	2.63	1.85	4.09
HSPA1A	-1.052	0.024	ENSG00000204389.10	10.76	7.94	12.52	8.51	6.77	9.26	8.14	7.08	9.44	8.3	7.11	8.93	3.88	1.3	6.17	1.93	0.25	2.93
CITED4	-1.04918	0.004	ENSG00000179862.7	9.57	7.9	9.42	8.65	7.32	9.11	8.75	7.84	8.99	8.57	7.73	8.9	5.45	4.48	6.18	4.93	3.62	5.94
LINGO1	-1.04487	0.01	ENSG00000169783.13	6.47	5.65	7.82	5.08	4.18	6.52	5.51	5.18	5.99	5.31	5.05	5.91	-0.55	-1.18	1.55	-1.88	-2.77	-0.1
RAP1GAP	-1.04172	0.001	ENSG00000076864.20	10.88	9.4	10.85	10.74	8.78	10.44	10.36	9.35	10.49	10.54	9.14	10.32	3.4	2.23	3.86	3.09	1.43	3.33
PER1	-1.02518	0.002	ENSG00000179094.16	10.64	9.09	10.55	9.5	8.7	10.66	9.9	9.11	10.17	9.54	8.98	10.39	2.92	1.95	3.64	2.19	1.81	3.64
KCNQ1	-1.01668	0.018	ENSG00000282076.1	9.58	7.24	5.69	9.1	6.96	6.21	7.79	6.9	6.04	8.52	7.06	6.62	3.23	1.23	0.18	2.98	0.8	0.48
BAIAP2	-1.00908	0	ENSG00000175866.16	10.89	9.58	10.62	10.89	9.32	10.71	10.53	9.64	10.48	10.71	9.57	10.58	4.55	3.56	4.9	4.33	3.25	4.9
FNDC5	-1.00382	0.014	ENSG00000160097.20	7.43	4.59	6.42	5.53	3.96	6.27	5.99	5.13	5.9	5.6	5.06	5.95	0.49	-1.62	0.44	-0.48	-2.56	0.16
FAM83H	-0.947137	0.001	ENSG00000180921.7	12.48	11.13	11.87	12.06	10.87	11.69	12	11.14	11.67	11.96	11.07	11.68	5	3.88	4.99	4.71	3.84	4.96
SRM	-0.940594	0	ENSG00000116649.10	12.15	10.96	11.11	11.9	10.86	10.47	11.81	11.05	11.07	11.79	11.01	10.73	6.62	5.73	6.12	6.39	5.42	5.86
TBL3	-0.936102	0	ENSG00000183751.15	11.03	9.94	10.38	10.91	9.99	10.59	10.81	10.07	10.36	10.79	10.12	10.56	4.73	3.88	4.66	4.66	3.8	4.79
ANXA9	-0.904523	0.002	ENSG00000143412.10	9.55	8.14	8.69	8.94	7.86	8.67	8.94	8.14	8.21	8.81	8.1	8.63	2.83	1.9	2.79	2.42	1.6	3.08
ERICH5	-0.900786	0.016	ENSG00000177459.11	7.7	5.71	6.22	6.11	4.75	5.75	6.41	5.74	5.95	6.1	5.56	5.94	1.38	-0.26	0.42	-0.23	-1.56	0.33
GJC2	-0.888928	0.01	ENSG00000198835.4	7.25	5.49	7.49	6.07	5.32	6.49	6.31	5.8	6.53	6.11	5.82	6.3	1.48	-0.11	2.21	-0.01	-0.18	1.54
VGF	-0.888142	0.023	ENSG00000128564.7	7.5	5.2	5.1	5.85	4.17	5.15	5.97	5.25	5.39	5.71	5.09	5.42	2.63	0.57	0.66	1.11	-0.42	0.6
GFRA1	-0.880833	0.029	ENSG00000151892.16	9.7	5.97	6.71	4.11	3.95	6.8	5.6	4.98	5.78	4.64	4.57	6.33	-0.07	-2.52	-1.4	-4.06	-4.5	-1.55
GPX3	-0.872999	0.012	ENSG00000211445.12	12.81	11.03	12.13	10.96	10.35	11.46	11.44	10.72	11.61	11.01	10.56	11.4	5.86	4.75	6.15	4.66	3.69	5.29
SURF2	-0.868923	0	ENSG00000148291.10	9.86	8.76	8.89	9.74	8.73	8.85	9.56	8.9	8.97	9.59	8.9	8.98	4.86	4.04	4.45	4.8	4.07	4.42
DTX1	-0.843265	0.014	ENSG00000135144.7	9.03	6.33	7.86	6.91	5.63	7.6	7.13	6.28	7.34	6.88	6.17	7.31	1.4	-0.48	1.51	0.15	-0.89	1.16
HGH1	-0.834997	0	ENSG00000235173.7	11.52	10.39	10.78	11.4	10.32	10.48	11.21	10.46	10.7	11.27	10.47	10.58	4.84	4.02	4.65	4.69	3.85	4.27
CHCHD10	-0.830952	0.002	ENSG00000250479.9	12.08	10.77	10.16	11.52	10.77	10.04	11.49	10.77	10.3	11.41	10.85	10.31	8.41	7.58	7.29	8.23	7.49	7.12
CPTP	-0.828468	0.001	ENSG00000224051.7	10.68	9.46	9.66	10.15	9.06	9.6	10.27	9.49	9.72	10.08	9.31	9.69	4.51	3.75	4.21	4.48	3.2	4.22
CIART	-0.814898	0.014	ENSG00000159208.16	7.17	5.42	6.39	6.14	5.47	5.98	6.15	5.73	6.08	6.05	5.79	5.98	0.82	-0.5	0.94	0.08	-0.4	0.28
ADAMTS1	-0.811686	0.005	ENSG00000154734.16	9.26	7.81	10.94	8.6	7.75	10.3	8.59	7.94	9.93	8.57	8.01	9.8	1.49	0.29	3.66	0.79	0.24	3.42
ARHGDIG	-0.799505	0.026	ENSG00000242173.10	7.15	4.99	7.21	5.43	3.83	6.77	5.86	5.26	6.2	5.57	5.1	6.19	2.15	0.31	2.7	0.11	-1.15	2.59
G0S2	-0.791783	0.008	ENSG00000123689.6	9.55	8.05	9.55	9.27	6.92	8.22	8.93	7.84	8.78	9.03	7.52	8.32	4.58	3.61	5.42	4.56	2.27	3.93
ANTKMT	-0.783092	0	ENSG00000103254.10	8.93	7.87	7.8	8.64	7.7	7.49	8.58	8.01	7.88	8.51	7.93	7.81	5.12	4.36	4.69	4.98	4.41	4.21
MACROD1	-0.776681	0.002	ENSG00000133315.12	10.83	9.61	9.27	10.58	9.4	9.25	10.42	9.53	9.31	10.41	9.56	9.45	5.92	5.09	4.99	5.98	4.94	5.02
FAAP20	-0.775179	0	ENSG00000162585.17	10.24	9.24	9.3	10.15	9.26	9.25	10	9.33	9.39	10.01	9.38	9.38	5.7	4.97	5.32	5.76	4.72	5.31
FSTL3	-0.773548	0.004	ENSG00000070404.10	10.42	9.08	10.95	10.13	9.02	10.98	9.9	9.08	10.56	10.01	9.21	10.64	3.61	2.59	4.73	3.32	2.43	4.92
MYG1	-0.766913	0	ENSG00000139637.14	11.21	10.15	10.26	10.75	10.16	10.45	10.89	10.24	10.33	10.71	10.28	10.49	5.44	4.69	5.13	5.24	4.62	5.2
NTHL1	-0.758241	0.001	ENSG00000065057.9	11.31	10.18	9.83	10.77	10.17	9.6	10.9	10.21	9.83	10.7	10.26	9.85	6.08	5.31	5.34	6.02	5.3	5.44
HSPB1	-0.755938	0.001	ENSG00000106211.10	14.41	13.24	13.82	14.38	13.16	13.92	14.08	13.19	13.75	14.22	13.29	13.87	10.21	9.36	10.21	10.09	9.15	10.32
CTIF	-0.754896	0.007	ENSG00000134030.14	10.18	8.78	9.68	9.27	8.73	9.77	9.42	8.81	9.52	9.25	8.88	9.61	2.21	1.57	2.68	1.96	1.26	2.68
PNPLA7	-0.75287	0.007	ENSG00000130653.16	8.59	8.2	7.74	7.96	6.97	7.86	7.89	7.42	7.48	7.85	7.26	7.78	0.47	0.54	0.55	0.32	-0.68	0.78
GRINA	-0.746028	0	ENSG00000178719.17	13.51	12.57	13.03	13.41	12.48	12.81	13.33	12.64	12.98	13.32	12.61	12.86	7.11	6.45	7.18	7	6.14	6.86
TFF2	-0.739908	0.028	ENSG00000160181.9	7	4.94	10.56	5.78	4.78	10.63	6.03	5.27	9.48	5.95	5.45	9.6	2.39	0.55	6.48	1.04	0.23	6.61
FKBP5	-0.734576	0.007	ENSG00000096060.15	11.86	10.48	11.33	10.93	10.23	10.72	11.04	10.5	10.85	10.9	10.38	10.74	3.82	2.96	4.1	3.4	3	3.63
SCYL1	-0.729877	0.001	ENSG00000142186.17	12.09	11.03	11.41	11.66	11.08	11.2	11.76	11.1	11.4	11.61	11.18	11.27	5.38	4.7	5.4	5.33	4.56	5.45
RNF208	-0.724741	0.001	ENSG00000212864.3	8.34	7.25	7.69	8.25	7.19	7.77	7.97	7.43	7.64	8.03	7.43	7.75	3.2	2.39	3.13	2.95	2.33	3.13
PDZK1	-0.722114	0.017	ENSG00000174827.14	8.98	7.32	7.53	7.45	7.23	6.8	7.76	7.15	7.04	7.45	7.32	7.07	1.88	0.84	1.34	0.9	0.55	0.5
SCRIB	-0.711624	0.002	ENSG00000180900.20	12.11	11	11.2	12	10.69	10.88	11.74	10.99	11.12	11.85	10.87	11.01	6.2	5.41	5.87	6.14	5.16	5.47
EDF1	-0.71031	0	ENSG00000107223.13	13.92	12.98	13.28	13.69	12.96	13.38	13.7	13.05	13.29	13.63	13.07	13.39	9.1	8.46	9.09	9.03	8.44	9.16
NDUFAF3	-0.709035	0	ENSG00000178057.15	11.56	10.6	10.4	11.48	10.66	10.35	11.3	10.66	10.53	11.35	10.74	10.51	6.66	6	6.11	6.48	6.04	6.04
MAP1S	-0.707981	0.001	ENSG00000130479.11	10.4	9.33	9.95	10.13	8.97	10.02	10.07	9.4	9.86	10.04	9.23	9.95	4.6	3.81	4.75	4.49	3.49	4.7
C6orf136	-0.707627	0	ENSG00000233641.9	10.2	9.25	9.45	10.01	9.15	9.27	9.97	9.31	9.41	9.91	9.3	9.39	4.44	3.69	4.2	4.41	3.43	4.04
MRPL41	-0.707161	0.001	ENSG00000182154.8	11.07	9.98	9.77	10.61	9.98	9.93	10.69	10.01	9.9	10.54	10.08	10.04	7.15	6.43	6.59	7.09	6.44	6.67
TMEM120A	-0.695385	0.001	ENSG00000189077.11	11.68	10.67	10.5	11.51	10.77	10.39	11.37	10.72	10.54	11.39	10.83	10.56	5.83	5.2	5.35	5.7	5.05	5.24
C8orf82	-0.694091	0.002	ENSG00000213563.7	10.74	9.64	10.39	10.18	9.78	9.78	10.37	9.68	10.08	10.15	9.87	9.87	5.63	4.95	5.95	5.48	4.88	5.25
BAG6	-0.686542	0.001	ENSG00000204463.13	12.67	11.61	11.93	12.42	11.46	11.89	12.32	11.65	11.88	12.33	11.6	11.92	5.82	5.12	5.74	5.7	5.37	5.59
MROH6	-0.686203	0.013	ENSG00000204839.9	10.28	8.81	9.76	9.01	8.07	10.08	9.43	8.65	9.43	9.05	8.42	9.82	4.4	3.2	4.55	3.3	2.76	4.85
METTL26	-0.684962	0	ENSG00000130731.16	11.81	10.88	10.71	11.65	10.71	10.84	11.55	10.94	10.8	11.55	10.85	10.94	7.18	6.5	6.71	7.01	6.49	6.85
ATP5F1D	-0.675627	0.001	ENSG00000099624.8	12.1	11.09	10.54	11.66	11.02	10.2	11.75	11.12	10.73	11.59	11.11	10.54	7.95	7.26	7.05	7.85	7.11	6.86
AGPAT3	-0.674101	0	ENSG00000160216.21	12.01	11.21	11.65	11.96	10.96	11.75	11.88	11.28	11.6	11.88	11.13	11.72	4.14	3.6	4.36	3.95	3.26	4.28
GABRP	-0.669529	0.035	ENSG00000094755.17	7.95	9.35	9.47	5.71	4.57	8.78	6.4	5.74	7.98	5.95	5.32	8.04	0.65	2.17	2.6	-1.69	-2.63	1.99
ALPK2	-0.669332	0.027	ENSG00000198796.7	7.23	5.42	5.88	6.24	5.14	6.06	6.08	5.57	5.76	6.02	5.58	5.94	-1.91	-3.08	-2.23	-2.5	-3.16	-2.24
MFSD3	-0.664795	0.001	ENSG00000167700.9	10.02	9.06	9.54	9.79	8.91	9.37	9.76	9.12	9.42	9.7	9.09	9.4	4.8	4.07	4.91	4.54	3.82	4.6
CCDC85B	-0.657205	0.001	ENSG00000175602.4	9.02	8.08	7.77	9.09	7.9	7.5	8.73	8.16	7.99	8.85	8.1	7.87	5.29	4.62	4.59	5.19	4.33	4.38
JMJD8	-0.654098	0	ENSG00000161999.13	11.71	10.88	11.31	11.6	10.83	11.49	11.53	10.97	11.23	11.52	10.95	11.44	5.06	4.54	5.32	5.06	4.29	5.36
DCTN1	-0.652587	0.001	ENSG00000204843.13	12.75	11.82	12.02	12.59	11.75	12.05	12.49	11.88	12.05	12.5	11.86	12.09	5.95	5.33	5.91	5.79	5.26	5.79
ABHD14B	-0.649425	0.001	ENSG00000114779.20	12.59	11.62	11.46	12.37	11.35	11.54	12.29	11.65	11.53	12.27	11.5	11.64	5.98	5.32	5.45	5.94	5.1	5.42
ANKRD24	-0.645324	0.02	ENSG00000089847.12	6.75	5.24	4.57	5.34	4.98	4.82	5.74	5.42	5.25	5.48	5.38	5.33	-0.73	-1.84	-2.18	-1.64	-2.04	-1.85
TMEM39B	-0.642503	0	ENSG00000121775.18	9.45	8.65	9.24	9.34	8.62	9.37	9.29	8.78	9.16	9.25	8.78	9.28	3.01	2.43	3.28	2.94	2.32	3.38
SLC19A1	-0.6402	0.001	ENSG00000173638.19	10.75	9.85	10	10.49	9.82	10.05	10.51	9.9	10.02	10.42	9.93	10.09	3.14	2.51	2.98	3.13	2.35	2.86
ATP6V0C	-0.638458	0	ENSG00000185883.12	12.49	11.65	12.27	12.51	11.64	12.23	12.32	11.71	12.17	12.41	11.75	12.2	7.16	6.55	7.56	7.05	6.47	7.49
EHMT2	-0.637635	0	ENSG00000204371.11	11.32	10.46	10.89	11.17	10.39	10.75	11.12	10.52	10.83	11.09	10.51	10.78	4.72	4.01	4.75	4.58	4.03	4.58
SGF29	-0.634406	0.001	ENSG00000176476.9	10.06	9.13	9.27	9.62	9.15	9.29	9.76	9.23	9.31	9.59	9.26	9.36	4.14	3.58	4.08	4.02	3.56	4.16
ECI1	-0.62976	0.001	ENSG00000167969.13	11.41	10.47	10.57	11.02	10.32	10.72	11.12	10.52	10.57	10.97	10.46	10.75	6.48	5.86	6.34	6.32	5.78	6.35
DDX41	-0.625251	0	ENSG00000183258.12	12.02	11.23	11.06	11.87	11.29	11.14	11.84	11.29	11.18	11.79	11.36	11.24	5.55	4.99	5.18	5.52	4.96	5.11
GNL2	-0.621605	0.001	ENSG00000134697.13	12.26	11.33	11.4	11.97	11.12	11.2	12	11.35	11.38	11.9	11.26	11.32	5.92	5.34	5.62	5.82	5.03	5.49
POLRMT	-0.621577	0.004	ENSG00000099821.14	11.67	10.63	10.06	11.11	10.67	9.84	11.2	10.68	10.25	11.05	10.73	10.14	5.63	4.97	4.74	5.43	4.91	4.55
DOK7	-0.617603	0.02	ENSG00000175920.18	6.83	5.38	6.16	6.07	5.24	5.45	6.12	5.71	5.93	5.99	5.7	5.77	0.68	-0.51	0.56	0.04	-0.79	-0.1
ADD1	-0.617325	0.002	ENSG00000087274.18	13.1	12.14	12.15	12.77	12.1	12.25	12.77	12.19	12.22	12.7	12.19	12.31	6.23	5.67	5.98	6.25	5.61	6.08
CEBPD	-0.616038	0.009	ENSG00000221869.5	9.97	8.79	9.29	9.54	8.48	9.02	9.38	8.85	9.18	9.42	8.7	9.06	5.76	5.13	5.89	5.38	4.8	5.57
SHARPIN	-0.610833	0.001	ENSG00000179526.17	11.86	11	11.44	11.61	10.92	11.28	11.63	11.07	11.33	11.56	11.04	11.3	6.12	5.55	6.27	5.95	5.52	6.17
GNPTG	-0.610745	0.002	ENSG00000090581.11	11.71	10.8	11.2	11.29	10.78	11.2	11.43	10.86	11.11	11.26	10.89	11.19	5.46	4.91	5.68	5.37	4.71	5.51
EIF3CL	-0.609907	0.021	ENSG00000205609.13	12.98	11.52	9.97	11.42	11.29	9.78	11.81	11.37	10.32	11.42	11.33	10.23	5.23	4.2	3.01	4.19	4.08	2.88
CLPB	-0.609386	0.004	ENSG00000162129.14	10.57	9.56	9.8	10.28	9.13	9.88	10.24	9.54	9.74	10.18	9.37	9.89	3.24	2.57	3.1	3	1.89	3.03
PRRC2A	-0.60781	0.022	ENSG00000204469.13	9.9	8.42	9.6	8.78	7.98	8.89	8.9	8.25	8.94	8.74	8.2	8.82	3.61	2.36	3.91	2.52	1.75	3.57
SIGIRR	-0.607603	0.006	ENSG00000185187.13	11.47	10.4	10.58	10.89	10.28	10.63	10.98	10.45	10.59	10.85	10.4	10.66	6.08	5.51	6.08	5.88	5.43	5.99
EIF5AL1	-0.606855	0.011	ENSG00000253626.4	7.92	6.7	7.04	7.38	6.26	7.32	7.33	6.81	6.93	7.24	6.69	7.21	-0.1	-1.07	-0.44	-0.77	-1.52	-0.23
FKBP2	-0.605231	0.003	ENSG00000173486.14	11.87	10.91	11.24	11.53	10.84	10.69	11.54	10.95	11.16	11.47	10.95	10.84	7.2	6.61	7.22	7.15	6.59	6.99
PPP2R2C	-0.603336	0.045	ENSG00000074211.14	8.76	8.34	7.31	6.23	5.18	6.97	6.79	6	6.64	6.34	5.73	6.79	1.02	0.46	-0.14	-1.33	-2.18	-0.36
HSF1	-0.603155	0.001	ENSG00000185122.11	12.54	11.67	12.09	12.26	11.6	11.78	12.31	11.7	11.96	12.21	11.71	11.84	6.25	5.62	6.31	6.11	5.59	6.03
PFKL	-0.602791	0	ENSG00000141959.17	13.05	12.29	13.01	12.93	12.21	13.02	12.91	12.36	12.94	12.88	12.33	12.95	6.13	5.54	6.61	6.09	5.39	6.49
FAM234A	-0.60036	0.001	ENSG00000167930.17	12.44	11.6	12.77	12.2	11.54	11.81	12.23	11.68	12.33	12.16	11.66	11.87	5.42	4.76	6.35	5.31	4.61	5.3
DPP7	-0.599974	0.002	ENSG00000176978.14	12.61	11.7	11.79	12.41	11.57	11.36	12.32	11.74	11.77	12.32	11.69	11.53	7.28	6.68	7.08	7.14	6.53	6.83
JUND	-0.599917	0.007	ENSG00000130522.6	12.54	11.49	12	12.13	11.41	11.8	12.11	11.51	11.9	12.06	11.52	11.81	7.5	6.85	7.64	7.32	6.81	7.51
MEN1	-0.59967	0.001	ENSG00000133895.18	11.01	10.19	10.4	10.93	10.13	10.31	10.81	10.25	10.42	10.83	10.24	10.38	4.11	3.5	4.02	3.94	3.32	4.1
ZC3H3	-0.597866	0.001	ENSG00000014164.7	10.4	9.54	10.4	10.26	9.43	9.8	10.18	9.63	10.16	10.18	9.59	9.85	3.33	2.69	3.85	3.29	2.68	3.25
APBA1	-0.597508	0.022	ENSG00000276497.3	7.98	6.54	6.17	7.38	6.15	6.3	7.27	6.56	6.44	7.16	6.55	6.61	-0.64	-1.55	-1.69	-0.83	-1.93	-1.6
PKHD1	-0.595898	0.031	ENSG00000170927.15	7.61	5.93	2.49	6.9	5.23	2.28	6.51	5.84	5.1	6.48	5.73	5.09	-2.42	-3.71	-5.8	-3.03	-4.37	-5.93
VPS52	-0.594237	0.003	ENSG00000223618.7	9.86	8.95	9.09	9.85	8.98	9.13	9.57	9.03	9.15	9.69	9.09	9.19	4.15	3.48	3.97	4.24	3.43	4
TMUB1	-0.593646	0	ENSG00000164897.14	11.05	10.27	10.07	11.11	10.21	9.95	10.85	10.32	10.17	10.97	10.3	10.12	6.24	5.72	5.79	6.32	5.51	5.67
INF2	-0.590115	0.002	ENSG00000203485.14	12.82	11.95	12.83	12.65	11.73	12.47	12.59	12.01	12.66	12.58	11.89	12.45	6.22	5.64	6.81	6	5.71	6.53
HDLBP	-0.589392	0.001	ENSG00000115677.18	14.69	13.89	14.38	14.54	13.95	14.24	14.5	13.96	14.33	14.48	14.02	14.25	7.93	7.42	8.24	7.85	7.29	8.12
CUX1	-0.588765	0.001	ENSG00000257923.12	13.07	12.23	12.46	12.67	12.16	12.3	12.83	12.28	12.39	12.65	12.26	12.36	5.97	5.29	5.88	5.8	5.16	5.71
RNF123	-0.587498	0.003	ENSG00000164068.16	10.89	10	9.89	10.65	10.02	10	10.6	10.05	9.98	10.56	10.11	10.09	3.74	3.21	3.43	3.75	3.1	3.46
SSBP3	-0.586214	0	ENSG00000157216.16	12.12	11.35	12.19	12.03	11.35	12.19	11.98	11.41	12.06	11.97	11.46	12.09	4.98	4.49	5.61	5.03	4.42	5.81
PRRC2A	-0.586156	0.011	ENSG00000225164.9	11.29	10.14	10.23	11.12	9.95	9.84	10.73	10.13	10.11	10.94	10.08	10	5.31	4.49	4.88	5.16	4.27	4.39
GUCD1	-0.583892	0.008	ENSG00000138867.17	13.05	12.01	11.79	12.56	11.83	11.72	12.59	12.02	11.9	12.49	11.94	11.87	5.93	5.4	5.47	5.86	5.12	5.41
COG1	-0.581902	0.004	ENSG00000166685.12	11.48	10.58	10.26	11.05	10.4	10.09	11.17	10.6	10.39	11	10.52	10.3	4.64	4.02	4.08	4.34	4.11	3.8
PHC2	-0.581632	0	ENSG00000134686.19	12.95	12.22	12.78	13.03	12.27	12.72	12.82	12.28	12.71	12.93	12.35	12.69	5.87	5.38	6.23	5.93	5.26	6.04
PCGF2	-0.579862	0.001	ENSG00000277258.5	10.59	9.79	9.75	10.56	9.56	9.78	10.42	9.79	9.84	10.44	9.72	9.88	4.11	3.53	3.73	4.08	3.08	3.68
EEF1D	-0.579612	0.002	ENSG00000104529.18	14.92	14.07	13.99	14.66	14.01	13.56	14.66	14.09	13.95	14.6	14.09	13.76	9.51	8.92	9.17	9.37	8.99	8.67
MAF1	-0.579041	0.002	ENSG00000179632.10	12.74	11.91	12.8	12.37	11.81	12.32	12.53	11.96	12.5	12.35	11.93	12.32	6.52	5.94	7.11	6.37	5.92	6.66
NFKB2	-0.573665	0.006	ENSG00000077150.20	11.28	10.31	10.61	10.94	10.13	10.4	10.94	10.32	10.6	10.87	10.28	10.47	4.29	3.69	4.29	4.16	3.59	4.36
DRAP1	-0.573292	0	ENSG00000175550.8	12.08	11.36	11.4	11.99	11.32	11.23	11.93	11.41	11.45	11.91	11.41	11.35	6.95	6.49	6.84	6.93	6.45	6.82
ANPEP	-0.57233	0.03	ENSG00000166825.15	13.11	13.82	11.33	11.03	8.99	9.31	11.1	10.39	10.4	10.94	9.45	9.68	5.21	6.58	4.43	3.66	2.18	2.23
PAM16	-0.572149	0.028	ENSG00000282228.1	8.53	7.02	5.74	7.8	6.78	5.4	7.65	6.89	6.31	7.55	6.97	6.32	4.35	3.19	2.32	3.92	3.11	2
PABPC1	-0.570195	0.004	ENSG00000070756.17	16.75	15.87	16.93	16.53	15.83	16.67	16.49	15.91	16.64	16.47	15.94	16.58	10.02	9.32	10.77	9.68	9.42	10.33
GFUS	-0.569092	0.01	ENSG00000104522.16	12.96	11.92	13	12.4	11.55	12.69	12.57	11.88	12.76	12.38	11.75	12.61	6.92	6.16	7.53	6.47	5.62	7.41
CNKSR3	-0.569043	0.003	ENSG00000153721.19	10	9.15	10.06	10.08	9.24	10.28	9.76	9.24	9.73	9.93	9.33	10.07	2.52	1.84	3.1	2.57	1.83	3.16
KRT8	-0.568292	0.004	ENSG00000170421.12	17.28	16.39	17.52	16.98	16.15	17.59	17.05	16.4	17.35	16.95	16.32	17.43	10.63	9.99	11.4	10.46	9.69	11.34
ZHX3	-0.568007	0.009	ENSG00000174306.22	10.82	9.81	9.49	10.23	9.69	9.4	10.38	9.81	9.59	10.18	9.79	9.59	1.72	1.22	1.24	1.53	0.99	0.94
MTLN	-0.564232	0.007	ENSG00000175701.11	9.96	9.02	8.85	9.97	9.04	8.84	9.7	8.98	8.92	9.78	9.13	9	6.23	5.52	5.68	6.28	5.64	5.56
FOSL1	-0.563836	0.025	ENSG00000175592.9	10.07	8.68	10.64	9.88	8.08	10.9	9.36	8.45	10.04	9.66	8.41	10.42	3.73	2.45	4.73	3.71	1.64	5.04
IPO13	-0.563071	0.004	ENSG00000117408.11	10.66	9.8	9.97	10.37	9.82	9.8	10.38	9.86	9.99	10.3	9.91	9.9	3.07	2.62	3.06	3.15	2.46	2.92
DEAF1	-0.561005	0.028	ENSG00000282712.1	7.86	6.39	6.09	7.67	6.55	5.94	7.13	6.49	6.46	7.26	6.68	6.42	2.83	1.65	1.79	2.83	1.78	1.53
UNC93B1	-0.560964	0.002	ENSG00000110057.8	11.09	10.29	11.47	11.07	10.25	11.46	10.91	10.36	11.27	10.99	10.38	11.28	4.91	4.35	5.83	4.9	4.08	5.63
PPP1R16A	-0.560448	0.003	ENSG00000160972.10	11.28	10.45	10.26	11.23	10.48	10.42	11.03	10.46	10.27	11.1	10.54	10.5	6.14	5.58	5.75	6.03	5.5	6
CSRNP1	-0.559619	0.004	ENSG00000144655.15	10.6	9.76	11.04	10.3	9.6	11.1	10.38	9.84	10.81	10.28	9.78	10.87	2.99	2.41	3.99	2.9	2.32	3.92
TRIM47	-0.557913	0.006	ENSG00000132481.7	10.8	9.89	10.12	10.69	9.77	10	10.49	9.92	10.12	10.57	9.9	10.06	4.77	4.05	4.63	4.65	4.1	4.52
NME4	-0.556831	0.003	ENSG00000103202.13	12.14	11.33	11.05	12.05	11.35	11.04	11.92	11.31	11.14	11.94	11.41	11.18	6.69	6.08	6.19	6.59	5.96	6.18
GJB5	-0.556775	0.053	ENSG00000189280.3	6.83	6.05	7.93	4.13	3.38	8.22	5.18	4.78	6.07	4.79	4.6	6.68	0.57	-0.04	2.27	-1.75	-2.52	2.49
IVD	-0.555345	0.008	ENSG00000128928.10	12.15	11.2	11.66	11.65	11.17	11.51	11.76	11.27	11.55	11.62	11.27	11.52	4.29	3.76	4.51	4.16	3.79	4.27
NINJ1	-0.554965	0.005	ENSG00000131669.10	11.19	10.33	10.51	10.97	10.19	10.47	10.92	10.36	10.51	10.89	10.32	10.52	5.09	4.56	5.11	5.12	4.44	4.87
NDUFS8	-0.554661	0.002	ENSG00000110717.13	11.85	11.06	10.98	11.58	11.1	10.98	11.63	11.1	11.06	11.52	11.17	11.07	7.29	6.78	7.04	7.16	6.73	7.01
LYPLA2	-0.554479	0	ENSG00000011009.11	12.35	11.65	11.99	12.26	11.48	11.97	12.21	11.7	11.96	12.19	11.61	11.98	6.02	5.57	6.17	5.96	5.25	6.05
SAFB2	-0.553612	0.006	ENSG00000130254.12	11.11	10.22	9.65	10.79	10.31	9.61	10.78	10.23	9.87	10.7	10.35	9.85	4.65	4.06	3.84	4.49	4.01	3.86
RXRA	-0.552852	0.009	ENSG00000186350.12	11.94	10.99	11.09	11.47	11	10.99	11.55	11.02	11.1	11.43	11.08	11.07	3.67	3.19	3.6	3.58	3.02	3.33
GALNT16	-0.552781	0.038	ENSG00000100626.17	6.2	4.49	6.53	4.19	4.7	6.03	5.15	4.91	5.43	4.87	4.99	5.41	-2.28	-3.26	-0.85	-3.59	-3.3	-1.64
CUTA	-0.552524	0.002	ENSG00000112514.18	12.62	11.84	11.84	12.62	11.81	11.58	12.44	11.84	11.87	12.5	11.89	11.72	7.54	7.01	7.33	7.5	6.85	7.16
DEXI	-0.55139	0.001	ENSG00000182108.11	10.53	9.81	10.27	10.3	9.78	10.26	10.36	9.9	10.22	10.26	9.89	10.24	4.39	3.98	4.78	4.38	3.99	4.66
MAP3K11	-0.551288	0.005	ENSG00000173327.8	11.88	11.01	11.08	11.56	11.07	11.08	11.58	11.04	11.13	11.5	11.14	11.14	5.26	4.79	5.15	5.3	4.51	5.07
PAXX	-0.551255	0.002	ENSG00000148362.11	10.98	10.2	10.18	10.86	10.12	10.11	10.75	10.25	10.21	10.76	10.22	10.22	6.1	5.56	5.87	6.03	5.49	5.72
RGS11	-0.549585	0.037	ENSG00000076344.16	7.76	6.12	8.02	6.41	5.48	7.1	6.68	6.17	7.12	6.48	6.06	6.84	0.66	-0.6	1.57	-0.3	-0.96	0.98
SIPA1	-0.549521	0.006	ENSG00000213445.10	10.65	9.78	9.79	10.4	9.73	9.59	10.37	9.79	9.81	10.32	9.83	9.73	5.26	4.8	5.08	5.25	4.51	4.89
HMOX2	-0.548719	0	ENSG00000103415.12	11.54	10.88	11.43	11.43	10.89	11.61	11.43	10.94	11.25	11.38	10.98	11.51	5.29	4.83	5.78	5.37	4.68	5.93
VAC14	-0.548637	0	ENSG00000103043.15	11.48	10.79	10.89	11.41	10.71	10.73	11.33	10.84	10.89	11.33	10.81	10.82	4.8	4.4	4.74	4.89	4.14	4.48
SF3A2	-0.547311	0.002	ENSG00000104897.10	11.87	11.1	11.19	11.86	11	11.22	11.68	11.13	11.22	11.75	11.1	11.27	6.28	5.72	6.12	6.29	5.62	6.08
RNPEPL1	-0.546555	0.002	ENSG00000142327.13	12.47	11.71	12.1	12.3	11.69	11.98	12.27	11.77	12.08	12.24	11.78	12	5.96	5.52	6.23	5.99	5.48	5.97
SFRP1	-0.546545	0.044	ENSG00000104332.12	5.97	4.15	9.86	5.37	3.81	9.21	5.3	4.82	8.37	5.44	4.78	8.33	-2.17	-3.27	2.71	-2.64	-3.36	1.79
NOC2L	-0.546544	0.002	ENSG00000188976.11	12.4	11.63	12.06	12.36	11.41	11.71	12.21	11.65	11.95	12.27	11.55	11.78	5.41	4.82	5.53	5.12	4.53	5.28
U2AF1L5	-0.546116	0.001	ENSG00000275895.7	12.27	11.54	11.83	12.38	11.62	11.67	12.12	11.56	11.83	12.26	11.68	11.72	6.88	6.35	7	6.86	6.35	6.99
KRT18	-0.545828	0.01	ENSG00000111057.11	16.75	15.79	16.73	16.31	15.56	16.82	16.43	15.74	16.58	16.28	15.71	16.68	10.51	9.77	11.03	10.11	9.36	11
YPEL3	-0.545268	0.015	ENSG00000090238.12	11.03	9.94	11.11	10.77	9.59	11.11	10.53	9.92	10.78	10.66	9.8	10.92	5.65	5.02	6.49	5.14	4.48	6.28
MARK4	-0.545048	0.001	ENSG00000007047.15	9.89	9.17	9.87	9.75	9.14	9.69	9.74	9.24	9.73	9.69	9.27	9.65	3.18	2.73	3.72	3	2.48	3.87
FLYWCH1	-0.544437	0	ENSG00000059122.17	9.75	9.12	9.51	9.74	9.16	9.75	9.64	9.21	9.43	9.65	9.25	9.66	3	2.59	3.3	3.03	2.52	3.47
TM7SF2	-0.544418	0.013	ENSG00000149809.17	10.73	9.71	9.59	10.37	9.77	9.29	10.27	9.69	9.63	10.26	9.83	9.49	4.62	4	4.2	4.65	3.94	4.22
ERCC5	-0.543492	0.004	ENSG00000134899.24	12.42	11.62	11.45	12.52	11.59	11.21	12.18	11.64	11.51	12.37	11.66	11.38	5.42	4.89	5.06	5.49	4.83	4.68
CPSF1	-0.541938	0.006	ENSG00000071894.17	12.58	11.74	11.64	12.5	11.71	11.42	12.28	11.77	11.61	12.39	11.79	11.57	6.25	5.66	5.91	6.21	5.6	5.59
AGAP3	-0.54145	0.003	ENSG00000133612.19	11.92	11.15	11.45	11.72	11.13	11.43	11.71	11.21	11.44	11.66	11.22	11.44	5.25	4.79	5.35	5.06	4.54	5.36
EXOSC4	-0.54061	0.004	ENSG00000178896.9	10.49	9.7	9.77	10.31	9.44	9.47	10.25	9.75	9.77	10.22	9.6	9.63	5.55	5.01	5.38	5.35	4.89	5.13
NFYC	-0.539651	0	ENSG00000066136.20	11.14	10.48	11.19	11.06	10.26	10.99	11.04	10.55	11.06	11.01	10.42	10.96	4.51	4.12	5.08	4.51	3.94	4.92
UBR4	-0.53818	0.004	ENSG00000127481.15	12.88	12.1	12.42	12.68	11.98	12.32	12.66	12.14	12.39	12.62	12.09	12.35	6.02	5.53	6.16	5.92	5.17	6.13
TAF10	-0.536626	0	ENSG00000166337.10	11.78	11.11	10.99	11.77	11.1	11.04	11.63	11.16	11.07	11.68	11.17	11.13	7.73	7.28	7.53	7.61	7.19	7.4
PGAP6	-0.535562	0.002	ENSG00000129925.11	12.22	11.48	11.99	12.04	11.48	11.74	12.03	11.52	11.73	11.98	11.56	11.75	5.34	4.86	5.77	5.21	4.79	5.43
TRAP1	-0.535406	0	ENSG00000126602.11	12.93	12.27	12.2	12.81	12.26	12.28	12.79	12.31	12.26	12.75	12.33	12.35	6.23	5.79	6.08	6.12	5.82	6.19
ERG28	-0.535138	0.003	ENSG00000133935.7	11.66	10.91	11.44	11.46	10.87	11.54	11.47	10.96	11.35	11.41	10.97	11.47	4.46	4.02	4.85	4.41	3.76	4.85
TRPM2	-0.535019	0.017	ENSG00000142185.17	10.86	9.77	9.5	10.74	9.61	9.96	10.38	9.6	9.04	10.53	9.7	9.95	4.4	3.52	3.6	4.06	3.02	3.88
FLOT1	-0.534207	0.045	ENSG00000223654.3	10.29	8.51	8.19	9.69	8.12	8.29	9.39	7.75	7.7	9.37	8.26	8.38	5.09	3.55	3.68	4.39	3.23	4.13
TUT1	-0.533889	0.003	ENSG00000149016.16	10.49	9.74	9.53	10.3	9.69	9.57	10.27	9.79	9.66	10.22	9.79	9.7	3.24	2.82	2.9	3.23	2.5	2.96
PAQR4	-0.533526	0.01	ENSG00000162073.14	11.23	10.32	11.42	11.31	10.23	11.41	10.92	10.38	11.11	11.16	10.37	11.24	4.59	3.78	5.21	4.55	3.66	5.31
PLOD3	-0.533455	0.007	ENSG00000106397.12	13.46	12.62	12.65	13.2	12.48	12.38	13.17	12.63	12.63	13.12	12.58	12.51	6.87	6.24	6.57	6.73	5.91	6.34
TMEM238	-0.532812	0.005	ENSG00000233493.4	7.7	6.89	6.58	7.56	6.66	6.52	7.4	7.01	6.85	7.38	6.94	6.87	4.04	3.48	3.4	3.88	3.33	3.22
ZNRD2	-0.532256	0.005	ENSG00000173465.8	9.88	9.08	8.95	9.69	9.1	9.02	9.6	9.13	9.06	9.59	9.18	9.13	5.07	4.48	4.69	4.87	4.5	4.64
ZNF358	-0.532047	0.01	ENSG00000198816.7	11.41	10.51	10.51	11.08	10.42	10.29	11.03	10.56	10.55	11.01	10.52	10.43	5.59	5.14	5.41	5.52	5.17	5.34
RARA	-0.531596	0.002	ENSG00000131759.18	10.7	9.98	10.55	10.58	9.96	10.5	10.54	10.04	10.46	10.52	10.07	10.46	3.9	3.47	4.33	3.73	3.52	4.28
DNAJC4	-0.531538	0.005	ENSG00000110011.13	10.39	9.59	9.77	10.06	9.57	9.62	10.13	9.65	9.79	10.02	9.67	9.7	5.03	4.57	5.07	4.94	4.55	5.14
GTF2IRD1	-0.530909	0.006	ENSG00000006704.11	12.13	11.32	11.23	12.02	11.26	11.09	11.86	11.33	11.13	11.91	11.34	11.21	5.83	5.25	5.47	5.62	5.19	5.17
SPR	-0.530689	0.001	ENSG00000116096.6	11.79	11.12	11.4	11.62	11.12	11.42	11.64	11.19	11.41	11.58	11.2	11.43	5.58	5.17	5.78	5.54	5.15	5.72
DUS1L	-0.530433	0.003	ENSG00000169718.18	12.95	12.2	11.38	12.82	12.1	11.27	12.71	12.21	11.62	12.72	12.17	11.56	7.08	6.6	6.11	7.11	6.49	6.08
RPUSD1	-0.530073	0.001	ENSG00000007376.8	10.27	9.58	9.69	10.1	9.65	9.84	10.1	9.65	9.67	10.04	9.72	9.85	4.36	3.85	4.31	4.39	3.75	4.33
CLPTM1	-0.529055	0.004	ENSG00000104853.16	12.16	11.38	11.52	11.94	11.37	11.54	11.9	11.45	11.55	11.88	11.45	11.58	5.28	4.87	5.34	5.29	4.83	5.27
DDX56	-0.528754	0.002	ENSG00000136271.11	12.58	11.87	11.56	12.55	11.83	11.53	12.39	11.89	11.69	12.45	11.9	11.68	6.17	5.74	5.72	6.29	5.49	5.73
VPS28	-0.527885	0.004	ENSG00000285339.2	12.86	12.09	12.21	12.63	11.99	12.05	12.64	12.12	12.18	12.57	12.09	12.13	7.34	6.84	7.27	7.14	6.63	7.16
SHC2	-0.526836	0.034	ENSG00000129946.11	9.77	8.33	8.76	8.7	7.35	8.34	8.7	8.04	8.55	8.62	7.73	8.37	3.1	2.26	3.05	2.4	1.53	2.92
CFAP298	-0.526586	0.002	ENSG00000159079.19	11.71	11	11.16	11.64	10.91	11.1	11.53	11.06	11.17	11.56	11.01	11.15	5.92	5.41	5.89	6.03	5.26	5.84
PPP1R14B	-0.526148	0.002	ENSG00000173457.11	12.99	12.27	12.43	12.8	12.29	12.32	12.8	12.32	12.4	12.75	12.36	12.38	8.19	7.72	8.13	8.2	7.55	7.92
WBP2	-0.525273	0.003	ENSG00000132471.12	12.39	11.66	12.02	12.27	11.51	11.9	12.21	11.7	12	12.2	11.63	11.92	5.78	5.32	6	5.65	5.14	5.9
CAPN1	-0.525115	0.001	ENSG00000014216.16	13.45	12.76	13.23	13.38	12.64	13.11	13.33	12.78	13.19	13.32	12.75	13.11	6.47	5.95	6.73	6.52	5.6	6.69
CCDC106	-0.524747	0.029	ENSG00000173581.8	8.38	7.07	6.77	7.74	6.19	6.84	7.58	6.97	6.97	7.54	6.72	7.04	2.53	1.84	1.78	2.36	0.58	1.67
CFAP410	-0.524617	0.01	ENSG00000160226.16	9.82	8.94	8.7	9.62	8.96	8.3	9.51	8.93	8.81	9.5	9.04	8.61	4.08	3.54	3.68	4.12	3.38	3.12
PDE9A	-0.524348	0.017	ENSG00000160191.18	10.14	9.11	9.83	10.11	9.31	9.63	9.7	9.09	9.49	9.92	9.35	9.58	3.5	2.73	3.8	3.3	2.89	3.49
DISP2	-0.524031	0.029	ENSG00000140323.6	7.89	6.58	7.13	7.49	6.29	7.09	7.22	6.61	6.73	7.23	6.63	7.01	1.05	0.1	0.78	0.48	-0.5	0.64
FAM161B	-0.522666	0.025	ENSG00000156050.10	9.55	8.33	6.54	9.22	8.1	6.55	8.87	8.09	7.23	8.95	8.19	7.28	2.46	1.6	0.28	2.5	1.47	0.29
MZT2B	-0.52265	0.003	ENSG00000152082.15	11.37	10.65	10.46	11.19	10.77	10.11	11.17	10.69	10.5	11.12	10.8	10.33	7.59	7.16	7.3	7.52	7.17	6.95
LAMC3	-0.522372	0.044	ENSG00000050555.19	8.78	7.1	5.48	7.25	6.56	2.88	7.17	6.79	5.74	7.09	6.68	5.22	1.45	0.49	-0.91	0.56	-0.28	-3.02
NRM	-0.522301	0.007	ENSG00000137404.15	9.97	9.15	9.7	9.73	8.88	9.63	9.73	9.19	9.61	9.67	9.09	9.59	3.98	3.36	4.21	3.88	3.19	4.2
ZFP36	-0.522062	0.02	ENSG00000128016.7	12.98	11.89	13.81	12.42	11.45	13.95	12.52	11.8	13.35	12.4	11.68	13.61	6.82	6.02	8.24	6.7	5.84	8.47
ADAM15	-0.520724	0.007	ENSG00000143537.14	12.64	11.85	12.41	12.67	11.64	12.13	12.42	11.87	12.3	12.56	11.78	12.15	6.49	5.94	6.82	6.51	5.8	6.6
RPS2	-0.519811	0.003	ENSG00000140988.16	17.28	16.56	16.33	17.17	16.54	16.06	17.12	16.54	16.4	17.09	16.6	16.24	12.25	11.68	11.82	12.24	11.73	11.9
UBL7	-0.51865	0	ENSG00000138629.16	11.06	10.42	10.83	11	10.44	10.51	10.93	10.48	10.76	10.94	10.52	10.57	5.01	4.59	5.32	4.97	4.73	5.14
PRKACA	-0.518216	0.008	ENSG00000072062.15	11.72	10.91	11.46	11.31	10.87	11.44	11.44	10.99	11.41	11.3	10.97	11.39	4.33	3.92	4.78	4.24	3.85	4.77
BOP1	-0.517917	0.007	ENSG00000261236.8	12	11.2	11.57	11.8	11.19	10.93	11.75	11.22	11.31	11.72	11.27	11.08	5.47	4.9	5.52	5.32	4.88	5.03
STUB1	-0.515203	0.001	ENSG00000103266.11	12.13	11.46	11.74	12.01	11.44	11.89	11.97	11.52	11.66	11.95	11.52	11.86	6.37	5.96	6.63	6.41	5.98	6.61
SCMH1	-0.515089	0.011	ENSG00000010803.16	11.2	10.33	10.34	11.09	9.95	10.19	10.93	10.27	10.36	10.97	10.14	10.31	4.03	3.53	3.74	4.01	3.03	3.91
QDPR	-0.515033	0.011	ENSG00000151552.12	11.36	10.5	10.34	11.01	10.48	10.28	11	10.54	10.41	10.95	10.55	10.41	4.87	4.42	4.58	4.86	4.35	4.55
CRY2	-0.51502	0.014	ENSG00000121671.12	10.88	9.97	10.6	10.35	9.87	10.25	10.51	10	10.41	10.34	9.99	10.27	2.75	2.28	3.28	2.52	1.86	2.84
AURKAIP1	-0.514438	0.007	ENSG00000175756.13	12.25	11.46	11.3	12.04	11.37	11.24	11.99	11.48	11.37	11.97	11.46	11.37	7.85	7.4	7.54	7.83	7.41	7.54
NSMF	-0.514359	0.007	ENSG00000165802.23	11.75	11.73	11.76	11.51	10.9	11.62	11.56	11.19	11.64	11.49	11.03	11.57	4.82	4.88	5.36	4.53	3.96	5.03
CEBPB	-0.513694	0.01	ENSG00000172216.6	11.97	11.13	11.4	11.58	11.01	11.33	11.64	11.19	11.39	11.54	11.12	11.36	7	6.58	7.17	6.89	6.36	7.06
RECQL4	-0.513188	0.017	ENSG00000160957.14	10.67	9.69	9.85	10.56	9.4	8.83	10.2	9.66	9.29	10.38	9.54	9.15	4.78	4.02	4.45	4.54	3.9	3.85
RNF40	-0.512964	0.001	ENSG00000103549.22	12.29	11.63	11.69	12.09	11.67	11.73	12.14	11.67	11.73	12.04	11.73	11.77	5.26	4.83	5.22	5.14	4.73	5.12
TRPT1	-0.512674	0.002	ENSG00000149743.14	10.74	10.06	9.86	10.61	9.97	9.57	10.56	10.11	9.93	10.53	10.07	9.79	5.45	5.02	5.14	5.33	5.07	5.2
HAGH	-0.512472	0.009	ENSG00000063854.13	11.9	10.57	10.87	10.91	10.55	11.04	11.27	10.64	10.82	10.92	10.66	11.02	5.75	4.99	5.66	5.31	4.93	5.72
NPRL3	-0.511751	0.001	ENSG00000103148.17	10.84	10.2	10.6	10.8	10.06	10.6	10.71	10.27	10.55	10.72	10.19	10.58	3.85	3.39	4.14	3.83	3.39	3.97
HINT2	-0.511235	0.013	ENSG00000137133.11	11.15	10.28	9.89	10.77	10.13	9.75	10.79	10.27	10.03	10.7	10.23	9.96	6.21	5.75	5.66	6.07	5.48	5.43
NAPA	-0.510239	0.004	ENSG00000105402.8	12.74	12.03	12.22	12.69	12.02	12.07	12.54	12.08	12.18	12.6	12.1	12.13	6.48	6.08	6.61	6.53	6.04	6.33
ATG2A	-0.509606	0.015	ENSG00000110046.13	10.73	9.81	9.71	10.54	9.71	9.49	10.32	9.82	9.79	10.41	9.81	9.66	3.54	3.02	3.25	3.55	2.74	3.19
MON1A	-0.509537	0.002	ENSG00000164077.14	9.4	8.73	8.6	9.33	8.75	8.42	9.21	8.81	8.74	9.22	8.84	8.64	2.85	2.4	2.6	2.67	2.36	2.64
FBXL6	-0.509024	0.018	ENSG00000182325.11	11.75	10.77	10.64	11.33	10.67	10.9	11.3	10.72	10.7	11.25	10.76	10.93	5.64	4.93	5.15	5.55	4.6	5.25
ECPAS	-0.508971	0.002	ENSG00000136813.15	12.68	12.01	12.24	12.67	11.92	12.27	12.54	12.03	12.24	12.58	12.02	12.28	5.02	4.52	5.06	4.97	4.71	4.99
GPT2	-0.508905	0.02	ENSG00000166123.14	12.29	11.27	11.28	11.87	11.3	11.29	11.82	11.18	11.25	11.78	11.35	11.34	4.3	3.7	4.03	4.22	3.54	3.97
LRRC75B	-0.508641	0.022	ENSG00000178026.13	9.61	8.55	8.27	9.04	8.48	8.22	9.04	8.52	8.35	8.95	8.57	8.41	3.21	2.7	2.75	2.95	2.4	2.67
GPR137	-0.506596	0.006	ENSG00000173264.15	9.66	8.92	9.26	9.64	8.74	9.29	9.47	8.97	9.25	9.52	8.91	9.28	3.72	3.19	3.84	3.55	2.82	3.73
CPNE2	-0.505447	0.007	ENSG00000140848.17	11.51	10.76	10.87	11.45	10.82	10.62	11.29	10.77	10.83	11.34	10.88	10.73	4.91	4.45	4.84	4.95	4.31	4.84
ZNF213	-0.504996	0.004	ENSG00000085644.14	9.51	8.82	9.36	9.41	8.77	9.2	9.34	8.9	9.22	9.33	8.9	9.19	2.56	2.07	2.96	2.46	1.94	2.76
SURF6	-0.504828	0.006	ENSG00000148296.7	11.56	10.83	10.89	11.49	10.8	10.9	11.35	10.85	10.9	11.39	10.88	10.95	4.02	3.47	3.81	3.94	3.52	3.94
ARRDC1	-0.504689	0.006	ENSG00000197070.14	11.59	10.86	11.26	11.42	10.73	11.28	11.38	10.9	11.19	11.36	10.85	11.25	5.65	5.16	5.9	5.57	5.25	6.12
CAPN15	-0.503652	0.005	ENSG00000103326.12	11.26	10.54	10.72	11.2	10.56	10.83	11.06	10.57	10.69	11.1	10.64	10.83	5.29	4.77	5.32	5.42	4.78	5.28
TMEM150A	-0.503389	0.007	ENSG00000168890.14	9.94	9.19	9.25	9.76	9.19	8.89	9.69	9.26	9.25	9.67	9.28	9.08	3.44	3.06	3.43	3.36	3	3.08
RIPK4	-0.503066	0.003	ENSG00000183421.12	9.95	9.28	10.06	9.79	9.25	9.84	9.81	9.36	9.89	9.75	9.38	9.79	2.45	1.92	3.05	2.33	1.96	2.64
TOP1MT	-0.502428	0.01	ENSG00000184428.13	12.02	11.22	11.11	11.89	11.14	10.7	11.76	11.21	11.05	11.78	11.22	10.9	5.48	4.89	5.08	5.46	4.75	5.04
TSR3	-0.501286	0	ENSG00000007520.4	10.68	10.08	10.4	10.71	10.01	10.56	10.57	10.15	10.36	10.62	10.12	10.51	5.5	5.13	5.79	5.47	5.07	5.79
SSH3	-0.501206	0.014	ENSG00000172830.13	11.21	10.35	10.79	10.91	10.35	10.8	10.9	10.37	10.73	10.85	10.44	10.77	4.46	3.9	4.65	4.22	3.83	4.52
XPO6	-0.500711	0.001	ENSG00000169180.12	12.36	11.72	11.69	12.23	11.81	11.71	12.21	11.76	11.76	12.17	11.86	11.78	5.46	5.09	5.37	5.48	5.03	5.28
ZBTB48	-0.500418	0.011	ENSG00000204859.13	9.92	9.11	9.01	9.66	8.77	9.04	9.64	9.12	9.12	9.58	8.97	9.15	3.94	3.51	3.72	3.91	3.22	3.68
PHF1	-0.500069	0.029	ENSG00000112511.18	9.13	7.94	7.88	8.41	7.74	6.37	8.37	7.87	7.26	8.28	7.85	7.08	3.29	2.47	2.73	3.12	2.49	1.14
NR1D1	-0.499573	0.015	ENSG00000126368.6	10.57	9.71	11.03	10.48	9.61	10.67	10.32	9.72	10.7	10.38	9.77	10.53	3.35	2.66	4.32	3.22	2.55	4.28
RHBDD2	-0.498474	0.007	ENSG00000005486.17	12.25	11.52	11.96	12.32	11.48	11.67	12.05	11.54	11.88	12.2	11.57	11.71	5.93	5.53	6.26	5.85	5.3	5.83
SLC27A4	-0.497925	0.01	ENSG00000167114.13	11.11	10.33	10.69	11.06	10.29	10.61	10.86	10.37	10.65	10.95	10.39	10.62	4.13	3.66	4.31	4.11	3.5	4.37
TOLLIP	-0.497849	0.005	ENSG00000078902.16	11.72	11.03	11.33	11.47	10.89	11.37	11.53	11.09	11.32	11.44	11	11.36	4.35	4.03	4.63	4.25	3.59	4.5
WDR13	-0.496973	0.009	ENSG00000101940.18	12.04	11.28	10.86	11.75	11.28	10.64	11.76	11.31	10.92	11.69	11.33	10.86	6.09	5.67	5.56	5.99	5.63	5.2
SCAF4	-0.496775	0.001	ENSG00000156304.15	10.92	10.31	10.78	10.95	10.3	10.84	10.8	10.37	10.73	10.87	10.39	10.78	3.15	2.73	3.54	3.18	2.71	3.47
NFIC	-0.494528	0.027	ENSG00000141905.19	10.85	9.77	10.88	10.34	9.52	10.3	10.34	9.67	10.59	10.28	9.69	10.25	2.56	1.91	3.34	2.31	1.65	2.75
MOSPD3	-0.493741	0.008	ENSG00000106330.12	9.78	9.05	9.14	9.7	8.99	8.74	9.54	9.1	9.14	9.59	9.1	8.93	4.46	4.01	4.4	4.32	3.9	3.93
PLPP1	-0.493495	0.019	ENSG00000067113.17	10.53	9.61	10.48	10.28	9.49	10.43	10.2	9.57	10.04	10.19	9.62	10.3	4.36	3.8	5.05	4.37	3.46	4.83
FBXW5	-0.492909	0.002	ENSG00000159069.14	11.9	11.25	11.52	11.72	11.15	11.58	11.75	11.29	11.51	11.68	11.25	11.57	5.44	5.05	5.6	5.5	4.86	5.55
EXD3	-0.492834	0.011	ENSG00000187609.16	9.23	8.46	8.97	9.06	8.44	9.03	8.98	8.55	8.88	8.97	8.57	8.96	3.22	2.69	3.54	3.07	2.73	3.61
AUP1	-0.492314	0.002	ENSG00000115307.17	13.52	12.88	12.77	13.53	12.85	12.83	13.37	12.91	12.84	13.44	12.92	12.9	7.2	6.8	7.05	7.25	6.67	6.98
FLOT2	-0.492287	0.007	ENSG00000132589.16	12.38	11.68	11.95	12.33	11.53	11.97	12.19	11.71	11.94	12.25	11.64	11.97	5.16	4.77	5.3	4.97	4.38	5.31
TRAF3IP2	-0.492196	0.009	ENSG00000056972.20	11	10.26	10.49	10.76	10.19	10.34	10.78	10.28	10.43	10.71	10.29	10.4	4.69	4.14	4.74	4.45	4.17	4.56
HRAS	-0.491891	0.016	ENSG00000276536.4	8.66	7.81	7.63	8.69	7.83	7.51	8.31	7.88	7.81	8.46	7.93	7.75	3.91	3.39	3.55	3.79	3.46	3.31
DNPH1	-0.490663	0.01	ENSG00000112667.13	11.34	10.58	10.46	11.06	10.59	10.31	11.09	10.59	10.54	11	10.65	10.45	7.16	6.69	6.9	7.04	6.51	6.99
CCT8	-0.490573	0.002	ENSG00000156261.13	13.7	13.06	13.06	13.65	13.03	12.81	13.55	13.09	13.08	13.58	13.1	12.94	7.14	6.66	6.97	7.35	6.48	7.08
CCN1	-0.489201	0.033	ENSG00000142871.18	11.42	10.2	12.45	10.54	9.75	12.49	10.71	10.12	11.95	10.56	9.99	12.07	4.74	3.83	6.28	3.96	3.59	6.21
ANKRD39	-0.488753	0.004	ENSG00000213337.9	9.42	8.75	9.07	9.26	8.82	9.13	9.23	8.85	9.05	9.2	8.91	9.11	3.96	3.53	4.21	3.82	3.51	4.28
TELO2	-0.488499	0.007	ENSG00000100726.15	10.64	9.95	9.86	10.49	9.81	10.09	10.43	9.98	9.86	10.4	9.92	10.12	4.43	4	4.27	4.3	3.97	4.34
FKBP8	-0.48815	0.002	ENSG00000105701.16	13.17	12.55	12.83	13.13	12.52	12.91	13.04	12.6	12.82	13.07	12.6	12.9	6.99	6.67	7.24	7.07	6.51	7.21
CLCC1	-0.488052	0.016	ENSG00000121940.16	10.84	10.01	10.01	10.42	9.8	10.07	10.51	10.01	10.04	10.38	9.93	10.12	3.72	3.19	3.53	3.5	3	3.67
PEX14	-0.487768	0.002	ENSG00000142655.13	9.85	9.23	9.52	9.86	8.97	9.37	9.72	9.28	9.5	9.76	9.15	9.42	3.47	3.09	3.65	3.44	2.68	3.55
AXIN1	-0.486892	0.009	ENSG00000103126.15	11.67	10.96	11.43	11.48	10.89	11.38	11.47	10.99	11.28	11.43	10.98	11.35	4.4	3.89	4.69	4.29	3.61	4.61
CYB5B	-0.486225	0.013	ENSG00000103018.17	13.53	12.76	13.25	13.21	12.59	13.26	13.28	12.77	13.12	13.18	12.71	13.21	7.21	6.59	7.38	7.02	6.32	7.45
MT-ATP6	-0.486194	0.027	ENSG00000198899.2	19.25	18.2	17.82	18.43	18.27	17.65	18.61	18.18	17.87	18.41	18.29	17.82	14.14	13.63	13.58	13.88	13.74	13.66
CLTB	-0.486132	0.004	ENSG00000175416.16	12.19	11.53	12.43	12.06	11.27	12.32	12.06	11.59	12.29	12.02	11.44	12.22	6.93	6.5	7.71	6.88	6.33	7.76
SLC52A2	-0.48585	0.024	ENSG00000185803.12	12.83	11.87	11.93	12.46	11.8	11.76	12.35	11.85	11.94	12.37	11.88	11.85	6.7	6.01	6.4	6.47	6.01	6.28
ENPEP	-0.485556	0.039	ENSG00000138792.10	8.75	7.43	8.36	7.5	7.34	8.28	7.85	7.36	7.99	7.57	7.48	8.06	0.69	-0.12	1.16	-0.38	-0.27	0.93
UNC45A	-0.485319	0.001	ENSG00000140553.18	11.66	11.05	11.83	11.65	10.94	11.8	11.55	11.11	11.65	11.58	11.06	11.7	4.54	4.19	5.24	4.48	4.04	5.12
CCDC107	-0.485114	0.008	ENSG00000159884.12	10.3	9.6	9.75	10.04	9.46	9.87	10.09	9.64	9.76	9.99	9.59	9.87	4.58	4.21	4.66	4.47	4.12	4.7
SPNS1	-0.484084	0.004	ENSG00000169682.18	10.99	10.34	10.59	10.98	10.36	10.6	10.83	10.39	10.59	10.89	10.43	10.61	4.72	4.37	4.92	4.8	4.19	4.8
ASPSCR1	-0.483696	0.022	ENSG00000169696.16	11.12	10.21	9.33	10.4	10.24	9.38	10.66	10.19	9.61	10.38	10.27	9.66	5.42	4.85	4.28	4.96	4.62	4.3
NQO2	-0.483161	0.022	ENSG00000124588.22	10.76	9.85	10.64	10.5	9.83	10.76	10.38	9.87	10.48	10.42	9.93	10.62	4.88	4.31	5.49	4.88	4.27	5.55
CNPY3	-0.482878	0.008	ENSG00000137161.17	12.09	11.4	11.82	11.89	11.32	11.71	11.89	11.44	11.76	11.85	11.42	11.71	5.71	5.27	6.02	5.58	5.15	6.02
POLR2J	-0.481993	0.007	ENSG00000005075.15	12.21	11.53	11.1	12.15	11.44	10.99	12	11.55	11.26	12.06	11.51	11.18	6.69	6.27	6.17	6.61	6.2	5.95
MYO18A	-0.481066	0.02	ENSG00000196535.17	12.25	11.39	11.78	12.07	11.18	11.8	11.92	11.38	11.71	11.98	11.31	11.77	4.18	3.66	4.38	4.13	3.49	4.24
MROH1	-0.480676	0.018	ENSG00000179832.18	11.22	10.4	10.72	10.97	10.32	10.08	10.91	10.4	10.54	10.9	10.42	10.24	3.94	3.36	3.96	3.98	3.1	3.37
CIAO3	-0.480609	0.001	ENSG00000103245.14	10.35	9.74	9.62	10.28	9.76	9.52	10.2	9.79	9.66	10.19	9.83	9.66	3.74	3.35	3.62	3.77	3.34	3.49
PEF1	-0.479863	0.002	ENSG00000162517.13	11.82	11.2	11.76	11.79	11.2	11.63	11.7	11.24	11.68	11.72	11.28	11.6	5.28	4.89	5.76	5.23	4.77	5.84
PIGQ	-0.478883	0.009	ENSG00000007541.17	10.63	9.94	10.09	10.57	9.85	10.14	10.41	9.99	10.06	10.48	9.95	10.16	4.53	4.11	4.62	4.49	4.15	4.66
TSSC4	-0.478504	0.003	ENSG00000184281.15	10.56	9.92	9.89	10.53	9.98	9.88	10.39	9.98	9.95	10.43	10.04	9.97	4.85	4.51	4.82	4.71	4.47	4.64
GLI4	-0.478144	0.018	ENSG00000250571.7	8.51	7.7	7.94	8.06	7.4	7.63	8.2	7.78	7.93	8.04	7.66	7.79	3.31	2.86	3.39	3.23	2.41	2.92
SHF	-0.476865	0.032	ENSG00000138606.19	8.99	8.76	10.5	8.77	7.9	10.84	8.51	8.17	9.7	8.69	8.12	10.2	2.61	2.82	4.83	2.58	1.76	5.15
CDIPT	-0.475931	0.002	ENSG00000103502.14	12	11.4	12.07	11.94	11.33	12.03	11.88	11.47	11.98	11.89	11.44	11.96	5.63	5.28	6.29	5.47	5.16	6.12
OGFOD3	-0.475078	0.01	ENSG00000181396.13	10.67	9.98	9.88	10.56	9.92	9.91	10.48	9.98	9.94	10.47	10.01	10	4.09	3.58	3.85	4.04	3.48	3.96
PFDN6	-0.474546	0.006	ENSG00000204220.12	11.38	10.74	10.55	11.28	10.64	10.36	11.22	10.74	10.62	11.2	10.73	10.52	6.6	6.12	6.28	6.46	6.11	6.12
ABCG2	-0.474379	0.056	ENSG00000118777.12	8.16	6.46	8.33	6.14	5.81	6.92	6.69	6.28	7.36	6.36	6.2	6.79	-0.01	-0.81	1.12	-1.46	-1.96	0.08
SH3TC1	-0.474376	0.029	ENSG00000125089.18	9.94	8.96	8.96	9.62	9.04	9.06	9.42	8.96	8.99	9.49	9.09	9.1	2.92	2.39	2.76	2.75	2.4	2.68
MRPL2	-0.47423	0.009	ENSG00000112651.12	11.45	10.77	10.7	11.3	10.68	10.44	11.24	10.8	10.72	11.23	10.77	10.6	5.96	5.52	5.8	5.78	5.54	5.77
GSDMA	-0.47323	0.047	ENSG00000167914.12	7.98	7.02	8.38	6.52	5.72	7	6.88	6.59	7.18	6.65	6.26	6.92	0.97	0.2	1.94	-0.6	-0.67	0.61
EIF4EBP1	-0.472888	0.025	ENSG00000187840.5	11.96	11.05	11.37	11.48	10.89	11.38	11.53	11.06	11.34	11.44	11	11.37	6.92	6.24	6.84	6.19	6	6.68
CBR1	-0.47269	0.012	ENSG00000159228.13	12.18	10.92	10.88	11.63	10.83	10.69	11.61	10.91	10.97	11.54	10.94	10.84	6.15	5.42	5.7	5.99	5.19	5.83
DPM2	-0.472247	0.001	ENSG00000136908.18	11.53	10.96	11.12	11.48	10.96	11	11.41	11.02	11.1	11.41	11.03	11.06	5.77	5.42	5.88	5.76	5.37	5.78
C4orf48	-0.470747	0.038	ENSG00000243449.7	7.09	5.9	4.45	6.66	5.44	4.5	6.33	5.97	5.57	6.34	5.86	5.6	3.35	2.42	1.31	3.1	2.05	1.41
PEX16	-0.470559	0.001	ENSG00000121680.16	10.65	10.08	9.77	10.74	9.87	9.63	10.53	10.11	9.88	10.62	9.99	9.83	4.81	4.43	4.48	4.81	4.47	4.2
NR1H3	-0.470224	0.019	ENSG00000025434.19	10.99	10.2	9.66	10.49	10.17	9.74	10.66	10.2	9.81	10.46	10.23	9.92	5.1	4.74	4.54	5.06	4.56	4.61
CCM2	-0.470219	0.01	ENSG00000136280.17	11.18	10.5	10.83	11.14	10.4	10.9	10.99	10.54	10.82	11.06	10.51	10.87	4.68	4.32	4.93	4.68	4.07	4.82
KRT23	-0.470141	0.069	ENSG00000108244.17	11.07	8.96	6.55	10.04	8.12	5.7	9.09	7.94	6.37	9.61	8.18	6.6	4.67	2.74	0.71	3.85	2.61	0.25
ING5	-0.46962	0.009	ENSG00000168395.16	11.12	10.45	10.4	11.12	10.43	10.1	10.91	10.5	10.45	11.01	10.5	10.26	4.41	4	4.31	4.21	3.88	3.84
AKR1A1	-0.46873	0.012	ENSG00000117448.14	13	12.3	12.58	12.69	12.3	12.6	12.77	12.36	12.55	12.67	12.37	12.6	6.93	6.62	7.17	6.95	6.55	7.12
MRPL28	-0.468152	0.002	ENSG00000086504.18	11.23	10.64	10.89	11.15	10.47	11.03	11.12	10.68	10.86	11.09	10.59	11	5.3	4.93	5.55	5.25	4.71	5.53
H1-2	-0.468046	0.028	ENSG00000187837.4	10.07	9.14	10.46	9.88	9.19	10.13	9.68	9.14	9.98	9.77	9.29	9.96	5.29	4.65	6.37	5.35	4.66	6.33
PHLDB3	-0.467964	0.02	ENSG00000176531.10	8.56	7.77	8.21	8.38	7.71	8.3	8.29	7.84	8.09	8.27	7.87	8.22	2.71	2.25	3	2.62	2.04	2.92
CLDN3	-0.467944	0.019	ENSG00000165215.6	13.12	12.36	11.95	13.08	12.25	11.96	12.84	12.31	11.89	12.95	12.32	12.1	8.52	7.93	7.91	8.35	7.65	7.88
CLSTN2	-0.467871	0.061	ENSG00000158258.16	8.01	7.19	7.64	5.88	5.93	7.21	6.41	6.19	6.92	6.12	6.15	6.86	-1.56	-2.32	-1.41	-3.62	-3.41	-2.05
PPP2R1A	-0.467151	0.004	ENSG00000105568.18	14.17	13.56	13.53	14.03	13.58	13.55	14.03	13.58	13.58	13.97	13.63	13.61	7.18	6.79	7.09	7.09	6.75	6.97
FOXP4	-0.466826	0.013	ENSG00000137166.17	12.67	11.97	12.78	12.53	11.88	12.53	12.48	12	12.63	12.48	11.99	12.48	4.99	4.49	5.56	4.83	4.28	5.4
EVA1C	-0.465916	0.025	ENSG00000166979.13	9.16	8.3	9.35	9.07	7.96	9.14	8.88	8.31	9.02	8.94	8.23	8.99	3.3	2.69	4.08	3.21	2.69	3.77
YIPF3	-0.465562	0.005	ENSG00000137207.12	12.79	12.17	12.89	12.57	12.16	12.81	12.64	12.24	12.78	12.55	12.24	12.74	6.36	5.96	6.99	6.19	5.84	6.96
BANF1	-0.464574	0.005	ENSG00000175334.8	13.2	12.58	12.53	13.1	12.61	12.57	13.05	12.6	12.58	13.03	12.66	12.63	8.04	7.65	7.91	8.03	7.56	7.9
DNM1	-0.464138	0.038	ENSG00000106976.21	8.99	7.86	10.38	8.41	7.31	9.79	8.46	7.84	9.59	8.39	7.7	9.35	1.73	0.85	3.54	0.98	0.16	3.3
AP003419.11	-0.464072	0.014	ENSG00000256514.1	11.32	10.62	10.92	11.4	10.56	10.85	11.08	10.68	10.88	11.28	10.65	10.87	6.33	5.95	6.58	6.31	5.89	6.71
DVL1	-0.463401	0.02	ENSG00000107404.20	11.48	10.71	10.93	11.36	10.59	11.14	11.23	10.68	10.88	11.27	10.69	11.1	4.88	4.45	4.89	4.94	3.96	5.15
ICOSLG	-0.463023	0.038	ENSG00000160223.17	9.85	8.72	9.16	8.88	8.1	8.68	9.17	8.61	8.88	8.89	8.37	8.76	1.43	0.62	1.57	0.91	0.27	0.87
REG1A	-0.462713	0.075	ENSG00000115386.6	14.49	10.26	9.35	6.33	5.16	5.12	7.81	6.83	6.27	6.54	5.75	5.72	9.01	5.44	4.56	1.07	-0.09	0.52
CTSA	-0.46208	0.028	ENSG00000064601.21	14.39	13.52	13.47	13.98	13.51	13.31	13.98	13.49	13.5	13.92	13.56	13.41	7.63	7.04	7.3	7.27	6.88	7.49
NGFR	-0.46187	0.047	ENSG00000064300.9	8.92	6.77	9.32	7.25	6.14	5.92	7.55	6.55	7.52	7.22	6.57	6.45	1.05	-0.42	2.7	0.1	-1.11	-1.03
EEF2KMT	-0.460912	0.004	ENSG00000118894.15	10.05	9.44	9.56	9.92	9.33	9.83	9.89	9.49	9.48	9.85	9.44	9.79	3.24	2.8	3.28	3.32	2.5	3.38
OPLAH	-0.460818	0.027	ENSG00000178814.17	10.26	9.42	9.59	10.23	9.26	9.47	9.92	9.39	9.52	10.07	9.39	9.53	3.36	2.83	3.34	3.29	2.44	3.04
MMEL1	-0.460815	0.059	ENSG00000142606.16	8.32	6.62	6.4	7.15	5.89	6.02	6.9	6.31	6.39	6.91	6.25	6.31	3.11	1.89	1.94	2.3	0.92	1.48
GPX4	-0.460782	0.014	ENSG00000167468.18	13.7	13.01	12.89	13.43	13	12.61	13.46	13.04	12.95	13.39	13.06	12.76	8.62	8.27	8.46	8.62	8.13	8.53
ZNHIT2	-0.459984	0.018	ENSG00000174276.7	8.67	7.95	7.67	8.54	7.91	7.7	8.38	8.01	7.87	8.4	8.02	7.89	4.03	3.57	3.63	3.75	3.43	3.58
RHBDF1	-0.459846	0.024	ENSG00000007384.15	11.03	10.23	10.87	10.91	10.06	10.68	10.72	10.25	10.64	10.81	10.19	10.64	4.46	3.88	4.9	4.5	3.65	4.7
KRTCAP2	-0.458725	0.005	ENSG00000163463.13	12.79	12.19	12.4	12.67	12.25	11.93	12.64	12.24	12.31	12.62	12.3	12.06	8.46	8.11	8.63	8.47	8.06	8.35
SH3BP2	-0.457214	0.01	ENSG00000087266.17	11.35	10.71	10.69	11.31	10.62	10.63	11.15	10.76	10.73	11.22	10.71	10.72	3.79	3.42	3.72	3.62	3.13	3.54
RPL4	-0.455889	0.008	ENSG00000174444.15	16.95	16.33	16.53	16.88	16.24	16.52	16.79	16.34	16.46	16.81	16.32	16.54	11.44	11.02	11.54	11.33	10.98	11.42
ADRM1	-0.45587	0.002	ENSG00000130706.13	12.77	12.2	11.95	12.75	12.05	11.99	12.65	12.22	12.06	12.67	12.14	12.1	7.07	6.71	6.77	7.08	6.57	6.77
DDX54	-0.45554	0.011	ENSG00000123064.13	11.87	11.22	11.47	11.73	11.35	11.42	11.7	11.24	11.4	11.67	11.39	11.44	5.43	5.03	5.57	5.34	5.02	5.46
ZNF408	-0.455435	0.002	ENSG00000175213.3	9.57	9	9.18	9.4	8.96	9.09	9.44	9.07	9.2	9.36	9.07	9.15	2.89	2.53	3.05	2.77	2.6	2.78
CLN6	-0.454773	0.008	ENSG00000128973.13	11.68	11.07	11.21	11.68	10.96	11.24	11.53	11.09	11.22	11.59	11.05	11.27	4.75	4.35	4.78	4.85	4.27	4.73
RRNAD1	-0.454035	0.008	ENSG00000143303.12	10.56	9.94	10.16	10.57	9.89	10.12	10.4	9.99	10.15	10.47	9.98	10.14	4.68	4.33	4.86	4.63	4.26	4.77
TRNP1	-0.453797	0.055	ENSG00000253368.4	9.38	7.86	10.48	8.62	7.03	10.73	8.26	7.41	9.71	8.46	7.42	10.02	3.5	2.45	5.09	2.54	1.59	5.26
WFS1	-0.45251	0.032	ENSG00000109501.15	11.33	10.45	11.38	10.92	10.09	11.38	10.93	10.45	11.09	10.88	10.28	11.23	3.78	3.11	4.36	3.59	3.11	4.41
PFDN2	-0.452333	0.005	ENSG00000143256.5	11.92	11.33	11.21	11.85	11.35	11.27	11.77	11.36	11.26	11.78	11.4	11.34	7.44	7.07	7.26	7.39	7.07	7.37
GFOD2	-0.452182	0.016	ENSG00000141098.13	10.51	9.83	9.82	10.24	9.88	9.66	10.26	9.88	9.86	10.19	9.94	9.78	3.25	2.93	3.22	3.18	2.82	3.09
ABLIM2	-0.452017	0.037	ENSG00000163995.21	10.64	9.65	10.07	10.36	9.18	10.21	10.18	9.5	9.91	10.23	9.39	10.12	3.82	2.97	3.69	3.76	2.63	3.69
TNFRSF12A	-0.45081	0.027	ENSG00000006327.14	12.05	11.26	12.01	11.86	11.18	12.06	11.78	11.21	11.7	11.78	11.28	11.94	6.96	6.27	7.43	6.77	6.25	7.47
ZNF205	-0.450562	0.003	ENSG00000122386.11	9	8.44	8.45	8.85	8.41	8.41	8.85	8.51	8.46	8.79	8.51	8.5	3.05	2.72	3.08	2.94	2.54	3.01
QARS1	-0.450504	0.013	ENSG00000172053.18	14.08	13.43	12.64	13.99	13.37	12.66	13.87	13.42	12.86	13.9	13.42	12.89	7.55	7.13	6.69	7.5	7.1	6.66
ZBTB7A	-0.450425	0.015	ENSG00000178951.9	11.46	10.8	11.36	11.53	10.78	11.31	11.31	10.79	11.29	11.43	10.87	11.26	3.54	3.03	3.91	3.48	2.99	3.99
PRKAR1B	-0.450248	0.021	ENSG00000188191.15	11.02	10.31	9.82	10.88	10.2	9.98	10.76	10.3	9.99	10.78	10.28	10.12	4.3	3.76	3.56	3.96	3.59	3.64
WDR24	-0.449894	0.001	ENSG00000127580.17	8.78	8.24	8.45	8.7	8.19	8.49	8.65	8.33	8.44	8.63	8.31	8.5	1.74	1.43	1.97	1.67	1.35	1.94
CLCN7	-0.449351	0.006	ENSG00000103249.18	11.34	10.75	10.9	11.39	10.8	10.84	11.2	10.78	10.79	11.29	10.85	10.88	4.11	3.72	4.21	4.04	3.7	3.97
MOCS1	-0.448817	0.045	ENSG00000124615.20	9.42	8.24	8.21	8.61	8.23	7.88	8.62	8.07	7.82	8.51	8.26	8.04	1.4	0.8	1.16	1.2	0.83	0.63
GFER	-0.44868	0.02	ENSG00000127554.13	10.73	10.03	10.01	10.37	9.97	10.21	10.49	10.03	10.01	10.34	10.05	10.22	5.24	4.8	5.21	5.06	4.75	5.26
ATF3	-0.448533	0.041	ENSG00000162772.17	11.66	10.6	12.11	11.16	10.16	12.14	11.13	10.43	11.74	11.1	10.37	11.86	4.97	4.04	5.86	4.54	3.72	5.84
NRDC	-0.448207	0.013	ENSG00000078618.22	12.8	12.16	11.87	12.68	12.15	11.83	12.59	12.18	11.98	12.6	12.2	11.96	5.65	5.35	5.35	5.69	5.13	5.28
PNPLA2	-0.447584	0.025	ENSG00000177666.17	11.73	10.98	11.85	11.66	10.78	11.53	11.5	10.97	11.66	11.58	10.92	11.48	5.66	5.19	6.42	5.54	4.98	5.92
UBIAD1	-0.447321	0.003	ENSG00000120942.14	10.42	9.86	10.03	10.53	9.81	9.93	10.3	9.91	10.03	10.42	9.9	9.98	2.79	2.43	2.85	2.75	2.26	2.81
DGKZ	-0.447247	0.011	ENSG00000149091.15	12.01	11.39	11.52	11.79	11.31	11.33	11.85	11.42	11.51	11.76	11.4	11.41	5.03	4.63	5.08	4.91	4.41	4.79
THEM6	-0.447057	0.022	ENSG00000130193.8	11.74	11.03	12.12	11.66	10.89	11.62	11.53	11.05	11.71	11.59	11.01	11.56	5.41	4.92	6.27	5.16	4.68	5.8
NDUFS7	-0.446867	0.012	ENSG00000115286.20	10.91	10.28	9.78	10.78	10.29	9.72	10.72	10.28	9.95	10.69	10.34	9.93	6.29	5.92	5.75	6.25	5.84	5.65
ARRDC2	-0.446741	0.028	ENSG00000105643.11	11.01	10.24	10.7	10.84	10.11	10.63	10.7	10.27	10.64	10.76	10.22	10.6	4.07	3.67	4.4	3.97	3.29	4.4
GATB	-0.446056	0.025	ENSG00000059691.12	10.48	9.75	8.97	10.17	9.55	9.11	10.16	9.75	9.2	10.09	9.65	9.34	3.74	3.35	2.91	3.68	3.26	2.99
MCOLN1	-0.445538	0.035	ENSG00000090674.16	9.71	8.82	9.19	9.27	8.8	9.19	9.24	8.88	9.13	9.21	8.9	9.16	3.34	2.94	3.63	3.29	2.95	3.49
ENO3	-0.445431	0.044	ENSG00000108515.18	9.61	7.73	6.44	8.14	7.46	6.62	8.26	7.71	6.96	8.02	7.61	7.11	3.38	2.29	1.38	2.44	2.14	1.38
TIMP1	-0.445157	0.035	ENSG00000102265.12	15.01	14.15	15.06	14.85	13.78	14.86	14.67	14.07	14.86	14.76	13.94	14.77	9.87	9.23	10.49	9.58	8.77	10.15
SH3BGRL3	-0.445015	0.03	ENSG00000142669.15	14.13	13.33	13.97	13.81	12.97	13.94	13.88	13.24	13.89	13.77	13.13	13.87	9	8.46	9.41	8.85	8.11	9.42
ZFPM1	-0.444969	0.033	ENSG00000179588.9	7.68	6.85	7.86	7.7	6.46	7.89	7.42	6.97	7.55	7.5	6.88	7.6	0.78	0.23	1.47	0.8	-0.38	1.38
PIEZO1	-0.444926	0.013	ENSG00000103335.22	12.19	11.55	11.91	12.15	11.53	12.12	12	11.59	11.81	12.07	11.6	12.05	6.01	5.65	6.27	6.16	5.47	6.38
ENKD1	-0.444832	0.022	ENSG00000124074.12	9.36	8.66	8.77	9.25	8.52	8.71	9.12	8.7	8.79	9.14	8.66	8.78	3.76	3.43	3.79	3.74	3.34	3.79
MYOM1	-0.444816	0.05	ENSG00000101605.13	7.26	5.97	5.82	5.95	5.61	6.21	6.42	6.02	5.99	6.1	5.98	6.21	-0.4	-1.25	-1.1	-1.55	-1.68	-0.77
TRAF7	-0.444371	0.006	ENSG00000131653.13	12.32	11.74	12.22	12.35	11.63	12.2	12.2	11.78	12.11	12.27	11.73	12.16	4.81	4.4	5.22	4.88	4.11	5.17
MLST8	-0.44426	0	ENSG00000167965.18	11.06	10.55	10.57	11.05	10.6	10.63	10.97	10.6	10.58	10.98	10.65	10.67	4.89	4.55	4.9	4.86	4.41	4.96
NUBP2	-0.44404	0.004	ENSG00000095906.17	10.91	10.35	10.35	10.81	10.26	10.52	10.78	10.38	10.37	10.75	10.35	10.53	5.47	5.14	5.51	5.45	5	5.6
INTS1	-0.443944	0.011	ENSG00000164880.16	12.07	11.46	11.46	12.2	11.22	11.53	11.92	11.47	11.51	12.08	11.34	11.57	5.27	4.94	5.2	5.14	4.64	5.17
UBC	-0.443631	0.003	ENSG00000150991.15	16.59	16.04	16.68	16.56	15.93	16.68	16.49	16.09	16.6	16.52	16.03	16.61	9.47	9.16	10.12	9.58	8.88	10.13
MAP2K2	-0.443558	0.009	ENSG00000126934.14	12.25	11.65	11.62	12.16	11.63	11.62	12.09	11.68	11.66	12.09	11.69	11.68	6.52	6.13	6.42	6.47	6.13	6.44
BOK	-0.443329	0.041	ENSG00000176720.6	10.97	9.96	11.14	10.31	9.85	11.07	10.45	9.9	10.87	10.31	9.98	10.87	4.01	3.46	5.02	3.8	3.07	4.75
SPTAN1	-0.443046	0.016	ENSG00000197694.18	13.79	13.14	13.48	13.76	13.16	13.46	13.6	13.17	13.43	13.68	13.22	13.45	6.69	6.32	6.97	6.8	6.3	7.01
SLC41A3	-0.442565	0.008	ENSG00000114544.17	11.5	10.91	11.5	11.36	10.84	11.73	11.37	10.95	11.4	11.33	10.94	11.61	4.63	4.26	5.11	4.63	3.85	5.22
LHPP	-0.441997	0.032	ENSG00000107902.14	10.01	9.22	10.13	9.75	9.11	9.75	9.69	9.25	9.77	9.69	9.25	9.69	3.76	3.29	4.57	3.63	3.25	4.28
BAIAP2L2	-0.441633	0.037	ENSG00000128298.18	11.13	10.25	10.2	10.78	10.3	10.4	10.68	10.23	10.14	10.69	10.34	10.41	4.75	4.11	4.41	4.49	4.02	4.41
PARD3	-0.441507	0.015	ENSG00000148498.16	11.37	10.74	11.23	11.1	10.74	11.32	11.2	10.77	11.15	11.09	10.82	11.24	3.92	3.5	4.26	3.78	3.36	4.26
DOP1B	-0.440812	0.007	ENSG00000142197.12	10.93	10.35	10.95	10.88	10.38	10.77	10.8	10.39	10.8	10.82	10.45	10.74	2.2	1.76	2.75	2.07	1.82	2.39
COASY	-0.4394	0.015	ENSG00000068120.15	12.29	11.67	11.27	12.31	11.75	11.32	12.09	11.68	11.41	12.2	11.77	11.45	5.77	5.4	5.33	5.64	5.39	5.36
RP5-994D16.12	-0.439036	0.018	ENSG00000283580.3	8.81	8.16	8.05	8.53	8.15	7.98	8.57	8.24	8.15	8.48	8.25	8.15	3.35	3.01	3.19	3.31	3.04	3.05
GAK	-0.438979	0.021	ENSG00000178950.17	12.07	11.4	11.24	12.09	11.21	11.3	11.84	11.4	11.32	11.98	11.31	11.38	5.42	5.02	5.19	5.46	5.12	5.2
TMEM214	-0.438911	0.011	ENSG00000119777.20	12.84	12.24	12.66	12.76	12.06	12.38	12.7	12.26	12.58	12.71	12.18	12.42	5.54	5.18	5.93	5.53	5.08	5.85
PTRH1	-0.438718	0.01	ENSG00000187024.15	8.59	8	8.26	8.53	8.04	8.08	8.42	8.09	8.23	8.43	8.14	8.16	3.86	3.42	3.99	3.83	3.44	3.73
NUDC	-0.438716	0.009	ENSG00000090273.14	12.73	12.14	12.21	12.6	12.09	12.13	12.57	12.17	12.25	12.55	12.16	12.19	6	5.66	6.05	5.89	5.54	6.15
RP9	-0.438473	0.009	ENSG00000164610.10	10.19	9.6	9.51	10.18	9.68	9.55	10.03	9.63	9.57	10.08	9.72	9.63	4.27	3.89	4.06	4.1	3.81	3.98
E4F1	-0.43832	0.007	ENSG00000167967.16	10.02	9.44	9.57	9.93	9.54	9.63	9.86	9.5	9.55	9.86	9.58	9.65	3.29	2.92	3.42	3.37	2.97	3.44
PINK1	-0.438209	0.038	ENSG00000158828.8	11.67	10.82	11.79	11.27	10.81	11.63	11.29	10.8	11.61	11.24	10.9	11.51	4.65	4.27	5.53	4.59	3.9	5.22
CCDC174	-0.437348	0.013	ENSG00000154781.16	10.32	9.72	9.91	10.37	9.71	9.97	10.14	9.78	9.92	10.26	9.79	9.97	3.45	3.11	3.64	3.52	3.19	3.59
ARHGDIA	-0.437287	0.015	ENSG00000141522.12	13.95	13.33	13.18	13.83	13.31	13.04	13.78	13.31	13.25	13.76	13.36	13.16	7.97	7.59	7.77	7.95	7.42	7.85
GADD45B	-0.436829	0.037	ENSG00000099860.9	11.39	9.79	11.01	10.38	9.82	10.89	10.49	9.83	10.8	10.34	9.95	10.73	5.01	4.06	5.6	4.49	4.06	5.52
VPS11	-0.43593	0.018	ENSG00000160695.15	11.15	10.51	10.32	10.99	10.4	10.48	10.95	10.52	10.39	10.92	10.48	10.54	4.54	4.19	4.34	4.41	4.14	4.37
SYVN1	-0.435737	0.016	ENSG00000162298.19	11.95	11.33	11.32	11.87	11.34	11.36	11.77	11.34	11.37	11.79	11.4	11.41	4.68	4.31	4.66	4.59	4.18	4.66
RCC1L	-0.435398	0.005	ENSG00000274523.5	11.65	11.1	11.04	11.66	10.92	11.23	11.53	11.11	11.07	11.58	11.02	11.25	4.85	4.57	4.78	4.69	4.44	4.82
PPP1R35	-0.435215	0.024	ENSG00000160813.7	10.64	9.96	9.41	10.38	9.95	9.13	10.36	9.98	9.55	10.3	10	9.43	6.42	6.01	5.79	6.4	5.87	5.42
PLEC	-0.435197	0.032	ENSG00000178209.16	13.47	12.72	13.98	13.27	12.51	13.31	13.21	12.73	13.58	13.23	12.65	13.26	4.55	4.08	5.66	4.59	4.36	4.88
UBALD1	-0.435188	0.019	ENSG00000153443.13	9.84	9.19	9.8	9.62	9.27	9.89	9.63	9.27	9.66	9.58	9.34	9.78	4.33	3.98	4.98	4.34	3.92	4.93
ATXN7L1	-0.435062	0.012	ENSG00000146776.15	8.84	8.24	8.59	8.75	8.29	8.74	8.67	8.34	8.55	8.67	8.38	8.66	2.26	1.94	2.62	2.14	1.83	2.61
RRP1	-0.434638	0.017	ENSG00000160214.13	11.05	10.42	10.56	11.09	10.2	10.6	10.89	10.41	10.57	10.98	10.33	10.62	4.09	3.64	4.08	4.21	3.31	4.24
MED16	-0.434437	0.021	ENSG00000175221.15	10.56	9.9	9.64	10.55	9.91	9.44	10.32	9.94	9.74	10.42	9.96	9.63	4.82	4.43	4.49	4.83	4.29	4.55
HLA-F	-0.434384	0.074	ENSG00000204642.14	10.96	9.03	6.85	7.63	7.62	6.46	8.67	7.87	7.12	7.77	7.79	7.02	6	4.16	2.39	3.1	2.77	2.07
GBF1	-0.434341	0.022	ENSG00000107862.6	11.82	11.17	11.5	11.76	11.12	11.5	11.61	11.2	11.44	11.68	11.2	11.49	5.13	4.68	5.39	5.2	4.7	5.24
ARMC5	-0.43429	0.032	ENSG00000140691.18	9.21	8.46	8.58	8.72	8.56	8.58	8.88	8.53	8.62	8.72	8.62	8.63	2.6	2.28	2.73	2.65	2.21	2.59
RP13-122B23.13	-0.434186	0.027	ENSG00000284976.1	9.23	8.53	9.19	9.08	8.51	8.78	9.01	8.58	8.96	9	8.63	8.8	3.26	2.76	3.75	3.19	2.76	3.23
DESI1	-0.433952	0.032	ENSG00000100418.8	11.87	11.13	10.66	11.58	11	10.59	11.56	11.11	10.8	11.51	11.07	10.77	4.59	4.19	4.08	4.53	4.1	3.9
C11orf24	-0.433694	0.037	ENSG00000171067.11	11.44	10.63	10.92	10.84	10.7	10.88	11.05	10.64	10.89	10.85	10.74	10.88	4.99	4.6	5.25	4.93	4.69	5.1
SLC4A2	-0.433553	0.021	ENSG00000164889.15	12.53	11.88	11.42	12.19	11.83	11.2	12.29	11.9	11.56	12.16	11.88	11.42	6.07	5.74	5.57	5.99	5.53	5.67
UBA1	-0.433372	0.008	ENSG00000130985.17	14.09	13.52	13.94	14.05	13.45	13.93	13.96	13.55	13.89	13.99	13.54	13.9	6.46	6.12	6.84	6.51	5.98	6.82
MRGBP	-0.433157	0.019	ENSG00000101189.7	11.34	10.7	10.49	11.15	10.81	10.4	11.13	10.71	10.53	11.09	10.83	10.54	4.15	3.73	3.79	4.1	3.58	3.62
PRR7	-0.432888	0.03	ENSG00000131188.12	6.96	6.24	5.85	7.03	6.18	5.69	6.64	6.37	6.19	6.72	6.36	6.19	3.27	2.74	2.62	3.26	2.47	2.39
B3GALT6	-0.432843	0.025	ENSG00000176022.7	10.06	9.38	9.44	9.98	9.1	9.44	9.85	9.37	9.48	9.88	9.26	9.5	3.46	3.1	3.46	3.51	2.85	3.3
TMEM222	-0.4326	0.007	ENSG00000186501.15	11.11	10.55	10.67	10.99	10.48	10.66	10.97	10.6	10.7	10.94	10.57	10.7	4.68	4.38	4.81	4.63	4.38	4.81
RNF10	-0.4326	0.015	ENSG00000022840.17	12.97	12.36	12.79	12.87	12.31	12.77	12.8	12.41	12.75	12.82	12.4	12.74	6.45	6.12	6.86	6.42	6.03	6.93
RASD1	-0.43258	0.054	ENSG00000108551.5	8.86	7.6	9.39	8.06	7.47	8.97	8.02	7.51	8.68	8.01	7.64	8.61	2.69	1.73	3.9	1.97	1.39	3.38
NFKBIA	-0.432168	0.034	ENSG00000100906.11	12.32	11.56	12.28	12.18	11.23	12.26	12.03	11.57	12.16	12.11	11.4	12.16	5.91	5.52	6.56	5.74	5.41	6.34
HRAS	-0.430944	0.022	ENSG00000174775.18	10.01	9.36	9.38	9.84	9.33	9.15	9.79	9.39	9.4	9.77	9.41	9.29	4.65	4.18	4.52	4.37	4.22	4.22
EPHA2	-0.430674	0.041	ENSG00000142627.13	12.31	11.45	12.78	12.19	11	12.77	12.03	11.3	12.51	12.1	11.21	12.55	4.67	3.93	5.56	4.31	3.52	5.42
PABPN1	-0.430494	0.012	ENSG00000100836.11	13.05	12.46	12.66	12.91	12.43	12.71	12.89	12.5	12.66	12.86	12.5	12.71	6.59	6.24	6.76	6.57	6.24	6.82
GEM	-0.429714	0.036	ENSG00000164949.8	9.67	8.9	10.56	9.55	9.01	10.3	9.42	8.97	10.19	9.49	9.12	10.03	3.05	2.46	4.4	2.88	2.53	4.46
DNAJC17	-0.429543	0.012	ENSG00000104129.10	9.78	9.2	9.41	9.56	9.21	8.97	9.61	9.26	9.3	9.52	9.28	9.12	4.92	4.63	5.17	4.85	4.53	5.06
PTEN	-0.429459	0.037	ENSG00000171862.11	11.24	10.46	10.84	10.97	10.65	11.01	11.02	10.34	10.62	10.91	10.67	10.94	3.86	3.28	3.96	3.64	3.47	3.98
PPME1	-0.428593	0.006	ENSG00000214517.10	11.61	11.06	11.47	11.52	11.06	11.34	11.49	11.11	11.42	11.47	11.13	11.34	4.58	4.2	4.91	4.6	3.88	4.72
NUBP1	-0.427955	0.022	ENSG00000103274.11	10.58	9.94	10.02	10.21	9.99	10.16	10.37	9.97	10.05	10.2	10.04	10.16	4.6	4.25	4.73	4.54	4.16	4.74
KLHDC3	-0.427837	0.027	ENSG00000124702.18	12.33	11.66	12.14	12.16	11.62	11.78	12.09	11.68	12	12.1	11.69	11.81	5.54	5.15	5.92	5.32	4.88	5.65
NDUFV3	-0.427356	0.021	ENSG00000160194.18	10.77	10.14	10.45	10.68	10.13	10.6	10.59	10.17	10.41	10.6	10.21	10.55	3.45	3.1	3.74	3.32	3.21	3.9
HSPA4	-0.426802	0.011	ENSG00000170606.15	12.87	12.3	12.74	12.81	12.36	12.72	12.75	12.31	12.69	12.75	12.42	12.68	6.19	5.74	6.54	5.99	5.69	6.59
NAGPA	-0.42669	0.023	ENSG00000103174.13	9.86	9.22	9.41	9.72	9.29	9.33	9.65	9.26	9.35	9.64	9.34	9.37	3.38	3	3.57	3.46	3.07	3.3
ZMAT5	-0.426657	0.029	ENSG00000100319.13	9.56	8.87	8.8	9.18	8.82	8.65	9.29	8.91	8.89	9.15	8.91	8.8	3.94	3.61	3.84	3.83	3.47	3.77
NSUN5	-0.426313	0.009	ENSG00000130305.17	11.03	10.47	10.3	11.04	10.43	10.07	10.87	10.5	10.34	10.94	10.49	10.24	4.66	4.24	4.41	4.62	4.12	4.03
ABHD4	-0.426262	0.042	ENSG00000100439.10	10.54	9.71	11.24	10.27	9.52	11.26	10.19	9.73	10.83	10.22	9.68	10.97	3.25	2.76	4.63	3	2.44	4.81
RPL8	-0.426091	0.026	ENSG00000161016.18	17.51	16.85	16.79	17.24	16.75	16.12	17.28	16.84	16.63	17.19	16.81	16.34	12.55	12.09	12.35	12.45	12.08	11.6
MSRB2	-0.425955	0.03	ENSG00000148450.13	11.44	10.76	10.65	11.28	10.57	10.13	11.18	10.76	10.61	11.2	10.67	10.35	5.39	4.99	5.22	5.21	4.79	4.93
BRI3	-0.425796	0.024	ENSG00000164713.10	12.63	11.99	11.67	12.56	11.85	11.42	12.43	11.96	11.72	12.46	11.93	11.61	7.94	7.59	7.54	7.9	7.21	7.32
MRPL53	-0.425573	0.021	ENSG00000204822.7	10.48	9.86	9.58	10.23	9.83	9.58	10.26	9.89	9.72	10.18	9.89	9.72	6.63	6.29	6.37	6.44	6.3	6.37
DDAH2	-0.425307	0.046	ENSG00000213722.10	11.68	10.77	11.16	11.2	10.6	10.55	11.3	10.58	10.88	11.14	10.7	10.66	6.02	5.32	6	5.53	5.1	5.25
PIM1	-0.425116	0.035	ENSG00000137193.14	11.27	10.55	12.33	10.85	10.42	12.02	11.08	10.54	11.89	10.88	10.57	11.77	4.26	3.72	5.8	4.01	3.63	5.61
LRRC14	-0.42508	0.034	ENSG00000160959.8	10.57	9.86	10.07	10.47	9.77	9.88	10.3	9.87	10.03	10.37	9.87	9.94	3.84	3.34	3.84	3.87	3.23	3.63
NDUFA3	-0.425018	0.019	ENSG00000274359.1	11.71	11.1	10.35	11.58	11.25	10.13	11.51	11.08	10.55	11.49	11.24	10.43	8.54	8.18	7.81	8.49	8.2	7.53
EIF4H	-0.424766	0.002	ENSG00000106682.16	14.25	13.74	13.81	14.27	13.77	13.75	14.15	13.77	13.83	14.2	13.81	13.8	7.23	6.91	7.29	7.15	6.86	7.09
VAT1	-0.424501	0.043	ENSG00000108828.16	12.42	11.6	12.5	12.24	11.28	12.53	12.12	11.51	12.37	12.16	11.44	12.39	5.21	4.79	5.92	4.99	4.4	5.88
MZT2A	-0.424415	0.017	ENSG00000173272.16	10.88	10.28	10.09	10.83	10.24	9.91	10.69	10.3	10.15	10.74	10.3	10.07	6.86	6.52	6.65	6.81	6.24	6.36
VARS1	-0.423915	0.004	ENSG00000231945.8	11.61	11.08	11.27	11.55	11.04	11.16	11.5	11.12	11.25	11.49	11.11	11.21	4	3.63	4.12	3.96	3.54	4.04
MAN2B1	-0.423823	0.036	ENSG00000104774.13	12.09	11.36	11.65	11.93	11.31	11.64	11.81	11.34	11.6	11.85	11.38	11.63	5.97	5.58	6.17	6	5.36	6.06
ZFAND2B	-0.423397	0.006	ENSG00000158552.13	10.89	10.36	10.24	10.78	10.29	10.41	10.76	10.39	10.3	10.72	10.37	10.45	4.98	4.72	4.95	4.95	4.47	4.99
TNS2	-0.423339	0.051	ENSG00000111077.18	10.93	9.9	10.5	9.84	9.8	10.43	10.24	9.86	10.31	9.91	9.89	10.34	3.26	2.78	3.75	2.58	2.4	3.46
PUF60	-0.422941	0.013	ENSG00000179950.14	13.06	12.49	13.02	12.9	12.35	12.42	12.92	12.52	12.84	12.87	12.45	12.5	6.54	6.16	7	6.58	6.05	6.43
PTTG1IP	-0.422487	0.004	ENSG00000183255.12	13.59	13.07	14.41	13.58	13.06	14.36	13.51	13.14	14.18	13.55	13.16	14.16	6.61	6.24	7.94	6.6	6.04	7.72
C5orf46	-0.422034	0.058	ENSG00000178776.5	6.4	5.16	6.65	5.96	4.4	5.66	5.84	5.47	5.82	5.79	5.34	5.68	2.01	0.99	2.69	1.3	0.34	1.75
TMEM140	-0.42202	0.049	ENSG00000146859.6	9.95	9.02	9.66	9.37	8.78	9.52	9.42	9.02	9.44	9.34	8.93	9.44	2.86	2.48	3.44	2.59	2.09	3.07
SNX33	-0.421455	0.019	ENSG00000173548.9	11.09	10.49	11.15	11.14	10.58	11.05	10.93	10.53	11.02	11.05	10.63	10.99	3.26	2.96	3.92	3.11	2.84	3.65
TOR2A	-0.421397	0.007	ENSG00000160404.18	9.89	9.35	9.5	9.87	9.32	9.51	9.75	9.4	9.53	9.79	9.4	9.54	3.91	3.51	4.01	3.75	3.47	3.91
SLC25A39	-0.421312	0.007	ENSG00000013306.16	13.48	12.94	12.7	13.44	12.94	12.42	13.35	12.96	12.76	13.37	12.99	12.59	7.18	6.87	6.9	7.31	6.69	6.76
THAP4	-0.421178	0.019	ENSG00000176946.12	11.61	11.01	11.1	11.55	10.94	11.06	11.45	11	11.11	11.47	11.02	11.11	5.43	5.08	5.51	5.42	5.03	5.49
FN3K	-0.421157	0.043	ENSG00000167363.14	10.28	9.49	8.99	10.05	9.15	8.74	9.95	9.39	9.11	9.93	9.3	9.02	4.44	3.99	3.78	4.39	3.87	3.46
RPS10-NUDT3	-0.420793	0.017	ENSG00000270800.3	10.41	9.83	10.13	10.36	9.74	10.04	10.28	9.83	10.08	10.28	9.84	10.05	3.19	2.82	3.42	3.18	2.62	3.31
FBH1	-0.420063	0.019	ENSG00000134452.20	11.72	11.13	11.05	11.55	11.14	11.04	11.54	11.16	11.09	11.5	11.19	11.12	5.18	4.83	5.07	5.2	4.81	4.99
POLD2	-0.419527	0.01	ENSG00000106628.12	12.73	12.18	12.07	12.73	12.22	11.94	12.59	12.2	12.12	12.65	12.26	12.05	6.47	6.17	6.3	6.33	6.02	6.27
INO80B	-0.419489	0.018	ENSG00000115274.15	9.88	9.29	9.22	9.61	9.14	9.18	9.7	9.33	9.28	9.58	9.26	9.28	4.48	4.14	4.4	4.32	4.1	4.44
GPR108	-0.419051	0.018	ENSG00000125734.15	11.62	11.03	11.09	11.64	11.14	11.04	11.44	11.07	11.12	11.55	11.17	11.1	5.57	5.26	5.64	5.59	5.22	5.72
BRD2	-0.41901	0.016	ENSG00000204256.14	11.56	10.99	12.04	11.43	10.98	11.93	11.45	11.03	11.83	11.4	11.07	11.79	5.3	4.88	6.19	5.17	4.8	6.14
IGSF8	-0.418764	0.025	ENSG00000162729.14	11.9	11.28	11.53	11.86	11.24	11.26	11.72	11.29	11.5	11.78	11.31	11.32	5.23	4.85	5.43	5.17	4.74	5.38
MIA3	-0.418702	0.032	ENSG00000154305.18	11.66	11	12.59	11.41	10.87	11.5	11.45	11.03	11.82	11.39	11	11.46	4.62	4.29	6.15	4.7	4.13	5.16
SHISA5	-0.418581	0.01	ENSG00000164054.16	13.55	13	12.62	13.53	13.06	12.59	13.4	13.02	12.75	13.45	13.09	12.73	6.96	6.67	6.62	6.98	6.73	6.61
PGAP2	-0.418411	0.006	ENSG00000148985.20	10.56	10.03	9.88	10.55	9.92	9.97	10.43	10.06	9.94	10.46	10.01	10.04	4.13	3.79	3.98	3.97	3.8	3.97
SLC25A22	-0.418109	0.022	ENSG00000177542.11	10.45	9.85	10.31	10.4	9.67	9.93	10.29	9.87	10.13	10.32	9.8	9.98	3.67	3.27	3.99	3.3	3.07	3.66
PRR5	-0.418106	0.043	ENSG00000186654.21	10.14	9.37	9.28	9.94	9.22	9.41	9.78	9.37	9.34	9.83	9.33	9.46	4.09	3.68	3.91	3.98	3.5	3.95
FLOT1	-0.417724	0.017	ENSG00000224740.8	11.54	10.96	10.99	11.58	11.02	11.08	11.39	10.96	10.99	11.48	11.06	11.1	5.63	5.25	5.62	5.63	5.3	5.67
SLC27A3	-0.417161	0.048	ENSG00000143554.14	10.55	8.8	8.89	9.25	8.61	9.03	9.44	8.82	8.9	9.21	8.77	9.06	4.38	3.42	3.86	3.75	3.39	3.95
TSHZ2	-0.416892	0.071	ENSG00000182463.16	7.77	6.15	8.97	6.16	5.72	8.36	6.53	6.05	7.77	6.33	6.11	7.62	-0.73	-1.74	1.46	-1.69	-2.31	0.63
NME3	-0.416602	0.048	ENSG00000103024.8	10.07	9.25	9.32	9.85	9.3	9.47	9.71	9.19	9.28	9.74	9.35	9.47	5.79	5.27	5.66	5.62	5.27	5.85
RHOT2	-0.416024	0.015	ENSG00000140983.14	11.62	11.06	10.64	11.56	10.92	10.81	11.46	11.05	10.73	11.47	10.99	10.92	5.28	4.94	4.91	5.27	4.83	4.92
PLAAT3	-0.415967	0.058	ENSG00000176485.13	12	10.84	12.04	11.42	10.65	12.26	11.18	10.66	11.68	11.32	10.75	11.98	6.32	5.52	7.09	5.59	5.22	7.29
PACSIN3	-0.415636	0.054	ENSG00000165912.16	10.77	9.79	10.77	10.42	9.78	10.54	10.31	9.64	10.42	10.32	9.86	10.42	4.32	3.71	5.01	4.05	3.55	4.59
FNDC10	-0.415571	0.055	ENSG00000228594.4	8.49	7.49	8.1	8.51	7.07	7.88	7.99	7.45	7.85	8.22	7.38	7.83	2.77	2	2.84	2.63	1.38	2.59
LMNA	-0.415512	0.036	ENSG00000160789.24	13.82	13.14	14.19	13.66	13.2	14.01	13.6	13.15	14	13.62	13.27	13.89	7.25	6.81	8.16	7.1	6.78	7.99
MAOA	-0.415101	0.056	ENSG00000189221.10	12.62	11.59	11.37	12.2	10.92	11.41	12.07	11.27	11.18	12.06	11.11	11.47	4.91	4.23	4.34	4.44	3.57	4.2
ARHGAP10	-0.414888	0.059	ENSG00000071205.12	8.95	7.75	9.32	8.18	7.43	9.22	8.25	7.59	8.84	8.14	7.68	8.83	1.41	0.8	2.62	1.17	0.36	2.67
COPG1	-0.414542	0.007	ENSG00000181789.14	13.31	12.79	13.35	13.31	12.76	13.43	13.21	12.83	13.24	13.25	12.83	13.35	6.49	6.21	7.07	6.45	6.25	7.05
NBDY	-0.414151	0.027	ENSG00000204272.13	10.72	10.1	10.62	10.44	10.08	10.42	10.52	10.14	10.48	10.42	10.16	10.41	4.86	4.42	5.33	4.7	4.39	4.94
CDC42EP2	-0.414064	0.051	ENSG00000149798.5	9.82	8.95	10.15	9.51	8.47	9.84	9.48	8.89	9.83	9.45	8.74	9.68	3.11	2.39	3.93	2.75	1.88	3.7
WDR4	-0.414045	0.02	ENSG00000160193.12	9.34	8.76	9.12	9.33	8.71	9.4	9.18	8.81	9.04	9.23	8.82	9.28	3.05	2.59	3.26	2.85	2.66	3.43
SNX8	-0.414004	0.035	ENSG00000106266.11	10.83	10.17	10.55	10.9	9.99	10.53	10.65	10.13	10.48	10.78	10.11	10.5	4.86	4.48	5.15	4.86	4.15	4.94
PPDPF	-0.413673	0.037	ENSG00000125534.10	13.72	13.05	13.1	13.59	12.98	13.25	13.48	13.03	13.09	13.51	13.05	13.25	9.7	9.2	9.57	9.58	9	9.57
ATXN2L	-0.413665	0.016	ENSG00000168488.19	12.48	11.92	11.96	12.42	11.97	11.98	12.33	11.94	12	12.36	12.01	12.02	5.82	5.5	5.85	5.76	5.5	5.74
CDK2AP2	-0.413333	0.03	ENSG00000167797.8	12.09	11.46	11.7	11.98	11.46	11.54	11.9	11.46	11.65	11.91	11.52	11.58	6.85	6.53	7.05	6.89	6.53	7.05
SMARCB1	-0.413002	0.056	ENSG00000099956.20	9.43	8.44	7.44	8.72	8.36	7.04	8.74	8.37	7.78	8.64	8.4	7.6	2.76	2.17	1.46	2.33	2.2	1.39
VPS51	-0.411766	0.024	ENSG00000149823.9	12.36	11.77	11.52	12.41	11.66	11.49	12.2	11.73	11.57	12.3	11.73	11.6	6.18	5.78	5.85	6.13	5.49	5.96
MRPL21	-0.411662	0.018	ENSG00000197345.13	11.47	10.9	10.68	11.4	10.94	10.75	11.29	10.92	10.75	11.32	10.98	10.84	6.49	6.1	6.24	6.43	6.1	6.19
IDH3G	-0.411639	0.014	ENSG00000067829.19	12.08	11.54	11.93	11.97	11.47	12.05	11.95	11.56	11.85	11.93	11.55	11.98	5.94	5.62	6.31	5.91	5.37	6.47
LRCH4	-0.411034	0.034	ENSG00000077454.16	10.94	10.3	10.86	10.72	10.37	10.62	10.73	10.32	10.73	10.68	10.42	10.61	4.28	3.94	4.84	4.09	3.79	4.56
GSK3A	-0.410919	0.028	ENSG00000105723.13	11.93	11.32	11.58	11.67	11.38	11.46	11.74	11.34	11.56	11.64	11.43	11.49	5.63	5.28	5.85	5.52	5.33	5.74
EIF3I	-0.410542	0.013	ENSG00000084623.12	13.98	13.44	13.31	14.02	13.46	13.44	13.84	13.46	13.36	13.93	13.5	13.49	7.78	7.41	7.61	7.78	7.34	7.63
DNAJB2	-0.410506	0.021	ENSG00000135924.17	11.92	11.35	11.93	11.89	11.23	11.93	11.77	11.37	11.73	11.82	11.33	11.86	5.06	4.82	5.73	5.09	4.56	5.59
MARCKSL1	-0.410052	0.027	ENSG00000175130.7	14.2	13.6	14.28	14.23	13.5	14.37	14.03	13.62	14.13	14.15	13.59	14.26	8.01	7.55	8.51	8.03	7.43	8.51
PSD4	-0.40977	0.027	ENSG00000125637.16	11.75	11.15	11.82	11.53	11.21	12.03	11.58	11.17	11.6	11.5	11.27	11.89	4.03	3.77	4.77	3.97	3.61	4.95
BAD	-0.409721	0.03	ENSG00000002330.14	10.43	9.81	9.89	10.19	9.94	10.06	10.22	9.83	9.9	10.15	9.96	10.05	5.58	5.22	5.67	5.56	5.26	5.78
RNF187	-0.409617	0.002	ENSG00000168159.14	12.49	12.01	12.27	12.4	12.03	12.06	12.41	12.04	12.23	12.36	12.08	12.1	5.19	4.95	5.48	5.13	4.91	5.46
TLE5	-0.409219	0.017	ENSG00000104964.15	13.99	13.44	13.59	13.81	13.37	13.55	13.85	13.46	13.59	13.78	13.44	13.58	7.94	7.65	8.12	8.03	7.58	8.1
ACSF3	-0.409209	0.025	ENSG00000176715.17	11.07	10.48	10.53	11.04	10.58	10.03	10.88	10.49	10.46	10.95	10.61	10.21	4.54	4.22	4.54	4.54	4.12	3.93
TOMM40	-0.408971	0.032	ENSG00000130204.13	12.55	11.93	11.76	12.45	11.91	11.91	12.34	11.92	11.81	12.37	11.96	11.96	6.32	5.89	6.02	6.41	5.85	6.05
RFNG	-0.408637	0.032	ENSG00000169733.12	10.84	10.22	9.74	10.55	10.16	9.76	10.59	10.24	9.92	10.5	10.22	9.93	4.45	4.21	4.03	4.48	4.02	3.94
GPS1	-0.408417	0.03	ENSG00000169727.12	12.22	11.61	11.16	11.81	11.48	11.06	11.99	11.62	11.3	11.8	11.55	11.24	5.8	5.5	5.38	5.75	5.41	5.25
BSDC1	-0.40813	0.012	ENSG00000160058.19	11.93	11.4	11.83	11.93	11.27	11.8	11.83	11.42	11.77	11.87	11.37	11.77	4.33	4.05	4.79	4.27	3.72	4.78
DCAKD	-0.407908	0.015	ENSG00000172992.12	10.38	9.83	9.68	10.36	9.73	9.63	10.23	9.85	9.76	10.27	9.82	9.75	3.59	3.27	3.41	3.48	3.23	3.44
PHKG1	-0.407801	0.058	ENSG00000164776.10	6.47	5.51	5.44	6.1	5.06	5.07	6	5.7	5.69	5.94	5.62	5.62	-0.23	-0.87	-0.5	-0.63	-1.2	-1
CNNM3	-0.407568	0.009	ENSG00000168763.16	11.26	10.74	11.08	11.27	10.65	11.09	11.16	10.77	11.05	11.2	10.74	11.06	3.41	3.17	3.82	3.4	3.1	3.67
GPAA1	-0.40722	0.027	ENSG00000197858.11	12.17	11.58	12.13	11.94	11.48	11.88	11.99	11.61	11.97	11.92	11.57	11.88	5.9	5.56	6.44	5.71	5.45	6.04
NUDT8	-0.4071	0.056	ENSG00000167799.10	9.11	8.24	8.54	8.52	8	8.41	8.65	8.24	8.51	8.51	8.18	8.44	4.6	4.12	4.78	4.54	3.63	4.66
POLR1E	-0.406508	0.036	ENSG00000137054.16	10.77	10.14	9.93	10.69	9.99	10.02	10.55	10.12	10	10.59	10.08	10.1	4.06	3.62	3.7	3.95	3.57	3.7
HSD17B14	-0.406482	0.063	ENSG00000087076.9	8.26	7.17	7.07	6.64	5.88	6.66	7.01	6.58	6.88	6.73	6.35	6.74	2.38	2.15	2.24	1.11	0.61	1.79
TRAF2	-0.406444	0.023	ENSG00000127191.18	10.65	10.08	10.35	10.57	10.11	10.52	10.49	10.11	10.31	10.51	10.17	10.47	3.81	3.41	3.97	3.8	3.37	4.01
SMAP2	-0.406314	0.039	ENSG00000084070.12	11.08	10.42	10.83	10.81	10.35	10.83	10.85	10.43	10.75	10.77	10.44	10.79	3.7	3.4	4.1	3.62	3.12	4.15
DGCR6L	-0.405684	0.056	ENSG00000128185.10	10.99	10.13	9.98	10.31	10.13	9.9	10.48	10.1	10.04	10.3	10.17	10	5.02	4.7	4.92	4.85	4.62	4.83
TAF12	-0.405321	0.025	ENSG00000120656.13	10.07	9.49	9.88	10	9.37	9.73	9.9	9.53	9.82	9.93	9.48	9.74	3.94	3.54	4.27	3.91	3.46	4.21
SPSB1	-0.405195	0.045	ENSG00000171621.14	10.27	9.57	10.65	10.29	9.3	10.66	10.04	9.58	10.41	10.18	9.49	10.46	2.9	2.49	3.82	2.91	2.24	3.67
CASKIN2	-0.404613	0.034	ENSG00000177303.10	9.82	9.21	9.47	9.74	9.11	9.39	9.63	9.22	9.43	9.65	9.22	9.41	2.11	1.8	2.37	2.12	1.54	2.28
LRRC32	-0.404548	0.062	ENSG00000137507.11	10.75	9.69	10.35	10.63	9.18	10.24	10.12	9.48	10.15	10.44	9.38	10.15	4.2	3.5	4.47	4.1	2.85	4.19
IMP4	-0.404427	0.002	ENSG00000136718.10	11.94	11.46	11.51	11.91	11.43	11.39	11.85	11.49	11.54	11.85	11.49	11.46	5.88	5.61	5.99	5.81	5.55	5.92
YIF1A	-0.404357	0.03	ENSG00000174851.16	12.1	11.5	11.17	11.89	11.46	11.14	11.89	11.51	11.28	11.84	11.51	11.28	6.62	6.33	6.31	6.62	6.16	6.35
CDK9	-0.404292	0.006	ENSG00000136807.14	11.16	10.67	11.17	11.05	10.64	11.17	11.07	10.72	11.11	11.03	10.72	11.11	4.32	4.01	4.84	4.15	3.99	4.77
SDR39U1	-0.404128	0.014	ENSG00000100445.18	10.59	10.06	9.93	10.55	10.15	10.02	10.44	10.1	10	10.47	10.18	10.09	4.67	4.4	4.6	4.62	4.37	4.72
NGEF	-0.403704	0.034	ENSG00000066248.15	10.46	9.84	10.13	10.27	9.78	9.59	10.26	9.82	9.66	10.2	9.85	9.71	3.13	2.77	3.36	3.1	2.66	3.01
FAM207A	-0.403638	0.033	ENSG00000160256.13	9.13	8.52	8.91	8.97	8.43	8.9	8.96	8.54	8.81	8.91	8.56	8.86	4.4	4	4.75	4.42	3.84	4.8
CCS	-0.403483	0.043	ENSG00000173992.9	10.76	10.09	9.98	10.44	10.04	9.92	10.46	10.13	10.04	10.4	10.11	10.02	4.96	4.7	4.94	4.84	4.59	4.88
MTA3	-0.403363	0.027	ENSG00000057935.14	11.13	10.55	10.52	10.92	10.57	10.33	10.93	10.58	10.56	10.88	10.62	10.45	4.44	4.08	4.38	4.25	4.08	4.4
MRPL23	-0.403112	0.052	ENSG00000214026.11	11.57	10.82	10.31	11.38	10.69	10.42	11.32	10.65	10.25	11.26	10.75	10.55	7.16	6.64	6.52	7.06	6.68	6.64
MFSD10	-0.403028	0.039	ENSG00000109736.15	11.61	10.97	11	11.56	10.65	11.02	11.39	10.94	11.01	11.46	10.79	11.06	5.94	5.53	5.84	5.99	5.25	5.74
ZCWPW1	-0.402953	0.055	ENSG00000078487.18	7.73	6.94	6.23	7.56	6.82	6.11	7.31	7.03	6.75	7.34	6.99	6.72	1.21	0.72	0.33	1.06	0.51	0.53
G6PC3	-0.402753	0.028	ENSG00000141349.9	11.71	11.13	10.84	11.61	11.09	10.72	11.51	11.14	10.91	11.53	11.14	10.87	5.92	5.55	5.57	5.92	5.5	5.62
SIM2	-0.40268	0.065	ENSG00000159263.16	9.02	7.82	8.53	8.84	7.32	8.29	8.55	7.52	7.87	8.57	7.62	8.22	2.09	0.97	2.1	1.93	0.25	1.67
TNKS1BP1	-0.402141	0.044	ENSG00000149115.14	12.3	11.63	12.05	12.16	11.56	11.89	12.05	11.64	11.97	12.1	11.64	11.89	5.18	4.87	5.63	5.27	4.9	5.29
MMP24OS	-0.40154	0.058	ENSG00000126005.17	12.32	11.47	11.94	11.83	11.14	11.31	11.9	11.36	11.64	11.79	11.27	11.4	6.4	5.8	6.61	6.17	5.83	6.3
HNRNPA1L2	-0.401452	0.055	ENSG00000139675.13	8.37	7.59	7.07	8	7.55	6.96	7.97	7.61	7.36	7.9	7.64	7.32	2.12	1.53	1.36	1.82	1.64	1.51
MRPL55	-0.401437	0.028	ENSG00000162910.19	10.4	9.82	9.77	10.05	9.82	9.37	10.19	9.86	9.74	10.04	9.87	9.56	5.84	5.61	5.86	5.77	5.47	5.39
RUFY1	-0.400936	0.019	ENSG00000176783.15	10.99	10.45	10.63	10.85	10.25	10.54	10.86	10.46	10.64	10.8	10.37	10.58	4.04	3.66	4.2	3.95	3.76	4.1
PLK3	-0.400538	0.054	ENSG00000173846.13	9.72	8.97	10.17	9.54	8.72	10.14	9.47	8.96	9.88	9.48	8.91	9.9	3.31	2.79	4.27	3.16	2.34	4.16
HMG20B	-0.400319	0.033	ENSG00000064961.19	11.63	11.03	10.89	11.51	10.83	10.78	11.42	11.05	10.97	11.44	10.93	10.89	5.84	5.49	5.69	5.88	5.44	5.71
YJU2	-0.400158	0.019	ENSG00000105248.16	9.97	9.43	9.3	9.83	9.45	9.46	9.81	9.46	9.36	9.77	9.5	9.51	3.9	3.6	3.81	3.89	3.54	3.81
PMPCA	-0.400121	0.014	ENSG00000165688.12	11.74	11.22	11.29	11.64	11.21	11.03	11.61	11.25	11.26	11.58	11.26	11.13	4.99	4.69	5.08	4.89	4.63	4.69
MGRN1	-0.400094	0.009	ENSG00000102858.13	11.22	10.72	11.24	11.2	10.67	11.14	11.13	10.75	11.05	11.14	10.75	11.1	3.75	3.47	4.36	3.84	3.53	4.06
CCDC61	-0.399889	0.016	ENSG00000104983.8	9.11	8.58	8.69	9.08	8.65	8.37	8.95	8.65	8.67	8.99	8.7	8.53	3.33	3.04	3.46	3.4	2.97	3.09
ABHD17A	-0.399492	0.011	ENSG00000129968.17	10.38	9.87	10.02	10.32	9.81	10	10.26	9.91	10.03	10.26	9.9	10.03	4.7	4.42	4.88	4.7	4.41	5.01
HS1BP3	-0.399327	0.013	ENSG00000118960.13	11.19	10.68	10.37	11.16	10.61	10.35	11.06	10.69	10.49	11.08	10.67	10.48	4.06	3.78	3.79	4.14	3.62	3.79
STYXL1	-0.399263	0.032	ENSG00000127952.17	11.21	10.62	10.73	11.13	10.52	10.73	11.03	10.63	10.74	11.06	10.61	10.76	5.71	5.33	5.75	5.61	5.17	5.58
TYW1B	-0.399022	0.064	ENSG00000277149.5	8.1	7.07	7.56	7.6	6.65	7.25	7.52	7.07	7.31	7.48	6.98	7.28	0.67	-0.1	0.63	0.01	-0.68	0.35
RNF126	-0.398607	0.019	ENSG00000070423.18	10.55	10.01	10.21	10.55	9.99	10.19	10.42	10.03	10.2	10.47	10.06	10.21	4.93	4.58	5.08	4.87	4.65	5.04
EIF3E	-0.398485	0.045	ENSG00000104408.11	15.3	14.65	14.7	14.96	14.57	14.43	15.07	14.61	14.63	14.94	14.64	14.53	9.6	9.15	9.53	9.49	9.02	9.22
FAM174C	-0.398334	0.033	ENSG00000228300.14	11.17	10.58	10.07	11.05	10.59	9.99	10.95	10.59	10.19	10.96	10.62	10.19	6.73	6.43	6.21	6.59	6.26	6.02
AC009133.23	-0.398182	0.064	ENSG00000280893.1	9.8	8.78	8.69	9.17	8.82	8.75	9.27	8.64	8.78	9.11	8.87	8.83	2.88	2.18	2.46	2.31	2.34	2.4
NAT10	-0.397905	0.014	ENSG00000135372.9	12.13	11.61	11.39	12.03	11.61	11.29	11.99	11.63	11.45	11.97	11.65	11.42	4.54	4.2	4.29	4.57	4	4.22
PRKCSH	-0.396426	0.014	ENSG00000130175.10	13.99	13.48	13.61	13.87	13.42	13.6	13.87	13.49	13.61	13.83	13.48	13.62	7.46	7.19	7.64	7.45	7.27	7.68
GADD45GIP1	-0.396298	0.037	ENSG00000179271.3	11.97	11.37	11.06	11.68	11.43	11.18	11.75	11.37	11.13	11.64	11.45	11.27	5.39	5.09	5.11	5.37	5.03	5.15
KCTD14	-0.396267	0.047	ENSG00000151364.17	11.04	10.39	11.29	10.95	10.35	11.21	10.83	10.37	10.88	10.88	10.43	11.07	4.49	4.01	5.23	4.49	3.68	5.03
TNFRSF14	-0.396075	0.054	ENSG00000157873.18	11.25	10.54	9.65	11.4	10.39	9.4	10.94	10.44	9.87	11.21	10.45	9.75	5.18	4.72	4.13	5.29	4.5	3.95
HLA-DMA	-0.396062	0.067	ENSG00000204257.15	8.34	7.52	9.11	7.04	6.64	6.99	7.39	6.87	7.52	7.1	6.88	7.08	2.46	2.05	3.71	1.01	0.98	2.02
S100A16	-0.395906	0.041	ENSG00000188643.11	13.32	12.7	14.82	13.15	12.42	13.95	13.2	12.69	14.19	13.15	12.6	13.76	7.41	6.97	9.34	7.2	6.55	8.56
SERGEF	-0.395473	0.036	ENSG00000129158.11	10.19	9.6	9.11	9.94	9.53	9.04	9.96	9.62	9.25	9.88	9.6	9.26	4.8	4.52	4.38	4.67	4.42	4.54
TLN1	-0.395238	0.032	ENSG00000137076.21	13.17	12.6	13.34	13.03	12.48	13.42	13.04	12.59	13.22	13	12.58	13.3	5.54	5.16	6.21	5.27	5.02	6.18
POMT1	-0.39484	0.045	ENSG00000130714.19	10.52	9.88	9.39	10.15	9.82	9.4	10.24	9.9	9.57	10.12	9.88	9.58	3.61	3.26	3.1	3.52	3.27	3.14
BAIAP3	-0.394735	0.069	ENSG00000007516.14	8.75	7.56	8.56	8.22	7.35	7.43	8.01	7.39	7.97	8.05	7.52	7.57	1.06	0.3	1.64	0.78	0.24	0.4
SCAMP3	-0.394713	0.017	ENSG00000116521.11	10.76	10.24	10.09	10.58	10.19	10.21	10.61	10.25	10.1	10.53	10.25	10.26	5.11	4.83	4.96	4.99	4.73	4.97
MT-ND4	-0.394615	0.064	ENSG00000198886.2	20.13	19.2	18.78	19.26	18.97	18.7	19.5	19.12	18.84	19.26	19.04	18.83	13.7	13.29	13.23	13.38	13.26	13.3
PKMYT1	-0.394083	0.056	ENSG00000127564.17	10.24	9.52	9.3	10.23	9.51	9.32	9.91	9.5	9.32	10.07	9.56	9.43	4.82	4.24	4.41	4.74	4.25	4.74
EIF4EBP3	-0.394062	0.057	ENSG00000243056.2	10.59	9.87	9.49	10.43	9.91	9.43	10.23	9.87	9.59	10.32	9.94	9.6	5.57	5.19	5.09	5.48	5.06	5.09
PSMD4	-0.393822	0.025	ENSG00000159352.16	13.31	12.77	12.8	13.08	12.67	12.71	13.15	12.78	12.8	13.05	12.74	12.77	7.49	7.23	7.57	7.36	6.98	7.53
PRDX6	-0.393805	0.051	ENSG00000117592.9	13.8	13.13	13.39	13.2	13.16	13.24	13.49	13.16	13.3	13.23	13.21	13.27	7.44	7.17	7.73	7.33	7.17	7.66
ADCY9	-0.393766	0.06	ENSG00000162104.10	9.56	8.79	9.82	9.29	8.38	9.63	9.27	8.76	9.45	9.23	8.63	9.47	0.95	0.54	1.85	0.62	-0.15	1.42
MED25	-0.393515	0.018	ENSG00000104973.19	11.36	10.85	10.83	11.36	10.88	10.9	11.23	10.86	10.85	11.28	10.92	10.94	4.75	4.45	4.76	4.71	4.45	4.86
RMND5B	-0.393439	0.005	ENSG00000145916.19	10.86	10.38	10.46	10.78	10.4	10.38	10.75	10.43	10.48	10.73	10.46	10.44	4.01	3.74	4.18	3.96	3.57	3.9
SLC35F6	-0.393409	0.011	ENSG00000213699.9	11.26	10.76	10.92	11.28	10.66	10.89	11.14	10.79	10.91	11.21	10.75	10.91	3.45	3.18	3.64	3.53	2.99	3.52
HSBP1L1	-0.393298	0.038	ENSG00000226742.4	10.02	9.42	9.39	9.7	9.25	9.28	9.8	9.44	9.36	9.67	9.36	9.38	4.99	4.72	4.97	4.86	4.55	4.74
CAPNS1	-0.393248	0.02	ENSG00000126247.11	14.35	13.83	14.11	14.24	13.75	14	14.23	13.84	14.09	14.2	13.82	14.02	8.54	8.24	8.85	8.52	8.14	8.85
SHB	-0.393181	0.045	ENSG00000107338.10	11.24	10.61	11.46	11.1	10.35	11.43	11.07	10.58	11.2	11.05	10.5	11.29	2.94	2.54	3.7	2.8	2.22	3.58
SF3B2	-0.392782	0.007	ENSG00000087365.16	13.51	13.02	13.13	13.44	13.06	13.25	13.41	13.05	13.14	13.39	13.1	13.25	6.4	6.12	6.51	6.37	5.98	6.54
ACD	-0.392608	0.012	ENSG00000102977.17	10.01	9.51	9.85	9.96	9.52	9.99	9.9	9.56	9.77	9.9	9.59	9.92	3.88	3.56	4.18	3.9	3.45	4.26
RPL28	-0.392566	0.034	ENSG00000108107.15	15.92	15.34	15.07	15.76	15.23	15.27	15.74	15.32	15.12	15.7	15.3	15.32	11.13	10.77	10.83	11.12	10.77	10.93
GTF2IRD2	-0.392249	0.055	ENSG00000196275.15	9.43	8.73	8.22	9.29	8.42	7.98	9.13	8.68	8.39	9.15	8.58	8.3	3.67	3.12	2.93	3.36	2.59	3.01
CEP131	-0.391719	0.032	ENSG00000141577.14	8.76	8.2	7.91	8.65	8.16	7.7	8.54	8.26	8.09	8.55	8.25	7.99	2.5	2.14	2.18	2.6	2.01	2.1
ECSIT	-0.391372	0.036	ENSG00000130159.14	10.86	10.28	9.98	10.63	10.22	9.96	10.66	10.27	10.07	10.58	10.28	10.09	4.81	4.47	4.5	4.73	4.41	4.46
H2BC12	-0.391366	0.065	ENSG00000197903.8	9.65	8.8	9.92	9.31	8.59	9.88	9.23	8.77	9.56	9.24	8.76	9.65	5.8	5.07	6.51	5.2	4.77	6.53
DCAF11	-0.391348	0.043	ENSG00000100897.18	12.03	11.42	11.97	11.64	11.33	12.1	11.83	11.43	11.84	11.65	11.42	12	4.43	4.18	5.06	4.36	4.02	5
NSMCE1	-0.391174	0.012	ENSG00000169189.17	11.82	11.32	11.18	11.8	11.31	11.05	11.7	11.34	11.24	11.72	11.36	11.17	6.13	5.85	6.05	6.23	5.86	5.94
ARFRP1	-0.39086	0.028	ENSG00000101246.20	11.38	10.84	10.56	11.4	10.81	10.28	11.22	10.84	10.64	11.3	10.86	10.48	5.14	4.83	4.9	5.09	4.88	4.49
PTCD1	-0.390783	0.033	ENSG00000106246.18	9.9	9.33	8.81	9.79	9.24	8.77	9.71	9.32	8.98	9.69	9.31	9	1.72	1.43	1.18	1.75	1.2	0.97
IGFBP4	-0.390562	0.065	ENSG00000141753.7	14.45	13.6	14.18	13.81	13.36	14.07	13.94	13.58	14.07	13.81	13.47	14.01	7.52	7.16	8.11	7.33	7.12	7.87
RAD23A	-0.390429	0.012	ENSG00000179262.10	12.79	12.29	12.44	12.74	12.13	12.4	12.69	12.3	12.42	12.68	12.23	12.43	6.34	6.04	6.48	6.33	5.98	6.47
SRF	-0.389937	0.035	ENSG00000112658.8	11.56	10.99	11.59	11.39	10.85	11.55	11.39	11.02	11.48	11.36	10.96	11.48	3.84	3.5	4.38	3.7	3.31	4.22
CHMP2A	-0.389897	0.024	ENSG00000130724.9	12.97	12.44	12.13	12.95	12.49	12.04	12.8	12.46	12.23	12.87	12.51	12.18	7.43	7.18	7.21	7.38	7.16	7.1
TALDO1	-0.389726	0.004	ENSG00000177156.11	13.65	13.19	13.31	13.64	13.16	12.99	13.57	13.21	13.29	13.59	13.22	13.08	7.89	7.57	8.08	7.77	7.69	7.74
EIF4G1	-0.389416	0.031	ENSG00000114867.22	13.88	13.33	13.69	13.9	13.43	13.51	13.74	13.33	13.63	13.83	13.46	13.52	6.65	6.4	7	6.49	6.46	6.95
PABPC4	-0.389214	0.036	ENSG00000090621.15	13.18	12.61	12.68	13.08	12.44	12.34	13.01	12.59	12.57	13.01	12.53	12.45	6.52	6.24	6.55	6.39	6.04	6.2
NELFE	-0.388375	0.014	ENSG00000204356.14	12.13	11.64	11.82	11.92	11.57	11.64	12.03	11.65	11.77	11.91	11.64	11.7	5.9	5.54	6.05	5.82	5.54	5.88
SAMD4B	-0.387958	0.02	ENSG00000179134.15	11.7	11.18	11.64	11.73	11.1	11.59	11.58	11.21	11.57	11.66	11.19	11.55	5.8	5.55	6.29	5.82	5.41	6.16
PPP1R15A	-0.387879	0.062	ENSG00000087074.8	12.5	11.77	12.64	12.28	11.5	12.33	12.17	11.76	12.34	12.22	11.64	12.26	5.56	4.95	6.14	5.12	4.79	5.74
ZNRF1	-0.387832	0.029	ENSG00000186187.12	10.19	9.65	10.28	10.16	9.41	10.42	10.08	9.66	10.16	10.09	9.57	10.28	3.69	3.42	4.26	3.66	2.9	4.32
ALG9	-0.387314	0.039	ENSG00000086848.15	10.47	9.89	10.15	10.29	9.88	10.1	10.27	9.92	10.13	10.24	9.95	10.1	4.14	3.85	4.43	4.24	3.73	4.31
PRELID1	-0.387306	0.015	ENSG00000169230.10	13.89	13.39	12.91	13.84	13.36	12.96	13.76	13.39	13.03	13.77	13.4	13.1	8.06	7.73	7.62	7.96	7.68	7.63
H2BC4	-0.387009	0.07	ENSG00000180596.7	6.17	5.17	7.91	5.86	4.9	6.78	5.86	5.56	6.4	5.83	5.52	6.21	1.61	0.89	3.9	1.24	0.36	3.08
C11orf68	-0.387008	0.017	ENSG00000175573.7	10.61	10.11	10.43	10.63	10.05	10.32	10.49	10.15	10.38	10.55	10.13	10.33	4.3	4.04	4.66	4.25	3.84	4.44
DPF2	-0.386886	0.039	ENSG00000133884.10	11.16	10.58	10.98	11.07	10.54	10.95	11	10.58	10.94	11.01	10.62	10.92	4.4	3.95	4.67	4.21	3.61	4.67
CCDC12	-0.386772	0.015	ENSG00000160799.12	11.34	10.84	10.5	11.29	10.74	10.47	11.19	10.87	10.63	11.22	10.81	10.61	5.98	5.73	5.71	5.9	5.76	5.79
TRAPPC5	-0.38669	0.055	ENSG00000181029.9	10.4	9.75	9.4	9.96	9.84	9.52	10.11	9.73	9.5	9.94	9.85	9.63	6.5	6.18	6.16	6.42	6.19	6.2
NCKIPSD	-0.386635	0.02	ENSG00000213672.8	10.51	10	10.07	10.51	9.97	9.91	10.37	10.03	10.09	10.43	10.04	10	3.28	2.99	3.38	3.28	2.9	3.5
TK2	-0.386583	0.06	ENSG00000166548.17	10.5	9.8	10.03	9.98	9.75	9.75	10.16	9.83	10	9.99	9.83	9.83	3.24	2.96	3.5	2.98	2.82	3.48
INO80E	-0.386388	0.004	ENSG00000169592.15	11.16	10.7	10.99	11.12	10.62	10.72	11.06	10.75	10.93	11.07	10.7	10.78	5.49	5.22	5.84	5.43	5.2	5.71
ANXA11	-0.386279	0.044	ENSG00000122359.18	14.09	13.49	14.01	13.96	13.54	13.89	13.88	13.52	13.9	13.92	13.59	13.86	8.31	7.99	8.82	8.38	7.93	8.76
PDGFD	-0.38626	0.074	ENSG00000170962.13	7.11	7.68	8.66	6.26	6.2	8.28	6.55	6.35	7.55	6.42	6.39	7.6	-0.41	0.22	1.71	-1.44	-1.35	1.13
FCGRT	-0.386234	0.067	ENSG00000104870.13	14.11	13.32	12.67	13.73	13.26	12.9	13.71	13.17	12.75	13.65	13.29	13.02	8.32	7.88	7.63	8.19	7.77	7.84
SERPINF1	-0.385977	0.076	ENSG00000132386.11	13.19	12.34	12.22	10.43	10.47	11.75	11.15	10.81	11.74	10.59	10.63	11.6	6.75	6.75	7.16	5.04	4.98	6.44
TSC22D4	-0.385891	0.029	ENSG00000166925.9	11.09	10.56	10.92	11	10.42	10.82	10.94	10.59	10.88	10.95	10.53	10.82	5.17	4.87	5.55	5.23	4.55	5.34
SERF2	-0.385452	0.041	ENSG00000140264.21	15.06	14.48	14.5	14.87	14.26	14.46	14.86	14.49	14.52	14.83	14.36	14.51	10.07	9.77	10.14	10.05	9.76	10
GPS2	-0.385427	0.026	ENSG00000132522.16	11.01	10.49	10.79	10.83	10.39	10.74	10.87	10.51	10.74	10.8	10.48	10.74	5	4.74	5.38	4.9	4.67	5.39
C1orf56	-0.38535	0.057	ENSG00000143443.10	8.76	8.1	8.42	8.57	7.96	8.14	8.51	8.13	8.34	8.49	8.11	8.22	2.11	1.85	2.38	2.11	1.46	2.11
MT-CYB	-0.38531	0.073	ENSG00000198727.2	19.17	18.09	17.58	18.05	17.72	17.23	18.29	17.9	17.61	18.05	17.8	17.43	12.97	12.45	12.34	12.42	12.12	12.35
C1orf115	-0.385137	0.072	ENSG00000162817.7	11.21	10.21	10.57	10.7	10.1	10.6	10.56	10.05	10.47	10.61	10.17	10.54	3.54	3.14	3.69	3.41	2.84	3.61
RNF223	-0.385009	0.077	ENSG00000237330.3	7.57	6.23	6.68	6.41	5.48	6.61	6.61	6.21	6.47	6.43	6.04	6.52	1.69	0.66	1.42	0.85	0.11	1.66
ZNHIT1	-0.384782	0.046	ENSG00000106400.12	12.81	12.21	11.8	12.74	12.07	11.62	12.6	12.18	11.86	12.65	12.14	11.8	7.75	7.43	7.42	7.73	7.34	7.25
HIGD2A	-0.384763	0.034	ENSG00000146066.3	12.61	12.06	11.62	12.57	12.02	11.48	12.44	12.04	11.76	12.48	12.07	11.66	8.05	7.69	7.62	7.86	7.72	7.69
HSD17B10	-0.384615	0.024	ENSG00000072506.14	12.53	12.01	11.43	12.45	12.09	11.23	12.37	12	11.57	12.37	12.1	11.46	6.89	6.63	6.38	6.82	6.71	6.41
AQP7	-0.384539	0.075	ENSG00000165269.13	8.31	7.06	8.25	7.74	6.59	7.52	7.48	6.9	7.51	7.54	6.9	7.41	1.16	0.58	2.09	0.71	-0.34	1.1
CTBP1	-0.384534	0.019	ENSG00000159692.16	12.34	11.84	11.84	12.22	11.78	11.85	12.21	11.86	11.87	12.17	11.84	11.89	5.97	5.72	6.03	5.93	5.77	5.88
APLNR	-0.384219	0.075	ENSG00000134817.11	9.2	7.99	10.27	8.5	7.53	9.15	8.35	7.8	9.19	8.42	7.79	8.87	1.31	0.54	3.2	0.72	0.09	1.83
ADAT3	-0.384183	0.059	ENSG00000213638.6	6.66	5.99	5.31	6.51	5.67	5.28	6.31	6.1	5.9	6.3	6.02	5.91	2.73	2.35	1.91	2.67	2.24	1.8
NOP53	-0.383721	0.049	ENSG00000105373.19	13.78	13.17	12.61	13.59	13.1	12.71	13.56	13.13	12.77	13.52	13.15	12.85	8.38	8.08	7.85	8.35	8.01	7.81
TMEM200B	-0.38371	0.078	ENSG00000253304.2	7.59	6.23	7.37	6.46	6.13	7.05	6.57	6.29	6.9	6.48	6.33	6.78	0.59	-0.19	1.29	0.03	-0.45	0.75
KAT8	-0.38365	0.023	ENSG00000103510.20	11.23	10.72	10.73	11.03	10.55	10.6	11.09	10.73	10.7	11	10.65	10.68	5.04	4.78	5.17	4.97	4.51	5.02
CIZ1	-0.383622	0.022	ENSG00000148337.21	12.09	11.58	11.69	12.02	11.63	11.68	11.97	11.58	11.68	11.96	11.67	11.71	5.33	5.03	5.4	5.3	5.13	5.29
TXNRD2	-0.383381	0.068	ENSG00000184470.21	10.7	9.93	9.82	10.04	9.75	9.97	10.26	9.91	9.86	10.05	9.84	10	4.1	3.92	4.05	3.98	3.53	4.13
CXCL6	-0.383342	0.087	ENSG00000124875.10	7.95	6.21	4.91	5.96	4.49	2.5	6.18	5.53	5.18	5.88	5.25	4.75	2.26	0.55	-0.16	0.46	-1.25	-2.74
MRPL24	-0.383233	0.053	ENSG00000143314.12	12.08	11.46	11.35	11.71	11.44	11.2	11.81	11.49	11.37	11.69	11.49	11.31	6.56	6.28	6.48	6.37	6.28	6.31
TRIR	-0.383042	0.033	ENSG00000123144.11	12.7	12.16	12.17	12.47	12.14	12.3	12.52	12.19	12.17	12.44	12.19	12.32	7.74	7.49	7.81	7.8	7.51	7.89
FRS3	-0.382979	0.041	ENSG00000137218.10	8.28	7.71	7.7	8.15	7.53	7.66	8.06	7.78	7.74	8.05	7.7	7.77	1.56	1.27	1.56	1.47	1.09	1.76
COMTD1	-0.382906	0.068	ENSG00000165644.11	9.72	8.97	8.33	9.38	8.91	8.44	9.34	8.89	8.52	9.28	8.96	8.65	5.41	4.97	4.65	5.02	4.77	4.66
TEAD3	-0.38284	0.022	ENSG00000007866.22	10.86	10.35	11.28	10.85	10.42	11.3	10.77	10.38	11.05	10.8	10.48	11.14	3.56	3.22	4.48	3.42	3.08	4.51
RIN1	-0.382738	0.061	ENSG00000174791.11	9.79	9.12	9.58	9.71	8.84	9.35	9.54	9.1	9.41	9.61	9.01	9.35	3.43	2.89	3.64	3.37	2.76	3.49
ABTB2	-0.382569	0.062	ENSG00000166016.6	9.42	8.73	10.13	9.22	8.45	9.96	9.19	8.77	9.71	9.17	8.67	9.7	1.51	1.09	2.81	1.29	0.8	2.61
ABCC10	-0.382347	0.06	ENSG00000124574.15	10.66	10	9.95	10.26	9.84	9.84	10.35	10	9.96	10.23	9.93	9.93	3.93	3.47	3.8	3.74	3.46	3.87
INTS11	-0.38232	0.029	ENSG00000127054.21	11.95	11.42	11.16	11.88	11.38	11.06	11.79	11.42	11.24	11.8	11.43	11.19	5.52	5.26	5.29	5.58	5.07	5.23
PLXNB3	-0.382213	0.08	ENSG00000198753.12	8.43	7.15	8.07	6.12	5.38	6.72	6.26	5.96	6.75	6.16	5.77	6.51	1.06	0.11	1.5	-1.16	-1.61	0.47
RNF25	-0.381774	0.023	ENSG00000163481.8	10.32	9.81	9.48	10.21	9.96	9.58	10.16	9.83	9.61	10.14	9.96	9.69	4.17	3.9	3.95	4.11	3.93	4.03
BRAT1	-0.381703	0.024	ENSG00000106009.16	11.27	10.77	10.83	11.33	10.69	10.63	11.15	10.77	10.83	11.23	10.76	10.72	4.53	4.26	4.61	4.51	3.9	4.66
RP11-783K16.16	-0.381698	0.056	ENSG00000286264.2	8.56	7.93	8.47	8.5	7.97	7.74	8.33	7.99	8.26	8.38	8.06	7.92	3.42	3.08	3.87	3.45	2.83	3.44
RALGDS	-0.381559	0.042	ENSG00000160271.16	11.88	11.32	11.58	11.64	11.28	11.54	11.69	11.34	11.54	11.61	11.35	11.54	4.48	4.11	4.68	4.36	4.04	4.68
RASGRF2	-0.381333	0.076	ENSG00000113319.13	8.5	7.35	9.43	7.37	7.26	8.89	7.73	7.31	8.61	7.49	7.43	8.46	0.33	-0.62	1.77	-0.83	-0.68	1.55
EIF3L	-0.381293	0.048	ENSG00000100129.18	14.29	13.71	13.35	14.2	13.44	13.41	14.08	13.68	13.43	14.12	13.54	13.52	8.31	7.99	7.96	8.32	7.95	7.96
CDK16	-0.381268	0.044	ENSG00000102225.16	12.6	12.03	12.26	12.31	11.78	12.02	12.41	12.03	12.21	12.3	11.9	12.08	5.64	5.31	5.85	5.62	5.08	5.5
SAMD1	-0.380916	0.044	ENSG00000141858.12	11.59	11.02	11.25	11.43	10.87	11.27	11.4	11.03	11.21	11.38	10.97	11.26	5.35	5.07	5.55	5.11	4.97	5.48
SPSB3	-0.38076	0.051	ENSG00000162032.16	10.85	10.25	10.63	10.73	10.2	10.52	10.63	10.27	10.49	10.66	10.28	10.51	4.79	4.51	5.24	4.62	4.22	5.11
TINAGL1	-0.380671	0.055	ENSG00000142910.16	12.7	12.08	12.9	12.51	11.68	12.84	12.51	12.05	12.68	12.48	11.85	12.73	6.17	5.74	6.87	6.13	5.43	6.66
LAMP1	-0.380256	0.054	ENSG00000185896.11	14.1	13.49	13.8	14.02	13.33	13.33	13.88	13.48	13.67	13.94	13.42	13.42	6.94	6.56	7.21	6.81	6.42	6.54
RNF214	-0.380192	0.035	ENSG00000167257.11	9.73	9.19	9.58	9.55	9.09	9.57	9.56	9.25	9.52	9.52	9.2	9.53	2.52	2.17	2.84	2.42	1.83	2.73
ZBED3	-0.379956	0.069	ENSG00000132846.6	10.44	9.7	9.13	10.04	9.58	9.14	10.05	9.64	9.31	9.97	9.64	9.34	2.2	1.7	1.47	1.86	1.5	1.53
SHD	-0.379881	0.073	ENSG00000105251.11	8.2	7.37	5.87	7.78	7.44	6.11	7.65	7.31	6.61	7.61	7.42	6.76	3.41	2.87	1.83	3.02	2.8	1.84
PCBP1	-0.379876	0.004	ENSG00000169564.7	13.91	13.46	13.87	13.89	13.44	13.92	13.83	13.5	13.82	13.85	13.5	13.87	7.75	7.49	8.25	7.71	7.54	8.13
SMCO4	-0.379791	0.062	ENSG00000166002.7	10.06	9.39	10.39	9.83	9.25	10.31	9.8	9.42	10.14	9.79	9.39	10.14	4.61	4.26	5.58	4.73	4.06	5.57
WDR77	-0.379412	0.042	ENSG00000116455.14	12.29	11.73	10.95	12.2	11.68	10.89	12.08	11.71	11.17	12.11	11.72	11.13	5.31	4.88	4.42	5.26	4.7	4.4
TBC1D9B	-0.378971	0.009	ENSG00000197226.13	12.33	11.87	11.99	12.31	11.89	11.92	12.24	11.9	12	12.25	11.94	11.96	4.77	4.48	4.96	4.64	4.48	4.89
FASTK	-0.378937	0.027	ENSG00000164896.20	11.57	11.06	10.8	11.55	11.03	10.95	11.4	11.1	10.88	11.47	11.08	11.02	5.44	5.21	5.23	5.44	5.03	5.25
ARPC1A	-0.378664	0.024	ENSG00000241685.10	13.02	12.51	12.08	13.05	12.54	12.16	12.86	12.53	12.2	12.96	12.56	12.28	7.18	6.9	6.82	7.23	6.76	6.73
ZNF264	-0.378611	0.078	ENSG00000083844.10	9.74	8.48	9.42	9.28	8.47	9.7	8.85	8.21	8.99	9.08	8.52	9.38	1.35	0.56	1.72	1.26	0.28	1.87
PPP1R10	-0.378293	0.045	ENSG00000230995.7	11.81	11.24	11.6	11.7	11.22	11.47	11.62	11.27	11.53	11.64	11.29	11.47	3.66	3.37	4.04	3.39	3.49	3.79
TMEM129	-0.37804	0.047	ENSG00000168936.11	11.27	10.69	10.63	11.2	10.61	10.59	11.06	10.7	10.7	11.12	10.68	10.67	4.43	4.15	4.4	4.31	3.98	4.37
UCK1	-0.377743	0.038	ENSG00000130717.13	10.42	9.88	9.73	10.24	9.83	9.61	10.24	9.9	9.81	10.19	9.89	9.74	3.52	3.28	3.45	3.36	3.26	3.22
CDK6	-0.37716	0.05	ENSG00000105810.10	11.49	10.91	11.69	11.4	10.78	11.55	11.31	10.93	11.47	11.35	10.89	11.46	2.46	2.05	3.12	2.37	1.66	2.79
POLM	-0.376653	0.053	ENSG00000122678.17	10.58	9.99	10.25	10.37	9.97	9.85	10.38	9.97	10.1	10.31	10.03	9.95	3.6	3.25	3.8	3.42	3.11	3.64
EML3	-0.376225	0.062	ENSG00000149499.12	10.83	10.19	10.04	10.55	10.09	10.03	10.55	10.18	10.12	10.5	10.16	10.12	4.19	3.95	4.11	4.17	3.73	4.04
FHIT	-0.376185	0.076	ENSG00000189283.10	9.06	8.21	7.25	8.98	7.94	7.14	8.53	8.13	7.64	8.74	8.06	7.6	3.08	2.44	1.85	2.76	2.15	1.62
SLC66A1	-0.376161	0.063	ENSG00000040487.13	9.32	8.67	8.6	9.17	8.51	8.56	9.03	8.69	8.69	9.07	8.63	8.66	2.91	2.69	2.9	3.03	2.29	2.87
PARK7	-0.375928	0.022	ENSG00000116288.13	13.36	12.87	12.81	13.25	12.85	12.82	13.24	12.88	12.83	13.21	12.9	12.87	7.85	7.6	7.85	7.8	7.56	7.87
AGTRAP	-0.375704	0.038	ENSG00000177674.16	10.66	10.13	10.88	10.55	10.05	10.84	10.53	10.15	10.65	10.51	10.15	10.73	5	4.67	5.65	4.9	4.34	5.51
MYRF	-0.375697	0.078	ENSG00000124920.14	10.6	9.55	11.62	10.24	9.2	11.53	9.88	9.48	11.19	10.14	9.4	11.13	2.84	2.05	4.41	2.28	1.58	4.19
ATAD3A	-0.37537	0.04	ENSG00000197785.14	11	10.46	10.69	10.8	10.39	10.49	10.84	10.46	10.58	10.76	10.47	10.53	4.47	4.16	4.6	4.18	4.08	4.47
DMAP1	-0.375292	0.037	ENSG00000178028.14	10.54	10.01	9.9	10.48	9.98	9.8	10.38	10.01	9.93	10.4	10.04	9.91	3.89	3.66	3.81	3.9	3.48	3.7
NFKBIE	-0.375286	0.05	ENSG00000146232.17	10.53	9.96	9.56	10.55	9.88	9.7	10.32	9.93	9.68	10.43	9.94	9.81	4.15	3.82	3.77	4.12	3.77	3.77
CHRAC1	-0.375152	0.049	ENSG00000104472.10	11.03	10.46	11.06	10.78	10.39	10.55	10.85	10.47	10.85	10.76	10.47	10.59	4.41	4.07	4.96	4.33	4.01	4.47
PTPN3	-0.37497	0.053	ENSG00000070159.14	11.86	11.28	10.94	11.69	11.19	10.7	11.64	11.27	10.99	11.62	11.25	10.89	4.1	3.76	3.75	4.09	3.58	3.37
SPATA2L	-0.374368	0.06	ENSG00000158792.16	9.53	8.91	8.85	9.26	8.75	8.67	9.27	8.94	8.91	9.21	8.86	8.82	3.35	3.15	3.34	3.17	2.94	3.24
CTD-2574D22.6	-0.374331	0.079	ENSG00000281348.1	7.04	6	6.19	6.73	6.06	6.09	6.56	6.2	6.31	6.54	6.26	6.28	2.5	1.68	2.28	2.26	1.62	2.19
PRPF6	-0.374261	0.033	ENSG00000101161.8	13.38	12.86	12.67	13.28	12.94	12.5	13.23	12.86	12.72	13.22	12.96	12.63	5.86	5.55	5.7	5.92	5.55	5.35
C2orf68	-0.374258	0.025	ENSG00000168887.11	10.68	10.18	10.37	10.58	10.21	10.28	10.55	10.21	10.36	10.53	10.26	10.31	3.95	3.72	4.22	3.96	3.54	4.1
FAM89B	-0.374169	0.043	ENSG00000176973.8	10.95	10.41	10.93	10.89	10.43	10.82	10.78	10.45	10.78	10.83	10.49	10.78	5.54	5.28	6.12	5.54	5.25	6.36
EPRS1	-0.374142	0.022	ENSG00000136628.18	13.17	12.69	12.76	13	12.66	12.65	13.04	12.71	12.68	12.97	12.71	12.7	6.09	5.79	6.17	5.96	5.68	6
THOC6	-0.374065	0.032	ENSG00000131652.14	10.89	10.38	10.33	10.73	10.47	10.22	10.74	10.38	10.32	10.68	10.5	10.31	4.83	4.49	4.82	4.76	4.52	4.71
SRRM2	-0.373958	0.058	ENSG00000167978.17	14.35	13.75	13.62	14.34	13.89	13.56	14.12	13.72	13.67	14.24	13.89	13.64	7.69	7.31	7.56	7.58	7.36	7.52
AKR1C3	-0.373884	0.077	ENSG00000196139.14	12.79	11.97	13.02	12.47	11.71	12.95	12.37	11.88	12.45	12.41	11.83	12.78	6.77	6.16	7.56	6.43	6.14	7.51
DHRS2	-0.373487	0.081	ENSG00000100867.15	7.23	7.01	8.06	6.44	4.9	7.37	6.58	6.27	7.14	6.48	5.86	6.97	0.62	0.78	2.1	0.08	-1.34	1.79
BLVRB	-0.37348	0.07	ENSG00000090013.11	11.54	10.86	11.04	11.19	10.79	10.58	11.18	10.87	10.9	11.15	10.85	10.69	6.2	5.95	6.49	6.02	5.92	6.07
B4GALT2	-0.373398	0.048	ENSG00000117411.18	11.66	11.1	11.33	11.62	10.79	10.89	11.51	11.06	11.24	11.54	10.92	11	5.01	4.75	5.2	5.06	4.47	5.13
ATG9B	-0.373297	0.08	ENSG00000181652.19	8.93	7.84	7.6	8.19	7.59	6.69	8.07	7.64	7.3	8.04	7.68	7.17	2.42	1.6	1.64	1.6	1.2	0.65
TPRA1	-0.372916	0.016	ENSG00000163870.16	10.97	10.5	10.88	10.85	10.46	10.84	10.86	10.56	10.81	10.82	10.54	10.81	4.39	4.17	4.85	4.37	4.1	4.73
B4GALT7	-0.372738	0.009	ENSG00000027847.14	10.72	10.27	9.78	10.68	10.19	9.73	10.6	10.29	9.95	10.6	10.25	9.92	4.54	4.29	4.16	4.54	4.36	4.02
SETD1A	-0.372606	0.038	ENSG00000099381.19	10.66	10.13	10.32	10.52	10.03	10.27	10.51	10.14	10.32	10.47	10.12	10.29	2.57	2.31	2.79	2.58	2.1	2.65
TNIP2	-0.372587	0.028	ENSG00000168884.15	10.99	10.49	10.34	11.05	10.47	10.34	10.86	10.5	10.42	10.95	10.53	10.43	4.61	4.34	4.49	4.65	4.39	4.55
SBDS	-0.372414	0.035	ENSG00000126524.10	12.72	12.2	12.81	12.6	12.18	13	12.57	12.24	12.62	12.56	12.25	12.87	6.49	6.14	7.08	6.48	6.07	7.4
SQSTM1	-0.372334	0.022	ENSG00000161011.20	14.74	14.25	14.55	14.77	14.17	14.54	14.63	14.26	14.41	14.7	14.24	14.52	7.78	7.48	8.09	7.78	7.4	7.99
GTF3C1	-0.3721	0.045	ENSG00000077235.18	11.69	11.15	11.35	11.66	11.11	11.39	11.52	11.16	11.34	11.58	11.18	11.38	4.59	4.31	4.86	4.56	4.32	4.73
FAIM2	-0.372053	0.085	ENSG00000135472.9	10.13	8.72	8.98	8.59	8.27	8.01	8.64	8.22	8.18	8.54	8.32	8.14	2.64	1.33	1.96	1.11	1.21	1.41
CXCL12	-0.371869	0.085	ENSG00000107562.16	11.3	8.99	11.4	9.23	7.83	11.57	9.36	8.45	10.56	9.21	8.22	11.02	3.88	2.38	5.14	2.16	1.48	5.08
HID1	-0.371693	0.072	ENSG00000167861.16	11.11	10.43	11.52	11.03	10.45	11.53	10.87	10.39	11.26	10.95	10.53	11.34	3.89	3.41	4.86	4.08	3.57	4.7
GBA	-0.371686	0.035	ENSG00000177628.16	11.76	11.25	11.66	11.57	11.3	11.69	11.6	11.29	11.58	11.55	11.35	11.64	4.67	4.43	5.16	4.53	4.37	5.29
SCAMP2	-0.37132	0.035	ENSG00000140497.16	12.6	12.09	13.02	12.44	12.07	12.81	12.49	12.11	12.8	12.42	12.15	12.71	5.5	5.2	6.42	5.44	5.08	6.24
FAM102A	-0.370986	0.058	ENSG00000167106.12	12.02	11.44	11.74	11.97	11.32	11.74	11.81	11.46	11.71	11.89	11.41	11.72	4.3	3.97	4.59	4.12	3.85	4.62
CNPPD1	-0.370868	0.024	ENSG00000115649.16	12.17	11.69	12.19	11.97	11.63	12.08	12.06	11.72	12.11	11.96	11.71	12.04	5.28	5.02	5.86	5.3	4.8	5.73
IFRD2	-0.370849	0.038	ENSG00000214706.12	11.94	11.42	10.84	11.92	11.47	10.57	11.76	11.42	10.98	11.82	11.49	10.83	5.81	5.5	5.25	5.86	5.54	5.31
SPOUT1	-0.370448	0.026	ENSG00000198917.13	11.02	10.54	10.63	11.01	10.52	10.7	10.9	10.55	10.61	10.94	10.57	10.71	4.73	4.48	4.86	4.69	4.3	4.81
BCKDK	-0.370368	0.048	ENSG00000103507.14	11.16	10.61	10.79	10.79	10.45	10.77	10.97	10.64	10.79	10.8	10.55	10.78	4.52	4.29	4.79	4.42	4.12	4.63
HDAC6	-0.370219	0.076	ENSG00000094631.21	11.69	10.98	10.16	11.19	10.82	10.1	11.28	10.96	10.39	11.15	10.88	10.35	4.58	4.32	3.86	4.46	4.1	3.8
EPB41	-0.370163	0.058	ENSG00000159023.22	11.6	11.02	11.24	11.67	10.89	11.26	11.41	11.01	11.23	11.56	10.98	11.25	3.59	3.17	3.67	3.44	2.8	3.7
CEP104	-0.369885	0.059	ENSG00000116198.14	10.25	9.67	10.22	10.17	9.63	10.21	10.08	9.65	10.13	10.1	9.72	10.13	2.4	2.07	2.87	2.28	1.82	2.84
BAP1	-0.36985	0.022	ENSG00000163930.10	11.85	11.37	10.94	11.81	11.36	10.95	11.7	11.39	11.09	11.74	11.4	11.09	4.66	4.45	4.34	4.61	4.44	4.27
CYHR1	-0.369815	0.057	ENSG00000187954.13	11.59	11.02	11.35	11.46	10.98	11.03	11.38	11.03	11.22	11.4	11.04	11.08	5.33	5	5.64	5.14	4.83	5.22
COQ8A	-0.369796	0.063	ENSG00000163050.18	12.41	11.8	11.39	12.35	11.66	11.52	12.18	11.74	11.49	12.25	11.73	11.62	5.27	4.99	4.85	5.31	4.68	4.99
ELOB	-0.36972	0.053	ENSG00000103363.15	13.84	13.28	12.68	13.7	13.13	12.79	13.64	13.24	12.78	13.62	13.19	12.93	9.19	8.86	8.66	9.14	8.71	8.88
NUP214	-0.369694	0.054	ENSG00000126883.17	11.79	11.22	10.7	11.54	11.3	10.64	11.55	11.22	10.85	11.49	11.31	10.83	4.44	4.14	3.97	4.37	4.15	4.05
VIRMA	-0.369165	0.061	ENSG00000164944.12	11.82	11.23	11.26	11.47	11.14	10.97	11.59	11.22	11.23	11.45	11.21	11.08	5.18	4.86	5.21	4.99	4.73	4.9
ADSS1	-0.369041	0.084	ENSG00000185100.11	7.89	6.63	6.73	6.71	6.36	6.6	6.84	6.55	6.67	6.71	6.54	6.66	1.19	0.62	1.18	0.8	0.39	1
TMEM201	-0.368964	0.04	ENSG00000188807.13	9.69	9.17	9.35	9.68	9.04	8.76	9.53	9.2	9.25	9.59	9.15	8.96	2.37	2.03	2.44	2.27	1.62	2.17
ADAMTS4	-0.368927	0.083	ENSG00000158859.10	8.7	7.66	10.79	7.92	6.93	10.63	8.2	7.57	9.99	8.01	7.41	9.93	-0.44	-1.29	2.13	-1.22	-1.88	2.07
UQCRC1	-0.368855	0.022	ENSG00000010256.11	13.87	13.4	12.88	13.84	13.31	12.9	13.75	13.38	13.03	13.77	13.36	13.05	7.47	7.2	7.04	7.31	7.25	7.02
DUSP1	-0.368713	0.083	ENSG00000120129.6	12.11	11.07	13.32	10.98	10.69	13.43	11.4	10.92	12.82	11.08	10.87	12.99	5.49	4.84	7.37	4.61	4.55	7.37
NMRAL1	-0.368552	0.078	ENSG00000153406.14	11.28	10.56	10.53	11.18	10.7	10.81	11.07	10.36	10.53	11.06	10.71	10.79	5.46	4.99	5.33	5.44	5.12	5.48
ARHGAP42	-0.368408	0.074	ENSG00000165895.19	9.34	8.68	9.79	9.12	8.6	9.52	9.1	8.7	9.49	9.08	8.73	9.36	1.25	0.92	2.31	1.06	0.62	1.86
COQ4	-0.367988	0.039	ENSG00000167113.11	11.19	10.68	10.67	10.95	10.69	10.79	11.02	10.7	10.71	10.93	10.73	10.81	5.3	5.06	5.37	5.24	5.08	5.38
TECR	-0.367903	0.035	ENSG00000099797.15	13.27	12.77	12.82	13.14	12.57	12.67	13.14	12.76	12.82	13.1	12.66	12.74	7.55	7.28	7.66	7.61	7.25	7.43
C1orf35	-0.367749	0.015	ENSG00000143793.13	9.76	9.3	9.38	9.57	9.23	9.23	9.63	9.35	9.34	9.55	9.31	9.31	4.06	3.85	4.2	4.11	3.72	3.98
KCTD21	-0.367726	0.048	ENSG00000188997.8	9.18	8.64	9.16	9.04	8.72	9.04	9.01	8.71	9.03	8.99	8.78	8.99	1.4	1.17	2.03	1.37	1.06	1.73
HSPBP1	-0.367605	0.023	ENSG00000133265.11	11.26	10.78	10.6	11.24	10.68	10.47	11.13	10.79	10.67	11.16	10.75	10.6	5.36	5.11	5.23	5.36	5.06	5.12
ETS2	-0.367595	0.062	ENSG00000157557.13	14.78	14.19	13.92	14.58	14.27	13.37	14.54	14.17	13.77	14.52	14.27	13.59	7.36	6.87	6.95	7.24	6.82	6.72
GATD3B	-0.367545	0.084	ENSG00000280071.4	11.84	10.85	11.04	11.52	10.96	11.03	11.35	10.55	11.03	11.4	10.97	11.03	5.52	4.9	5.47	5.55	4.91	5.45
FAAH	-0.367452	0.069	ENSG00000117480.16	11.5	10.88	10.07	11.36	10.59	9.46	11.23	10.79	10.19	11.25	10.68	9.88	4.9	4.59	4.08	4.87	4.27	3.81
TFAP4	-0.367238	0.041	ENSG00000090447.12	10.14	9.63	9.54	10.25	9.63	9.45	9.97	9.65	9.59	10.12	9.68	9.56	3.54	3.17	3.39	3.41	3.22	3.53
PSMB3	-0.366937	0.08	ENSG00000275903.2	11.31	10.58	10.05	10.99	10.45	9.78	10.92	10.51	10.15	10.9	10.51	10.03	6.05	5.59	5.39	5.8	5.53	5.05
PLA2G2A	-0.366937	0.095	ENSG00000188257.12	11.91	12.3	11.55	9.6	8.39	10.91	9.66	8.97	9.88	9.56	8.66	10.58	6.55	6.93	6.72	4.29	3.1	5.96
CBLC	-0.366712	0.055	ENSG00000142273.13	11.39	10.83	10.7	11.37	10.86	10.33	11.21	10.78	10.6	11.27	10.89	10.5	5.41	5.03	5.23	5.38	4.96	5.05
EPN1	-0.366647	0.045	ENSG00000063245.15	12.82	12.29	11.86	12.68	12.15	11.8	12.66	12.26	11.95	12.62	12.21	11.96	6.56	6.38	6.21	6.54	6.26	6.05
DNAJC7	-0.366645	0.036	ENSG00000168259.17	12.66	12.16	11.68	12.52	12.19	11.47	12.49	12.16	11.8	12.46	12.21	11.68	6.39	6.13	5.99	6.37	6.18	5.84
CIAO2B	-0.366549	0.031	ENSG00000166595.12	12.13	11.64	11.55	11.96	11.41	11.72	12	11.63	11.54	11.92	11.51	11.74	7.36	7.09	7.31	7.4	6.95	7.42
BCL7B	-0.366481	0.017	ENSG00000106635.8	11.49	11.03	11.12	11.44	10.89	11.23	11.39	11.05	11.12	11.38	10.98	11.23	5.11	4.89	5.26	5	4.57	5.23
MIF	-0.366191	0.085	ENSG00000240972.2	13.21	12.24	11.83	12.89	12.15	11.93	12.84	11.74	11.81	12.75	12.18	12.02	9.44	8.7	8.61	9.48	9.01	8.68
VAV2	-0.366141	0.079	ENSG00000160293.17	11.92	11.21	11.46	11.93	10.94	11.4	11.7	11.04	11.44	11.81	11.06	11.4	3.83	3.38	3.9	3.53	3.15	3.9
RBM10	-0.366029	0.008	ENSG00000182872.16	11.84	11.4	11.22	11.77	11.45	11.25	11.74	11.43	11.3	11.72	11.48	11.33	4.45	4.24	4.38	4.47	4.15	4.29
TMCO6	-0.365686	0.041	ENSG00000113119.13	9.53	9.01	8.84	9.4	8.89	8.56	9.36	9.03	8.92	9.33	8.99	8.77	2.99	2.75	2.88	2.94	2.61	2.83
PLA2G5	-0.365532	0.088	ENSG00000127472.11	6.8	5.42	6.28	5.54	4.8	5.7	5.74	5.45	5.69	5.59	5.36	5.65	-0.24	-0.93	0.16	-1.07	-1.57	-0.21
POLR1G	-0.365486	0.073	ENSG00000117877.11	9.69	9.05	9.14	9.4	9.17	8.82	9.39	9.07	9.04	9.34	9.19	8.95	2.4	1.94	2.28	2.24	1.87	2.04
AHDC1	-0.365449	0.078	ENSG00000126705.15	8.8	8.11	9.5	8.61	8.03	9.2	8.55	8.16	9.1	8.55	8.2	8.95	0.87	0.54	2.22	0.62	0.2	1.75
ZNF787	-0.365409	0.056	ENSG00000142409.6	10.23	9.67	9.28	10.04	9.66	9.36	10.02	9.67	9.42	9.97	9.7	9.49	5.14	4.88	4.78	5.03	4.73	4.81
REX1BD	-0.364892	0.069	ENSG00000006015.18	10.06	9.45	8.87	9.72	9.23	8.89	9.78	9.45	9.06	9.67	9.33	9.1	5.73	5.42	5.16	5.54	5.57	5.12
ZMYND19	-0.364876	0.039	ENSG00000165724.6	10.45	9.95	10	10.27	9.92	10.09	10.29	9.98	10.01	10.23	9.98	10.1	4.58	4.28	4.66	4.46	4.22	4.81
SYBU	-0.364827	0.073	ENSG00000147642.17	10.92	10.29	10.21	10.94	10.36	10.23	10.65	10.25	10.26	10.82	10.39	10.29	3.68	3.35	3.56	3.45	3.31	3.55
FAM177A1	-0.364769	0.066	ENSG00000151327.13	11.55	10.96	11.33	11.35	10.66	11.41	11.35	10.93	11.22	11.3	10.8	11.35	6.22	5.87	6.55	6.22	5.63	6.7
BMERB1	-0.364737	0.085	ENSG00000166780.11	8.02	6.96	8.48	6.99	7.07	8.4	7.35	7	7.89	7.13	7.17	7.94	0.95	0.5	2.34	0.25	0.59	2.1
MRPS34	-0.364397	0.025	ENSG00000074071.15	12.02	11.55	11.35	11.87	11.51	11.52	11.89	11.55	11.39	11.83	11.56	11.57	7.06	6.79	6.97	7.06	6.78	7.07
JMJD7	-0.364239	0.085	ENSG00000243789.11	8.88	8.07	8.42	8.49	7.89	8.45	8.45	8.04	8.28	8.41	8.04	8.38	2.81	2.26	2.91	2.48	2.03	3.16
SCAP	-0.364142	0.042	ENSG00000114650.20	12.27	11.76	11.46	12.28	11.67	11.29	12.11	11.76	11.54	12.19	11.73	11.45	4.98	4.78	4.8	4.89	4.44	4.6
CDK11B	-0.364004	0.045	ENSG00000248333.9	11.28	10.76	10.86	11.18	10.44	10.85	11.16	10.73	10.87	11.12	10.58	10.88	4.04	3.74	4.12	3.92	3.63	3.99
DPAGT1	-0.363928	0.035	ENSG00000172269.20	11.41	10.92	11.13	11.35	10.82	11.1	11.28	10.94	11.08	11.29	10.9	11.11	4.8	4.48	5	4.79	4.19	4.85
EHD1	-0.363903	0.062	ENSG00000110047.18	11.09	10.52	11.01	11.03	10.32	11.18	10.92	10.5	10.91	10.96	10.44	11.07	3.8	3.41	4.24	3.77	2.9	4.27
DIS3L2	-0.363812	0.03	ENSG00000144535.20	10.28	9.8	9.8	10.18	9.88	9.77	10.15	9.82	9.85	10.13	9.91	9.83	3.01	2.76	3.13	2.97	2.71	3.1
BUD23	-0.363738	0.021	ENSG00000071462.12	12.52	12.06	11.96	12.44	11.96	12	12.4	12.07	11.99	12.39	12.02	12.06	6.63	6.37	6.57	6.47	6.11	6.67
TCEA2	-0.363536	0.087	ENSG00000171703.17	9.27	8.11	7.78	7.98	7.68	7.59	8.28	7.87	7.84	8.01	7.83	7.77	3.84	3.32	3.37	2.86	2.96	2.98
MT-CO2	-0.363456	0.085	ENSG00000198712.1	19.42	18.62	18.16	18.81	18.37	18.23	18.92	18.54	18.22	18.77	18.45	18.34	14.32	13.94	13.82	14.08	13.88	13.78
ZFAT	-0.363301	0.052	ENSG00000066827.16	8.41	7.88	8.48	8.27	7.81	8.38	8.27	7.94	8.32	8.22	7.95	8.29	1.12	0.84	1.7	0.96	0.68	1.64
OGFR	-0.362907	0.025	ENSG00000060491.17	11.45	10.98	10.97	11.45	10.88	10.98	11.33	11	11.01	11.38	10.96	11.03	5.1	4.92	5.21	5.09	4.79	5.19
MACO1	-0.362515	0.03	ENSG00000204178.11	10.76	10.28	10.69	10.56	10.33	10.8	10.62	10.33	10.63	10.55	10.38	10.72	3.14	2.95	3.7	3.04	2.87	3.68
LAD1	-0.362393	0.058	ENSG00000159166.15	13.73	13.18	13.69	13.64	13.19	13.75	13.57	13.17	13.58	13.59	13.24	13.68	6.78	6.4	7.17	6.75	6.41	7.12
PDK2	-0.362162	0.078	ENSG00000005882.12	11.18	10.53	10.51	11.03	10.39	10.26	10.9	10.47	10.49	10.94	10.47	10.37	4.28	3.95	4.25	3.91	3.6	3.78
SIL1	-0.362063	0.078	ENSG00000120725.13	11.51	10.85	10.64	11.15	10.71	10.59	11.17	10.84	10.71	11.11	10.78	10.69	5.09	4.84	4.99	5.1	4.8	4.95
ITPRIP	-0.362051	0.081	ENSG00000148841.17	10.16	9.48	10.97	10	9.2	11	9.93	9.44	10.64	9.96	9.39	10.7	2.08	1.67	3.46	1.95	1.56	3.37
RPAP1	-0.361955	0.059	ENSG00000103932.12	10.42	9.88	10.08	10.26	9.98	10.01	10.25	9.88	10.06	10.21	10.01	10.03	3.09	2.76	3.27	2.94	2.72	3.24
HCFC1R1	-0.36141	0.063	ENSG00000103145.11	10	9.43	10.04	9.67	9.47	10.22	9.8	9.46	9.89	9.68	9.54	10.07	5.22	4.95	5.91	5.07	4.95	6.08
GRPEL1	-0.360813	0.046	ENSG00000109519.13	11.58	11.07	10.99	11.5	10.9	10.84	11.43	11.06	11.04	11.44	10.99	10.94	4.96	4.65	4.91	4.84	4.4	4.84
TRIM28	-0.360376	0.055	ENSG00000130726.12	14.1	13.57	13.14	13.83	13.47	13.13	13.91	13.55	13.25	13.8	13.52	13.27	7.61	7.31	7.19	7.45	7.24	7.24
SLC25A23	-0.360375	0.066	ENSG00000125648.15	11.52	10.95	11.36	11.56	10.75	11.25	11.37	10.89	11.24	11.47	10.86	11.23	4.06	3.74	4.4	4.07	3.41	4.33
NDRG2	-0.360283	0.088	ENSG00000165795.24	12.14	11.34	11.74	11.5	11.46	11.78	11.7	11.23	11.64	11.5	11.48	11.72	5.11	4.74	5.55	4.68	4.89	5.44
ZNF444	-0.360235	0.068	ENSG00000167685.15	10.65	10.07	9.39	10.36	10.11	9.14	10.39	10.06	9.56	10.31	10.12	9.44	5.01	4.81	4.43	4.99	4.62	4.34
HBA2	-0.360201	0.091	ENSG00000188536.13	9.29	7.92	9.29	8.05	7.24	8.99	8.1	7.39	8.76	8.01	7.49	8.65	4.95	4.27	5.86	4.24	3.35	5.56
ALG3	-0.360131	0.039	ENSG00000214160.10	11.87	11.37	11.34	11.93	11.39	11.39	11.74	11.36	11.37	11.84	11.43	11.43	5.52	5.29	5.5	5.56	5.04	5.48
BCAP31	-0.360076	0.059	ENSG00000185825.17	14.5	13.96	14.38	14.2	13.95	14.11	14.29	14	14.31	14.2	14	14.12	8.38	8.07	8.79	8.17	7.91	8.86
DUSP23	-0.360023	0.073	ENSG00000158716.9	10.79	10.19	10.2	10.58	10.14	10.15	10.54	10.19	10.24	10.53	10.2	10.21	6.4	6.12	6.46	6.39	6.22	6.44
CACNG4	-0.359938	0.097	ENSG00000075461.6	8.87	6.45	9.24	5.81	5.79	8.66	6.75	6.09	7.86	6.15	6.15	8	1.21	-0.76	2.26	-1.59	-1.85	1.63
DYNLRB1	-0.359852	0.061	ENSG00000125971.17	13.72	13.17	13.3	13.35	12.93	12.83	13.53	13.14	13.09	13.35	13.02	12.95	8.82	8.51	8.94	8.68	8.44	8.53
GHDC	-0.35985	0.026	ENSG00000167925.16	10.99	10.53	10.07	10.96	10.51	9.8	10.86	10.52	10.1	10.88	10.55	10.04	4.26	4.01	3.84	4.22	3.92	3.66
AQR	-0.359357	0.041	ENSG00000021776.11	11.45	10.96	11.17	11.3	10.89	11.21	11.3	11	11.16	11.27	10.96	11.2	4.18	3.89	4.4	3.93	3.81	4.39
PEX10	-0.359274	0.047	ENSG00000157911.11	10.31	9.8	9.6	10.14	9.65	9.8	10.13	9.81	9.66	10.09	9.74	9.84	3.61	3.37	3.43	3.56	3.09	3.56
TAF6	-0.359106	0.029	ENSG00000106290.15	11.23	10.76	10.95	11.19	10.66	11.01	11.12	10.77	10.94	11.13	10.74	11	4.47	4.2	4.66	4.34	3.88	4.57
SLC48A1	-0.358948	0.05	ENSG00000211584.14	10.41	9.9	10.78	10.3	9.95	10.62	10.27	9.95	10.57	10.27	10.02	10.5	3.1	2.85	3.99	3.05	2.81	3.81
MAFF	-0.358569	0.078	ENSG00000185022.12	10.45	9.83	10.85	10.37	9.49	10.79	10.26	9.8	10.64	10.3	9.68	10.62	3.77	3.32	4.68	3.62	3.22	4.77
NUCB1	-0.358543	0.07	ENSG00000104805.16	13.71	13.13	13.04	13.21	13.08	13.07	13.45	13.15	13.08	13.23	13.13	13.12	6.84	6.6	6.85	6.69	6.54	6.8
DHRS11	-0.358536	0.087	ENSG00000278535.5	10.26	9.54	8.58	9.86	9.63	8.58	9.86	9.45	8.8	9.78	9.61	8.9	4.04	3.61	2.89	3.79	3.39	2.96
YARS1	-0.358278	0.045	ENSG00000134684.12	12.54	12.04	12.39	12.43	11.94	12.63	12.4	12.04	12.3	12.38	12.02	12.54	5.41	5.04	5.7	5.38	4.86	5.81
SYNGR3	-0.357839	0.091	ENSG00000127561.15	6.69	5.71	6.57	6.17	5.71	5.98	6.17	5.89	6.2	6.11	5.94	6.04	0.68	-0.07	1.09	0.25	-0.43	0.26
RNPS1	-0.35773	0.013	ENSG00000205937.12	13.1	12.67	12.97	13.19	12.56	12.99	13.01	12.7	12.92	13.12	12.64	12.96	6.7	6.39	7.05	6.73	6.43	7.03
HECTD3	-0.357658	0.065	ENSG00000126107.15	11.59	11.03	11.44	11.57	10.94	11.13	11.43	11	11.34	11.49	11.02	11.16	4.13	3.91	4.53	4.13	3.66	4.32
NRBP2	-0.357561	0.091	ENSG00000185189.18	10.68	9.9	9.67	10.59	9.58	9.49	10.24	9.78	9.68	10.43	9.7	9.63	3.38	2.99	3.08	3.32	2.45	2.72
NFKBIB	-0.357495	0.038	ENSG00000104825.17	10.01	9.53	9.57	9.93	9.56	9.57	9.88	9.55	9.61	9.87	9.61	9.61	4.09	3.84	4.17	4.05	3.67	4.12
PDXP	-0.357371	0.073	ENSG00000241360.2	10.3	9.71	9.68	10.21	9.59	9.7	10.06	9.71	9.72	10.11	9.68	9.75	3.88	3.63	3.86	3.86	3.26	3.89
ATPAF1	-0.357252	0.034	ENSG00000123472.12	11.65	11.17	10.77	11.52	11.06	10.85	11.51	11.17	10.89	11.47	11.12	10.97	5.19	4.94	4.8	5.05	4.61	4.8
RACK1	-0.357169	0.046	ENSG00000204628.12	16.68	16.18	15.93	16.51	16.09	16	16.55	16.14	15.99	16.47	16.15	16.08	10.78	10.39	10.5	10.69	10.43	10.53
COMMD9	-0.35707	0.037	ENSG00000110442.12	11.07	10.59	10.32	10.99	10.42	10.48	10.93	10.59	10.41	10.92	10.51	10.55	5.62	5.39	5.49	5.58	5.34	5.47
PGLS	-0.357048	0.032	ENSG00000130313.7	11.62	11.15	11.08	11.59	11.08	10.91	11.49	11.15	11.11	11.52	11.14	11.02	6.58	6.33	6.57	6.59	6.18	6.44
DGAT1	-0.35678	0.08	ENSG00000185000.12	12.72	12.1	11.95	12.35	11.85	11.96	12.46	12.03	11.95	12.33	11.94	12.03	6.19	5.76	5.98	6.1	5.58	6.05
PRR4	-0.356666	0.092	ENSG00000263247.6	6.18	5.38	6.16	5.62	5.17	5.72	5.83	5.61	5.83	5.71	5.58	5.74	1.06	0.62	1.73	0.84	0.47	1.18
AKAP13	-0.356501	0.08	ENSG00000170776.22	11.92	11.3	12.27	11.67	11.34	12.21	11.69	11.3	12.07	11.65	11.41	12.06	4.12	3.82	5.12	4.04	3.92	4.98
NCOA6	-0.356338	0.088	ENSG00000198646.14	12.72	12.04	11.8	12.21	11.89	11.46	12.36	11.97	11.77	12.19	11.95	11.63	4.7	4.32	4.37	4.37	4.12	4.39
HIRIP3	-0.356331	0.045	ENSG00000149929.16	9.68	9.19	9.38	9.48	9.09	9.27	9.52	9.23	9.36	9.46	9.19	9.31	3.22	2.98	3.48	3.04	2.8	3.32
SPON2	-0.3563	0.092	ENSG00000159674.12	10.54	9.75	11.62	10.19	9.63	11.34	10.16	9.71	11.12	10.17	9.76	11.03	4.76	4.25	6.44	4.47	4.38	6.01
MOK	-0.356204	0.092	ENSG00000080823.23	8.54	7.77	7.49	7.91	7.46	7.46	8.08	7.76	7.64	7.91	7.65	7.65	2.53	2	2.07	1.92	1.62	2.02
SNRPA	-0.355254	0.049	ENSG00000077312.9	12.19	11.69	11.54	12.07	11.72	11.55	12.04	11.69	11.58	12.01	11.75	11.62	6.34	6.03	6.2	6.3	5.96	6.27
TXN	-0.355176	0.053	ENSG00000136810.13	14.63	14.12	14.38	14.51	14.01	14.45	14.5	14.1	14.27	14.47	14.08	14.42	10.18	9.8	10.37	10.19	9.63	10.46
NAA60	-0.354627	0.027	ENSG00000122390.19	11.53	11.08	11.24	11.48	10.96	11.27	11.43	11.08	11.15	11.43	11.04	11.27	4.8	4.55	5.11	4.83	4.49	4.97
GSTM4	-0.354542	0.088	ENSG00000168765.17	10.72	10.05	9.9	10.66	9.9	9.5	10.46	9.92	9.88	10.54	9.98	9.7	4.53	4.04	4.19	4.4	3.84	3.95
ARL8A	-0.354524	0.031	ENSG00000143862.8	11.25	10.79	11.35	11.16	10.74	11.14	11.14	10.83	11.23	11.13	10.82	11.12	4.72	4.53	5.36	4.67	4.37	5.21
AP1M1	-0.354356	0.048	ENSG00000072958.9	10.63	10.13	10.23	10.38	10.06	10.09	10.46	10.17	10.24	10.37	10.13	10.16	3.82	3.64	4.07	3.8	3.53	3.88
SLC9A1	-0.354013	0.081	ENSG00000090020.11	10.83	10.23	11.2	10.64	10.21	11.41	10.62	10.22	10.99	10.61	10.3	11.19	3.35	2.99	4.26	3.14	2.68	4.39
ALG8	-0.353662	0.067	ENSG00000159063.14	11.31	10.77	10.48	11.16	10.74	10.68	11.1	10.76	10.52	11.1	10.78	10.74	5.25	4.99	5.02	5.13	4.94	5.05
CYB5R3	-0.353176	0.059	ENSG00000100243.21	12.84	12.32	13	12.66	12.21	12.97	12.67	12.36	12.9	12.65	12.3	12.88	6.13	5.94	6.93	6.12	5.89	6.78
FAF1	-0.352601	0.035	ENSG00000185104.20	11.58	11.12	11.21	11.41	11.15	10.9	11.47	11.13	11.2	11.39	11.19	11.01	5.05	4.73	5.15	5	4.68	5.17
PLCG2	-0.352487	0.094	ENSG00000197943.10	9.07	8.01	10.06	8.46	7.76	9.48	8.38	7.9	9.06	8.4	7.95	9.1	1.2	0.61	2.89	0.84	0.02	2.23
RAB40C	-0.352409	0.071	ENSG00000197562.10	10.8	10.25	10.26	10.74	10.04	10.27	10.6	10.24	10.17	10.65	10.14	10.31	4.15	3.78	4.18	4.19	3.66	4.14
VTI1B	-0.352323	0.048	ENSG00000100568.11	11.98	11.49	11.92	11.95	11.47	11.86	11.84	11.51	11.81	11.89	11.53	11.82	5.73	5.52	6.33	5.58	5.59	6.12
TUBA4A	-0.35194	0.048	ENSG00000127824.15	12.66	12.17	12.6	12.57	12.12	12.73	12.53	12.18	12.5	12.53	12.19	12.65	6.29	5.92	6.73	6.27	5.97	6.85
FOXO4	-0.351861	0.092	ENSG00000184481.17	10.15	9.47	10.38	9.8	9.09	10.45	9.86	9.45	10.2	9.79	9.29	10.26	2.48	2.04	3.21	2.12	1.72	3.17
CZIB	-0.351608	0.044	ENSG00000162384.14	10.79	10.31	10.16	10.66	10.17	10.17	10.64	10.31	10.23	10.61	10.25	10.25	4.91	4.69	4.91	4.85	4.41	4.8
MLH3	-0.351321	0.053	ENSG00000119684.16	10.25	9.76	9.99	10.37	9.82	9.67	10.11	9.77	9.91	10.26	9.86	9.75	3.37	3.1	3.68	3.35	3.01	3.69
SPATA24	-0.351294	0.069	ENSG00000170469.11	6.83	6.28	6.21	6.61	6.23	5.97	6.59	6.38	6.35	6.53	6.38	6.29	1.83	1.55	1.8	1.88	1.65	1.45
ARFGAP2	-0.350967	0.019	ENSG00000149182.15	12.34	11.9	12.06	12.21	11.81	11.85	12.24	11.92	12.03	12.19	11.88	11.91	5.23	5.06	5.55	5.27	4.65	5.16
SAMD10	-0.350961	0.096	ENSG00000130590.14	9.87	9.14	8.74	9.51	8.72	8.19	9.46	9.07	8.82	9.43	8.89	8.54	3.39	2.92	2.84	3.12	2.75	2.61
CARD19	-0.350781	0.076	ENSG00000165233.18	10.58	10.01	9.9	10.43	9.89	9.83	10.36	9.99	9.96	10.36	9.97	9.93	5.72	5.33	5.57	5.7	5.36	5.48
UBXN1	-0.350526	0.027	ENSG00000162191.14	12.32	11.88	11.64	12.33	11.8	11.4	12.21	11.88	11.66	12.25	11.86	11.56	6.62	6.38	6.45	6.53	6.23	6.2
MAPK3	-0.350434	0.069	ENSG00000102882.12	12.43	11.9	12.57	12.19	11.86	12.58	12.26	11.9	12.33	12.17	11.92	12.48	6.27	5.94	6.95	6.11	5.86	6.81
LIMK1	-0.350341	0.075	ENSG00000106683.15	10.88	10.33	10.59	10.8	10.15	10.57	10.68	10.32	10.55	10.73	10.26	10.56	3.59	3.23	3.79	3.47	2.93	3.6
TPRG1L	-0.350141	0.049	ENSG00000158109.15	12.08	11.59	12.23	11.98	11.36	12.2	11.97	11.59	12.11	11.95	11.48	12.11	5.12	4.89	5.79	5.09	4.39	5.66
RAB7A	-0.349877	0.002	ENSG00000075785.14	13.85	13.46	13.89	13.82	13.49	13.7	13.8	13.49	13.82	13.79	13.53	13.69	6.94	6.76	7.49	6.92	6.75	7.46
CLK3	-0.34978	0.023	ENSG00000179335.20	11.42	10.98	11.58	11.48	10.88	11.2	11.33	11.01	11.35	11.41	10.97	11.2	4.76	4.52	5.47	4.76	4.57	5
MPI	-0.349638	0.063	ENSG00000178802.18	10.83	10.32	10.85	10.59	10.38	10.77	10.67	10.33	10.69	10.58	10.43	10.71	4	3.72	4.55	3.76	3.67	4.37
POLDIP2	-0.349632	0.041	ENSG00000004142.12	12.83	12.36	12.1	12.74	12.4	12.19	12.69	12.35	12.16	12.68	12.43	12.26	5.51	5.3	5.34	5.53	5.23	5.47
ERGIC1	-0.349526	0.021	ENSG00000113719.16	13.27	12.84	12.94	13.19	12.75	12.82	13.18	12.85	12.94	13.16	12.82	12.87	5.82	5.57	6.02	5.88	5.61	5.77
CDK11A	-0.349496	0.09	ENSG00000008128.23	10.98	10.35	9.58	10.89	9.96	9.56	10.72	10.21	9.65	10.76	10.08	9.79	4.47	4.12	3.73	4.54	3.85	3.48
GCAT	-0.349393	0.099	ENSG00000100116.17	10.31	9.54	9.11	9.68	9.21	9.09	9.85	9.41	9.13	9.66	9.33	9.24	3.99	3.58	3.43	3.83	3.35	3.51
MPRIP	-0.349181	0.03	ENSG00000133030.22	12.11	11.66	12.31	12.03	11.65	12.37	12	11.71	12.16	12	11.72	12.26	5.26	5.07	6.03	5.22	4.86	6
DNAJC2	-0.348949	0.022	ENSG00000105821.15	11.44	11.01	10.56	11.44	10.96	10.52	11.32	11.01	10.7	11.36	11	10.69	4.74	4.47	4.32	4.7	4.34	4.21
SEC16A	-0.348883	0.057	ENSG00000148396.18	12.41	11.91	12.1	12.26	11.89	11.94	12.25	11.93	12.08	12.23	11.94	11.98	4.92	4.67	5.2	4.97	4.68	5.17
TCF25	-0.348867	0.042	ENSG00000141002.20	12.11	11.64	11.94	11.94	11.58	11.75	11.99	11.66	11.89	11.92	11.65	11.78	5.98	5.78	6.38	5.97	5.66	6.17
TREX1	-0.348824	0.097	ENSG00000213689.14	9.63	8.92	9.26	9.47	8.94	9.2	9.25	8.95	9.21	9.36	9	9.18	4.26	3.85	4.51	4.2	3.78	4.51
NOXA1	-0.348799	0.099	ENSG00000188747.9	9.11	8.35	7.87	8.56	8.25	7.77	8.67	8.27	8.05	8.52	8.32	8.03	3.8	3.31	3.21	3.51	3.37	3.34
STIP1	-0.348743	0.05	ENSG00000168439.17	13	12.52	12.84	12.97	12.56	12.81	12.86	12.54	12.81	12.91	12.6	12.79	6.21	5.86	6.47	6.07	5.74	6.47
IFT140	-0.348563	0.075	ENSG00000187535.14	9.56	9.01	9.47	9.28	8.96	9.46	9.37	9.01	9.26	9.26	9.05	9.38	2.07	1.73	2.56	1.91	1.63	2.49
IDH2	-0.348476	0.069	ENSG00000182054.10	13.52	13	13.31	13.38	12.92	12.97	13.34	12.99	13.2	13.33	12.99	13.02	7.04	6.69	7.32	6.77	6.45	7.31
SEPTIN3	-0.348446	0.097	ENSG00000100167.20	6.78	7.02	7.63	5.6	5.02	7.75	6.11	5.98	6.69	5.9	5.69	6.99	-0.86	-0.1	0.32	-1.8	-2.76	0.53
C9orf16	-0.348335	0.069	ENSG00000171159.5	11.42	10.89	10.95	11.43	10.68	10.82	11.25	10.87	10.95	11.34	10.78	10.88	7.38	7.03	7.44	7.21	7.01	7.35
DNAJC30	-0.348143	0.063	ENSG00000176410.8	9.59	9.08	8.88	9.4	9.09	8.89	9.39	9.11	8.96	9.35	9.13	9	2.46	2.27	2.36	2.3	2.12	2.25
NOS3	-0.347585	0.101	ENSG00000164867.11	9.72	8.88	8.59	9.72	9	8.02	9.31	8.64	8.44	9.49	8.98	8.34	3.44	2.73	2.82	3.45	2.71	2.44
CTD-2192J16.22	-0.347482	0.097	ENSG00000269242.1	6.97	5.73	5.45	5.54	5.7	5.29	6.02	5.76	5.67	5.75	5.81	5.67	1.71	1.07	1.15	0.72	1.07	1.37
SERF1B	-0.347378	0.106	ENSG00000277429.4	9.25	8.19	10.38	7.81	7.4	10.21	8.13	6.9	8.8	7.79	7.52	9.52	2.97	2.21	4.7	1.84	1.59	4.44
PRXL2B	-0.346933	0.078	ENSG00000157870.17	11.72	11.17	11.54	11.72	11.12	11.76	11.53	11.15	11.47	11.63	11.19	11.67	4.78	4.4	5.05	4.74	4.07	5.17
H1-10	-0.346876	0.046	ENSG00000184897.6	11.56	11.09	11.59	11.49	11.12	11.72	11.43	11.13	11.48	11.45	11.17	11.62	6.53	6.31	7.11	6.41	6.21	7.28
C6orf136	-0.346785	0.096	ENSG00000204564.12	9.26	8.59	8.61	8.64	8.45	8.7	8.92	8.58	8.61	8.68	8.55	8.72	3.34	3.04	3.39	3.08	2.84	3.32
BIN1	-0.346347	0.055	ENSG00000136717.15	11.67	11.18	11.12	11.66	11.01	11.5	11.53	11.14	11	11.57	11.09	11.45	5.13	4.86	5.16	4.98	4.4	5.37
MFN2	-0.346343	0.044	ENSG00000116688.18	12.07	11.6	11.68	12.08	11.35	11.57	11.96	11.6	11.69	12.01	11.46	11.62	4.54	4.33	4.68	4.34	3.75	4.68
TXNDC11	-0.346091	0.068	ENSG00000153066.13	11.45	10.93	11.12	11.21	10.94	11.16	11.25	10.96	11.1	11.19	10.99	11.15	4.72	4.54	5.11	4.69	4.48	5.03
TMEM134	-0.345626	0.071	ENSG00000172663.9	10.6	10.08	10.28	10.45	10.08	10.36	10.4	10.11	10.26	10.4	10.14	10.33	5.88	5.67	6.2	5.94	5.56	6.12
ARAF	-0.345609	0.081	ENSG00000078061.14	11.9	11.34	11	11.53	11.29	10.94	11.65	11.32	11.09	11.51	11.34	11.07	5.16	4.95	4.98	5.11	4.83	4.74
TEDC1	-0.345299	0.101	ENSG00000185347.18	8.72	8.01	8.48	8.5	7.96	7.8	8.38	7.99	8.26	8.39	8.06	7.96	3.57	3.11	3.87	3.23	3	3.33
PRPF8	-0.345245	0.076	ENSG00000174231.17	13.39	12.85	12.95	13.26	12.65	12.87	13.19	12.84	12.92	13.2	12.74	12.9	6.16	5.89	6.34	6.05	5.77	6.25
KIAA2013	-0.344824	0.043	ENSG00000116685.16	12.53	12.07	12.4	12.53	11.86	12.29	12.43	12.06	12.33	12.47	11.96	12.29	5.69	5.52	6.1	5.76	5.17	5.88
OPTN	-0.344787	0.057	ENSG00000123240.17	12.41	11.93	12.42	12.45	11.77	12.25	12.29	11.93	12.28	12.38	11.86	12.23	5.27	5.02	5.81	5.26	4.65	5.7
ATP6V0A1	-0.344784	0.072	ENSG00000033627.17	11.61	11.08	11.17	11.48	11.14	11.4	11.44	11.05	11.16	11.42	11.17	11.36	4.25	4.01	4.45	4.21	4.09	4.61
ALDH1A2	-0.344653	0.105	ENSG00000128918.15	7.6	5.95	7.3	5.04	5.16	6.08	5.7	5.42	6.26	5.4	5.45	5.87	0.55	-0.5	1.31	-1.59	-1.28	-0.09
ABHD11	-0.344175	0.079	ENSG00000106077.19	12.28	11.74	11.76	12.18	11.78	11.53	12.05	11.74	11.73	12.1	11.81	11.62	6.36	6	6.39	6.26	6.05	6
TFEB	-0.344163	0.087	ENSG00000112561.19	10.08	9.51	9.8	10.1	9.45	9.85	9.83	9.54	9.74	9.99	9.53	9.81	3.5	3.22	3.84	3.46	3.03	3.71
AP2A2	-0.343966	0.104	ENSG00000183020.14	9.64	8.9	9.73	9.8	8.98	9.52	9.28	8.9	9.53	9.61	9.04	9.41	3.47	2.9	4.03	3.33	2.89	4.14
TRAPPC9	-0.343881	0.059	ENSG00000167632.18	10.94	10.46	11.3	10.93	10.5	10.63	10.81	10.47	10.88	10.86	10.55	10.65	3.24	2.94	4.06	2.96	2.92	3.32
PPAN	-0.343852	0.019	ENSG00000130810.20	10.7	10.28	9.95	10.71	10.18	9.99	10.59	10.3	10.01	10.63	10.24	10.11	4.79	4.55	4.51	4.63	4.63	4.5
RNF125	-0.343717	0.101	ENSG00000101695.9	8.2	7.15	8.87	7.29	7.06	8.54	7.51	7.11	8.21	7.36	7.23	8.12	-0.07	-0.53	1.38	-0.29	-0.9	1.11
SLC38A7	-0.343286	0.041	ENSG00000103042.9	10.11	9.65	9.98	10.03	9.63	9.9	9.99	9.68	9.91	9.98	9.7	9.89	2.16	1.97	2.58	2.06	1.82	2.83
WDR74	-0.34323	0.06	ENSG00000133316.16	11.43	10.94	10.61	11.33	10.9	10.76	11.26	10.93	10.68	11.26	10.94	10.84	5.48	5.17	5.14	5.43	5.23	5.18
EARS2	-0.343167	0.027	ENSG00000103356.18	10.86	10.43	10.66	10.79	10.37	10.52	10.76	10.45	10.59	10.75	10.44	10.55	3.97	3.72	4.26	3.84	3.7	4.18
PPRC1	-0.343009	0.048	ENSG00000148840.11	11.38	10.92	10.99	11.31	10.91	10.93	11.24	10.94	10.98	11.25	10.96	10.97	3.97	3.67	4.07	3.93	3.76	3.9
PITRM1	-0.342953	0.061	ENSG00000107959.17	12.1	11.61	11.78	11.92	11.66	11.85	11.94	11.61	11.68	11.88	11.69	11.84	5.54	5.25	5.73	5.51	5.32	5.71
RFX1	-0.342797	0.069	ENSG00000132005.9	9.24	8.73	9.1	9.24	8.65	9.09	9.07	8.76	9.03	9.15	8.75	9.04	2.01	1.74	2.43	1.96	1.86	2.46
ITPK1	-0.342197	0.078	ENSG00000100605.17	12.3	11.77	12.39	12.18	11.59	12.46	12.17	11.7	12.27	12.14	11.69	12.35	4.97	4.69	5.6	4.85	4.28	5.52
CFDP1	-0.34219	0.049	ENSG00000153774.9	11.87	11.4	11.69	11.74	11.47	11.97	11.73	11.42	11.54	11.7	11.5	11.88	6.15	5.93	6.49	6.06	5.91	6.8
ZP3	-0.342176	0.104	ENSG00000188372.15	10.09	9.39	8.7	9.68	9.18	8.53	9.66	9.36	8.8	9.61	9.26	8.83	4.26	3.72	3.29	4.12	3.56	3.2
MAPKAP1	-0.341782	0.026	ENSG00000119487.17	12.01	11.58	11.64	11.97	11.53	11.64	11.91	11.59	11.65	11.92	11.59	11.67	5.44	5.23	5.57	5.44	5.14	5.56
UBXN6	-0.341719	0.076	ENSG00000167671.12	12.08	11.56	11.49	11.91	11.53	11.52	11.86	11.58	11.53	11.86	11.58	11.57	5.85	5.72	5.95	5.79	5.68	5.91
KLF16	-0.341642	0.072	ENSG00000129911.9	10.68	10.17	10.35	10.71	10.05	10.43	10.52	10.15	10.32	10.62	10.13	10.41	3.99	3.7	4.17	3.88	3.54	4.15
CAMK1	-0.341327	0.107	ENSG00000134072.11	9.48	8.73	8.71	8.86	8.46	8.77	9.02	8.68	8.76	8.86	8.6	8.8	3.35	3.11	3.39	3.19	2.89	3.47
RRP9	-0.341249	0.077	ENSG00000114767.7	11.1	10.58	10.21	11.03	10.4	10.36	10.89	10.56	10.31	10.94	10.48	10.45	4.83	4.4	4.35	4.57	4.37	4.44
CCDC120	-0.341181	0.095	ENSG00000147144.13	10.3	9.7	10.24	9.98	9.56	9.96	10.04	9.7	10.07	9.95	9.67	9.95	3	2.63	3.5	2.87	2.55	3.08
COPS6	-0.341111	0.027	ENSG00000168090.10	12.66	12.23	11.83	12.66	12.18	11.79	12.54	12.23	11.93	12.58	12.22	11.93	6.64	6.41	6.32	6.48	6.21	6.16
BSCL2	-0.340946	0.102	ENSG00000168000.16	11.57	10.92	10.5	11.26	10.92	10.2	11.24	10.83	10.56	11.2	10.94	10.42	5.97	5.61	5.52	5.82	5.72	5.12
BLCAP	-0.340871	0.088	ENSG00000166619.15	12.98	12.42	12.37	12.78	12.41	12.45	12.76	12.38	12.38	12.72	12.44	12.48	6.12	5.83	6.12	6.11	5.67	6.07
MAP2K3	-0.340779	0.09	ENSG00000034152.19	12.16	11.59	11.92	11.94	11.44	11.61	11.93	11.56	11.8	11.9	11.52	11.65	5.33	4.94	5.56	5.04	4.57	5.29
RUSF1	-0.340378	0.031	ENSG00000140688.17	12.29	11.86	12.21	12.21	11.81	12.24	12.19	11.89	12.17	12.18	11.88	12.2	5.1	4.86	5.53	5.09	4.72	5.56
REXO4	-0.340242	0.047	ENSG00000148300.12	10.87	10.41	9.96	10.77	10.47	9.88	10.73	10.4	10.09	10.71	10.48	10.07	3.95	3.72	3.56	3.93	3.68	3.55
PUSL1	-0.340143	0.08	ENSG00000169972.12	9.42	8.9	9.01	9.36	8.98	8.6	9.22	8.92	8.95	9.27	9.01	8.76	4.07	3.79	4.18	3.77	3.8	4.07
SND1	-0.339856	0.042	ENSG00000197157.11	14.1	13.65	13.27	14.03	13.54	13.29	13.97	13.64	13.37	13.97	13.6	13.4	6.75	6.5	6.45	6.65	6.32	6.34
BRWD1	-0.339826	0.041	ENSG00000185658.14	11.02	10.58	11.04	11	10.53	10.79	10.91	10.61	10.86	10.95	10.6	10.79	3.01	2.79	3.62	2.92	2.66	3.17
THAP3	-0.339519	0.085	ENSG00000041988.15	9.8	9.26	9.04	9.64	9.11	8.96	9.58	9.25	9.14	9.57	9.2	9.1	3.65	3.46	3.54	3.59	3.32	3.56
STMN3	-0.339417	0.104	ENSG00000197457.10	10.2	9.09	9.86	9	8.99	9.86	9.25	8.86	9.59	9.05	9.04	9.66	3.6	2.68	3.8	2.35	2.39	3.59
PYCR3	-0.339401	0.1	ENSG00000276657.2	9.62	9.01	9.06	9.44	8.87	9.16	9.34	8.98	9.02	9.35	8.97	9.16	2.9	2.55	2.87	2.73	2.32	2.94
FEM1A	-0.3393	0.104	ENSG00000141965.5	6.39	5.74	6.31	6.12	5.62	6.36	6.12	5.94	6.14	6.08	5.91	6.17	-2.62	-2.99	-2.15	-2.71	-2.94	-2.13
ZNF579	-0.339104	0.073	ENSG00000218891.5	8.92	8.41	7.98	8.79	8.38	7.97	8.71	8.44	8.17	8.7	8.44	8.19	2.77	2.56	2.42	2.73	2.31	2.4
KCNH2	-0.33895	0.105	ENSG00000055118.17	10.14	9.05	9.17	9.37	8.75	9.09	9.17	8.86	8.85	9.26	8.83	9.07	3.19	2.43	2.67	2.58	1.77	2.55
TNFSF12-TNFSF13	-0.338704	0.134	ENSG00000248871.1	8.22	5.34	5.33	5.89	-6.64	5.8	6.14	4.98	5.21	5.76	4.11	5.71	1.12	-0.97	-0.65	-0.78	-6.64	-0.37
CTAGE8	-0.33867	0.104	ENSG00000244693.1	8.69	7.39	7.43	8.07	6.94	7.52	7.68	7.07	7.36	7.82	7.14	7.48	1.57	0.34	0.75	0.92	-0.2	0.89
DDX24	-0.338506	0.094	ENSG00000089737.17	11.74	11.17	11.16	11.61	11.18	11.4	11.48	11.16	11.16	11.53	11.22	11.38	5.48	5.21	5.54	5.49	5.11	5.67
MED12	-0.338327	0.094	ENSG00000184634.16	11.17	10.6	11.16	11.02	10.32	11.11	10.96	10.57	11.05	10.97	10.45	11.04	3.08	2.73	3.58	2.89	2.61	3.59
CTDSP1	-0.338244	0.033	ENSG00000144579.8	12.86	12.43	12.8	12.83	12.4	12.77	12.76	12.46	12.75	12.79	12.46	12.74	5.92	5.79	6.48	5.91	5.72	6.28
MPV17	-0.338009	0.058	ENSG00000115204.15	11.19	10.73	10.52	10.92	10.66	10.49	11.04	10.74	10.61	10.91	10.71	10.59	5.57	5.29	5.46	5.41	5.35	5.45
MARCHF9	-0.337879	0.066	ENSG00000139266.6	10.37	9.89	9.95	10.18	9.88	10.04	10.2	9.92	9.94	10.15	9.93	10.04	3.71	3.45	3.79	3.57	3.34	3.94
PLPBP	-0.337874	0.11	ENSG00000147471.12	11.54	10.82	11.31	11.13	10.96	10.71	11.09	10.8	11.11	11.09	10.97	10.78	4.59	4.01	4.92	3.82	4	4.13
PLA1A	-0.337812	0.106	ENSG00000144837.9	8.38	7.31	7.43	7.25	7.45	7.54	7.55	7.22	7.31	7.31	7.43	7.48	1.45	0.92	1.35	0.9	0.84	1.3
TCOF1	-0.337746	0.086	ENSG00000070814.22	12.13	11.59	11.62	12	11.56	11.31	11.93	11.56	11.6	11.93	11.61	11.42	4.06	3.65	3.98	3.91	3.74	4.02
OXLD1	-0.337729	0.068	ENSG00000204237.5	10.01	9.53	8.65	9.87	9.46	8.62	9.81	9.52	8.95	9.78	9.5	8.94	5.05	4.8	4.25	4.93	4.73	4.2
UBE2D4	-0.337577	0.068	ENSG00000078967.13	10.24	9.75	9.65	10.27	9.64	9.56	10.09	9.73	9.68	10.17	9.72	9.66	3.49	3.27	3.48	3.38	2.9	3.39
ZNF341	-0.337061	0.027	ENSG00000131061.14	8.19	7.77	7.94	8.19	7.76	7.92	8.08	7.84	7.93	8.1	7.85	7.94	0.74	0.54	0.99	0.67	0.32	1.09
MRPS2	-0.336904	0.074	ENSG00000122140.11	11.78	11.28	11.27	11.64	11.02	10.98	11.63	11.24	11.24	11.58	11.13	11.09	5.54	5.24	5.53	5.45	5.1	5.26
MYL5	-0.336871	0.111	ENSG00000215375.6	9.14	8.44	7.48	8.56	8.29	7.28	8.69	8.38	7.83	8.52	8.35	7.77	3.64	3.32	2.71	3.3	3.1	2.58
LRWD1	-0.336797	0.069	ENSG00000161036.13	9.7	9.22	9.18	9.57	9.06	9.11	9.54	9.23	9.23	9.51	9.17	9.19	3.23	3	3.24	3.1	2.69	3.06
RRBP1	-0.336561	0.11	ENSG00000125844.16	14.7	14.02	14.06	14.48	13.83	13.92	14.33	13.98	14.05	14.41	13.91	13.98	6.98	6.6	7.01	7.02	6.53	6.68
SPRY4	-0.336537	0.104	ENSG00000187678.10	11.16	10.55	11.42	11.18	10.28	11.54	10.96	10.45	11.19	11.09	10.42	11.36	2.98	2.5	3.77	2.76	2.16	3.85
NR2F2	-0.336099	0.069	ENSG00000185551.15	10.13	9.65	11.05	10.09	9.5	11.07	10.04	9.69	10.76	10.07	9.65	10.79	3.26	2.98	4.64	3.21	2.7	4.55
RPL30	-0.335932	0.082	ENSG00000156482.11	16.17	15.66	15.54	16.01	15.57	15.35	15.99	15.63	15.53	15.96	15.62	15.45	12.08	11.76	11.97	11.94	11.6	11.83
MKLN1	-0.33593	0.068	ENSG00000128585.18	11.05	10.57	10.94	10.96	10.46	10.85	10.93	10.54	10.88	10.91	10.54	10.83	3.77	3.5	4.23	3.68	3.43	4
ZNF428	-0.33571	0.082	ENSG00000131116.12	9.2	8.68	9.06	8.91	8.77	9.06	9.01	8.73	9	8.91	8.81	9.01	3.73	3.51	4.2	3.62	3.52	4.29
BBS9	-0.335582	0.05	ENSG00000122507.21	8.91	8.46	8.94	8.86	8.52	8.64	8.79	8.52	8.8	8.8	8.58	8.66	1.67	1.43	2.18	1.64	1.33	1.93
HIBADH	-0.335428	0.07	ENSG00000106049.9	11.98	11.49	11.68	11.87	11.37	11.61	11.82	11.49	11.65	11.82	11.45	11.62	5.42	5.19	5.67	5.38	4.96	5.74
CCL2	-0.335362	0.111	ENSG00000108691.9	9.77	8.81	9.81	8.92	8.78	10.01	9.09	8.71	9.49	8.94	8.85	9.72	4.9	4.15	5.43	3.88	3.81	5.43
SNX15	-0.335171	0.07	ENSG00000110025.13	10.37	9.89	9.85	10.24	9.94	9.58	10.22	9.87	9.85	10.19	9.97	9.72	3.82	3.49	3.79	3.75	3.47	3.83
STRADB	-0.335126	0.107	ENSG00000082146.13	10.51	9.89	9.07	10.01	9.94	8.91	10.16	9.84	9.29	9.99	9.94	9.22	3.94	3.68	3.24	3.61	3.48	2.98
TANGO6	-0.335107	0.091	ENSG00000103047.8	9.62	9.08	9.35	9.6	9.02	9.19	9.41	9.08	9.25	9.5	9.1	9.21	1.51	1.22	1.8	1.5	1.33	1.51
DNAJC16	-0.334912	0.096	ENSG00000116138.13	10.28	9.72	9.33	10.08	9.83	9.21	10.04	9.67	9.47	10.01	9.83	9.4	2.28	2.05	1.95	2.19	2.04	1.78
MMP15	-0.33439	0.068	ENSG00000102996.5	12.25	11.78	12.22	12.22	11.63	12.19	12.12	11.77	12.12	12.17	11.72	12.14	4.93	4.67	5.41	4.88	4.6	5.27
NOP16	-0.33434	0.076	ENSG00000048162.21	11.5	11.01	10.39	11.37	10.96	10.46	11.31	10.99	10.55	11.3	10.99	10.63	6.09	5.75	5.47	5.8	5.69	5.42
NOC4L	-0.334103	0.051	ENSG00000184967.7	10.18	9.73	9.63	10.09	9.7	9.42	10.04	9.74	9.64	10.03	9.75	9.56	4.34	4.1	4.28	4.42	3.98	4.02
ARHGEF40	-0.333967	0.113	ENSG00000165801.10	11.36	10.7	10.81	10.86	10.59	10.45	11.03	10.62	10.73	10.85	10.65	10.56	3.83	3.53	4.01	3.7	3.28	3.98
VEGFC	-0.333921	0.116	ENSG00000150630.4	7.52	6.69	8.19	6.99	6.68	7.99	7.14	6.8	7.63	7.03	6.88	7.57	0.88	0.42	2.22	0.44	0.37	1.85
ABCB6	-0.333746	0.115	ENSG00000115657.14	10.28	9.59	9.37	9.8	9.45	9.57	9.88	9.53	9.43	9.77	9.52	9.61	3.86	3.62	3.72	3.74	3.23	3.75
PCGF1	-0.333696	0.053	ENSG00000115289.14	9.88	9.44	9.31	9.67	9.49	9.34	9.75	9.45	9.39	9.65	9.52	9.42	4.54	4.26	4.51	4.46	4.37	4.42
WWC1	-0.333647	0.047	ENSG00000113645.15	10.9	10.46	10.83	10.79	10.5	10.6	10.79	10.48	10.72	10.76	10.55	10.61	3.61	3.33	4.05	3.43	3.19	3.59
ZC3H18	-0.333146	0.028	ENSG00000158545.16	10.95	10.54	10.78	10.89	10.52	10.71	10.86	10.56	10.75	10.85	10.58	10.72	3.89	3.69	4.19	3.93	3.6	4.2
RSPO3	-0.333102	0.109	ENSG00000146374.14	7.72	5.58	9.09	4.63	4.43	8.54	5.72	5.2	7.45	5.2	5.1	7.61	-0.56	-2.1	1.79	-2.97	-3.42	1.03
ILRUN	-0.332828	0.054	ENSG00000196821.10	12.42	11.97	13.13	12.33	11.91	12.97	12.33	12	12.84	12.31	12	12.81	4.32	4.14	5.61	4.28	3.83	5.44
SLC14A1	-0.332614	0.113	ENSG00000141469.18	9.23	10.03	11.22	5.35	4.13	8.21	6.43	5.93	7.86	5.69	5.05	7.73	2.08	2.92	4.55	-1.88	-2.72	1.46
LYAR	-0.332576	0.091	ENSG00000145220.14	10.58	10.06	9.9	10.48	9.81	9.56	10.38	10.01	9.9	10.4	9.92	9.74	4.44	4.05	4.21	4.34	3.88	3.93
BYSL	-0.332494	0.05	ENSG00000112578.10	10.67	10.23	10.29	10.6	10.16	10.43	10.55	10.24	10.27	10.54	10.22	10.42	4.16	3.86	4.23	4.09	3.88	4.31
POLR2E	-0.332469	0.036	ENSG00000099817.12	12.29	11.87	11.91	12.26	11.86	11.71	12.18	11.89	11.91	12.21	11.9	11.79	6.56	6.36	6.7	6.57	6.3	6.81
PAX8	-0.332141	0.114	ENSG00000125618.18	8.84	7.86	8.52	8.25	7.13	7.61	8.15	7.67	7.83	8.13	7.46	7.73	1.27	0.52	1.57	0.7	-0.34	0.59
ACTB	-0.332086	0.054	ENSG00000075624.17	17.91	17.47	17.9	17.99	17.52	17.73	17.8	17.49	17.83	17.92	17.55	17.72	11.51	11.28	12.05	11.55	11.19	12.21
FHL3	-0.332029	0.118	ENSG00000183386.10	9.62	8.89	10.48	9.39	8.86	10.28	9.26	8.88	10.08	9.34	8.97	9.98	3.34	2.86	4.7	3.22	2.64	4.83
MECR	-0.331874	0.068	ENSG00000116353.16	9.88	9.41	9.39	9.78	9.43	9.46	9.71	9.44	9.44	9.72	9.47	9.5	4.49	4.24	4.54	4.49	4.19	4.61
TSC2	-0.331657	0.086	ENSG00000103197.18	11.8	11.29	11.33	11.58	11.21	11.17	11.61	11.27	11.24	11.54	11.27	11.24	4.7	4.45	4.88	4.66	4.36	4.71
XAB2	-0.331635	0.026	ENSG00000076924.12	11.15	10.74	10.93	11.15	10.73	10.84	11.06	10.76	10.89	11.09	10.78	10.86	4.07	3.87	4.36	4.02	3.83	4.32
LLGL2	-0.331448	0.105	ENSG00000073350.14	13.45	12.88	12.3	13.16	12.95	12.35	13.17	12.82	12.4	13.11	12.95	12.49	7.39	6.94	6.71	7.02	6.89	6.71
SRPRA	-0.331174	0.082	ENSG00000182934.12	13.1	12.61	13	13	12.49	12.93	12.95	12.6	12.93	12.95	12.57	12.9	5.61	5.42	6.12	5.5	5.19	6.05
USP40	-0.330924	0.063	ENSG00000085982.14	11.08	10.63	10.41	11.1	10.58	10.42	10.95	10.61	10.49	11.01	10.63	10.51	3.49	3.31	3.43	3.48	3.17	3.28
REPS1	-0.330625	0.075	ENSG00000135597.19	11.24	10.76	10.96	11.09	10.69	10.78	11.07	10.78	10.91	11.05	10.76	10.82	4.39	4.17	4.7	4.42	4.15	4.73
HARS1	-0.330608	0.065	ENSG00000170445.16	11.8	11.34	11.42	11.66	11.41	11.31	11.65	11.35	11.43	11.62	11.44	11.36	4.86	4.63	5.08	4.84	4.65	5.17
HSP90AB1	-0.330457	0.078	ENSG00000096384.20	16.43	15.95	16.62	16.26	15.77	16.42	16.28	15.95	16.44	16.24	15.87	16.37	9.17	8.77	9.76	9.13	8.88	9.47
RAB20	-0.330413	0.062	ENSG00000139832.5	11.42	10.96	11.23	11.35	10.78	11.1	11.29	10.96	11.09	11.29	10.87	11.11	5.23	4.97	5.55	5.2	4.7	5.75
SEMA4A	-0.330009	0.119	ENSG00000196189.13	9.52	8.85	8.8	9.27	8.43	8.72	9.16	8.8	8.78	9.18	8.62	8.81	1.99	1.6	1.89	1.78	1.31	1.65
DGUOK	-0.329985	0.02	ENSG00000114956.20	11.86	11.46	11.39	11.75	11.52	11.42	11.77	11.48	11.43	11.71	11.55	11.47	6.53	6.32	6.63	6.55	6.24	6.83
MIER2	-0.329605	0.068	ENSG00000105556.12	9.47	9.01	9.27	9.57	8.94	9.18	9.34	9.03	9.22	9.46	9.03	9.19	3.07	2.8	3.37	3.14	2.73	3.32
SSNA1	-0.329309	0.058	ENSG00000176101.12	11.64	11.2	11.4	11.54	11.21	11.33	11.51	11.21	11.34	11.5	11.25	11.34	6.47	6.23	6.77	6.44	6.18	6.57
CDK5RAP2	-0.329217	0.059	ENSG00000136861.18	11	10.55	10.32	10.97	10.5	10.29	10.86	10.55	10.39	10.9	10.55	10.4	3.75	3.5	3.59	3.69	3.64	3.56
TRMT112	-0.329067	0.092	ENSG00000173113.7	13	12.49	12.16	12.79	12.35	12.1	12.82	12.43	12.24	12.74	12.41	12.23	7.9	7.58	7.61	7.71	7.53	7.43
SEC62	-0.329059	0.092	ENSG00000008952.17	12.36	11.85	12.16	12	11.7	12.17	12.14	11.88	12.11	12.01	11.79	12.13	5.07	4.98	5.57	4.99	4.74	5.5
PQBP1	-0.328911	0.056	ENSG00000102103.17	12.14	11.7	11.22	12.14	11.74	11.01	12.01	11.68	11.33	12.06	11.75	11.21	6.51	6.27	6.16	6.52	6.13	5.97
HAGHL	-0.328879	0.121	ENSG00000103253.19	8.13	7.32	8.02	8.06	7.18	6.75	7.68	7.27	7.41	7.82	7.32	7.1	3.4	2.79	3.74	3.4	2.5	2.84
SDHB	-0.32884	0.094	ENSG00000117118.10	12.37	11.85	11.62	12.1	11.86	11.6	12.15	11.83	11.7	12.07	11.89	11.69	6.67	6.45	6.54	6.5	6.39	6.54
CCND3	-0.32857	0.093	ENSG00000112576.13	11.2	10.69	11.34	11.13	10.61	11.07	11.01	10.71	11.18	11.08	10.69	11.03	4.68	4.4	5.36	4.62	4.09	4.93
TSR2	-0.328447	0.054	ENSG00000158526.8	11.91	11.47	11.49	11.94	11.35	11.57	11.78	11.49	11.5	11.87	11.42	11.59	3.88	3.7	4.03	3.8	3.52	3.94
MOV10	-0.328302	0.094	ENSG00000155363.18	11.53	11.01	10.88	11.35	10.92	10.84	11.32	11	10.95	11.3	10.98	10.92	5.33	5.08	5.29	5.35	4.98	5.26
PGPEP1	-0.328195	0.122	ENSG00000130517.14	11.65	10.96	10.33	11.37	10.91	10.08	11.24	10.85	10.38	11.27	10.93	10.33	4.09	3.75	3.47	3.99	3.56	3.09
SURF1	-0.328162	0.079	ENSG00000148290.10	11.44	10.96	10.59	11.35	10.8	10.63	11.27	10.95	10.71	11.28	10.87	10.75	5.62	5.43	5.38	5.55	5.53	5.32
MPHOSPH10	-0.328072	0.017	ENSG00000124383.9	11.23	10.84	10.87	11.15	10.83	10.88	11.14	10.88	10.9	11.12	10.88	10.92	4.36	4.13	4.52	4.32	4.07	4.39
PYCR3	-0.327856	0.123	ENSG00000104524.14	8.78	8.02	7.67	8.11	7.75	7.45	8.3	7.93	7.77	8.1	7.89	7.71	1.77	1.29	1.22	1.2	1.02	1.27
PLOD1	-0.327744	0.096	ENSG00000083444.17	12.63	12.11	12.94	12.3	11.93	12.77	12.45	12.11	12.77	12.31	12.04	12.68	5.06	4.84	6.02	4.99	4.79	5.87
SSU72	-0.327729	0.044	ENSG00000160075.12	12.54	12.12	12.45	12.49	12.02	12.34	12.46	12.11	12.39	12.45	12.09	12.33	6.6	6.39	6.99	6.6	6.13	6.89
KCNAB2	-0.327715	0.121	ENSG00000069424.15	10.73	10.07	9.95	10.5	9.86	10.23	10.4	9.96	9.92	10.41	9.95	10.21	3.27	2.89	3.07	3.05	2.42	3.32
POLR2I	-0.327677	0.063	ENSG00000105258.9	10.88	10.43	10.04	10.74	10.58	9.96	10.73	10.43	10.14	10.69	10.57	10.12	6.98	6.76	6.7	6.89	6.76	6.54
DPP9	-0.327617	0.062	ENSG00000142002.18	11.66	11.21	11.26	11.75	11.21	11.15	11.53	11.21	11.24	11.65	11.25	11.21	4.11	3.88	4.21	4.13	3.78	3.99
VCP	-0.327532	0.065	ENSG00000165280.18	14.29	13.84	14.06	14.12	13.66	13.95	14.18	13.82	14.02	14.09	13.74	13.97	7.18	6.93	7.49	7.04	6.78	7.31
P4HTM	-0.327459	0.044	ENSG00000178467.18	11.11	10.68	10.45	11.05	10.68	10.25	10.99	10.69	10.49	10.99	10.72	10.4	4.66	4.41	4.51	4.6	4.45	4.2
PTEN	-0.327429	0.12	ENSG00000284792.1	10.46	9.83	9.96	10.32	9.94	10.16	10.22	9.68	9.76	10.22	9.94	10.1	3.51	3.01	3.43	3.3	3.01	3.78
DPM3	-0.327373	0.116	ENSG00000179085.8	10.05	9.45	9.74	9.77	9.43	9.76	9.75	9.43	9.57	9.72	9.48	9.71	6.4	6.13	6.72	6.23	6.24	6.64
RHBDL1	-0.327286	0.121	ENSG00000103269.14	7.14	6.25	6.09	7.04	5.77	5.91	6.6	6.24	6.13	6.69	6.16	6.21	1.6	0.96	1.09	1.42	0.27	1.24
CDC34	-0.327131	0.063	ENSG00000099804.9	11.67	11.22	11.05	11.7	11.15	11.04	11.52	11.22	11.04	11.61	11.2	11.12	5.87	5.64	5.79	5.87	5.65	5.69
SNAP47	-0.327118	0.049	ENSG00000143740.15	10.18	9.75	9.77	10.11	9.71	9.63	10.05	9.78	9.77	10.05	9.77	9.72	3.77	3.66	3.95	3.77	3.54	3.87
PIM3	-0.327006	0.091	ENSG00000198355.5	11.83	11.33	11.34	11.81	11.12	11.52	11.66	11.3	11.31	11.73	11.21	11.51	5.75	5.5	5.84	5.77	5.3	5.88
CCDC3	-0.326926	0.12	ENSG00000151468.11	9.5	8.55	9.58	9.36	7.74	9.67	8.92	8.25	8.99	9.15	8.07	9.37	2.28	1.64	3.07	2.1	0.8	2.94
AGFG2	-0.32653	0.115	ENSG00000106351.13	10.81	10.22	10.66	10.63	10.26	10.63	10.55	10.2	10.54	10.57	10.3	10.57	4.04	3.8	4.55	4.1	3.7	4.38
RAB3IL1	-0.326505	0.124	ENSG00000167994.13	7.99	7.18	8.58	7.69	6.76	8.4	7.62	7.17	7.96	7.6	7.11	8.02	1.17	0.8	2.52	0.97	0.51	2.13
ZNF16	-0.326392	0.08	ENSG00000170631.15	9.66	9.18	9.55	9.5	9.15	9.01	9.49	9.22	9.39	9.46	9.22	9.13	2.39	2.13	2.83	2.16	2.11	2.31
ST6GALNAC1	-0.325975	0.117	ENSG00000070526.15	11.55	10.46	11.13	11.3	9.66	10.73	10.75	9.96	10.72	11.09	9.88	10.66	5.34	4.36	5.36	5.26	3.33	5.32
RPS9	-0.325873	0.125	ENSG00000278270.4	8.99	8.19	7.13	8.38	8.05	6.82	8.44	8.05	7.51	8.31	8.1	7.39	3.09	2.47	1.76	2.68	2.21	1.31
SLC3A2	-0.325567	0.09	ENSG00000168003.18	13.22	12.72	12.53	13.04	12.63	12.46	13.03	12.71	12.6	13	12.68	12.55	6.88	6.57	6.68	6.8	6.41	6.59
IRF2BP1	-0.32553	0.098	ENSG00000170604.5	10.04	9.52	9.36	9.93	9.56	9.32	9.81	9.54	9.44	9.85	9.59	9.42	4.03	3.86	3.99	4.04	3.92	4.07
NUMA1	-0.325439	0.088	ENSG00000137497.18	13.4	12.91	13.1	13.43	12.91	12.95	13.25	12.88	13.06	13.35	12.95	12.98	5.8	5.56	6.07	5.64	5.34	5.92
EEPD1	-0.325337	0.123	ENSG00000122547.11	11.53	10.89	10.46	11.4	11.05	9.76	11.21	10.77	10.47	11.28	11.03	10.09	5.66	5.14	5.08	5.4	5.22	4.69
STK25	-0.32531	0.038	ENSG00000115694.15	12.13	11.72	11.64	12.12	11.62	11.4	12.02	11.74	11.66	12.06	11.68	11.52	5.81	5.61	5.93	5.71	5.46	5.52
NMNAT3	-0.325188	0.123	ENSG00000163864.17	9.34	8.7	8.91	9.01	8.63	8.42	8.95	8.7	8.63	8.94	8.69	8.56	2.83	2.3	2.77	2.31	2.23	2.38
CLPP	-0.324663	0.054	ENSG00000125656.11	11.02	10.59	10.47	10.81	10.61	10.31	10.89	10.59	10.47	10.79	10.64	10.42	6.44	6.24	6.42	6.47	6.23	6.21
TCEA3	-0.324602	0.126	ENSG00000204219.11	11.79	10.97	10.71	11.26	10.65	10.41	11.25	10.72	10.6	11.18	10.73	10.56	5	4.66	4.66	4.95	4.41	4.29
TNIP1	-0.324532	0.059	ENSG00000145901.16	12.98	12.54	12.58	12.81	12.54	12.6	12.86	12.54	12.59	12.79	12.58	12.63	5.7	5.49	5.89	5.71	5.49	5.9
MRPL38	-0.324528	0.039	ENSG00000204316.13	11.84	11.43	11.01	11.77	11.37	10.96	11.74	11.42	11.14	11.72	11.41	11.11	5.91	5.71	5.63	5.86	5.61	5.56
RRP12	-0.324342	0.091	ENSG00000052749.14	11.29	10.8	10.7	11.17	10.96	10.45	11.1	10.8	10.7	11.11	10.95	10.58	3.88	3.54	3.74	3.91	3.6	3.57
PSMC3	-0.324331	0.04	ENSG00000165916.9	12.78	12.37	12.23	12.64	12.27	12.19	12.68	12.38	12.29	12.61	12.33	12.27	6.5	6.3	6.51	6.36	6.15	6.29
SHKBP1	-0.324206	0.069	ENSG00000160410.15	11.34	10.89	11.07	11.27	10.71	10.95	11.2	10.91	11.03	11.22	10.8	10.98	5.35	5.09	5.57	5.36	4.95	5.66
HGS	-0.324199	0.06	ENSG00000185359.14	12.11	11.68	11.44	12.02	11.8	11.29	11.97	11.68	11.5	11.97	11.8	11.42	6.31	6.09	6.2	6.33	6.05	6.04
CYC1	-0.324057	0.085	ENSG00000179091.5	13.39	12.91	12.93	13.27	12.78	12.66	13.23	12.88	12.83	13.22	12.84	12.75	7.61	7.28	7.64	7.61	7.11	7.4
HPS1	-0.32402	0.058	ENSG00000107521.20	11.56	11.12	11.44	11.6	11.13	11.38	11.47	11.11	11.4	11.53	11.18	11.37	4.77	4.54	5.18	4.72	4.34	5.28
CTNNBL1	-0.323972	0.12	ENSG00000132792.19	12.25	11.65	11.05	11.75	11.38	11.3	11.92	11.6	11.16	11.74	11.46	11.4	6.17	5.87	5.63	5.93	5.73	5.78
PTGES2	-0.323624	0.076	ENSG00000148334.16	11.76	11.3	11.19	11.77	11.47	11.19	11.6	11.31	11.21	11.69	11.46	11.26	5.77	5.47	5.66	5.67	5.55	5.73
ATP6V0E2	-0.323594	0.124	ENSG00000171130.19	10.69	9.79	8.99	9.95	9.35	9.03	10	9.55	9.18	9.89	9.46	9.23	4.11	3.75	3.11	3.79	2.99	3.06
ZNF580	-0.323362	0.105	ENSG00000213015.9	9.55	9.03	9.03	9.21	9	8.97	9.3	9.06	9.06	9.2	9.06	9.04	5.05	4.79	5.09	4.9	4.63	5.09
SLCO4A1	-0.323268	0.129	ENSG00000101187.16	11.31	10.59	11.06	10.86	10.26	10.7	10.92	10.44	10.83	10.83	10.39	10.71	5.18	4.59	5.43	4.97	4.35	4.98
VIPR1	-0.323191	0.128	ENSG00000114812.13	10.62	9.82	9.57	10.52	9.17	9.45	10.16	9.57	9.53	10.34	9.37	9.57	3.54	3.12	3.13	3.12	2.26	2.84
PIDD1	-0.32303	0.056	ENSG00000177595.19	9.2	8.78	7.89	9.17	8.9	7.77	9.04	8.77	8.23	9.06	8.88	8.18	2.45	2.22	1.7	2.37	2.21	1.65
MAZ	-0.32296	0.07	ENSG00000103495.14	13.37	12.93	12.73	13.17	12.96	12.7	13.22	12.93	12.79	13.14	12.98	12.79	7.14	6.88	7.02	6.99	6.89	7.08
ENG	-0.322931	0.127	ENSG00000106991.14	11.4	10.56	12.09	11	10.28	11.52	10.87	10.39	11.65	10.95	10.41	11.35	4.08	3.68	5.57	3.97	3.14	4.75
SMIM29	-0.322728	0.099	ENSG00000186577.14	9.98	9.48	9.39	9.84	9.4	8.91	9.8	9.43	9.32	9.77	9.46	9.13	4.65	4.34	4.57	4.7	4.17	4.13
USF2	-0.322672	0.046	ENSG00000105698.16	11.58	11.17	11.62	11.47	11.06	11.53	11.49	11.2	11.54	11.45	11.15	11.49	5.59	5.46	6.18	5.66	5.37	6.05
CNOT3	-0.322584	0.125	ENSG00000277114.4	9.08	8.16	7.15	8.94	8.13	7.46	8.38	8.02	7.23	8.65	8.12	7.71	3.86	3.27	2.58	3.85	3.27	2.86
RPS28	-0.322517	0.121	ENSG00000233927.5	14.65	14.07	13.83	14.61	13.97	13.22	14.38	13.99	13.72	14.5	14.01	13.45	10.51	10.16	10.25	10.47	9.97	10.03
USB1	-0.322434	0.027	ENSG00000103005.12	10.84	10.44	10.9	10.9	10.37	10.88	10.76	10.48	10.81	10.83	10.45	10.82	3.81	3.62	4.38	3.89	3.48	4.25
MIIP	-0.322288	0.055	ENSG00000116691.11	10.05	9.62	9.38	9.93	9.67	9.24	9.92	9.63	9.47	9.88	9.69	9.4	4.17	4.01	4.05	4.09	3.94	3.99
PRDX1	-0.322231	0.046	ENSG00000117450.15	14.68	14.27	14.58	14.67	14.15	14.46	14.6	14.26	14.49	14.62	14.22	14.46	9.08	8.94	9.46	9.09	8.53	9.29
PPIB	-0.32217	0.088	ENSG00000166794.6	15.14	14.66	14.96	15.02	14.61	14.63	14.97	14.66	14.82	14.98	14.66	14.68	9.6	9.42	10.06	9.55	9.34	9.66
MATN2	-0.322161	0.121	ENSG00000132561.14	10.66	9.6	10.53	9.51	9.22	10.65	9.72	9.32	10.05	9.53	9.33	10.38	3.29	2.51	3.78	2.67	1.92	4.2
RPL13	-0.322147	0.042	ENSG00000167526.14	17.05	16.64	16.3	16.94	16.64	16.19	16.93	16.65	16.33	16.9	16.67	16.32	12.88	12.68	12.63	12.96	12.68	12.59
CLIP2	-0.322135	0.13	ENSG00000106665.16	11.67	11	11.34	11.71	10.46	11.27	11.33	10.87	11.19	11.57	10.64	11.24	3.77	3.29	3.86	3.44	2.77	3.82
MTMR14	-0.32211	0.037	ENSG00000163719.20	10.99	10.59	10.6	11.03	10.63	10.67	10.88	10.62	10.6	10.96	10.66	10.69	4.07	3.93	4.24	4.15	3.91	4.18
NONO	-0.322108	0.059	ENSG00000147140.17	14.57	14.14	14.2	14.43	14.08	14.16	14.45	14.15	14.2	14.4	14.14	14.2	8.01	7.78	8.16	7.93	7.67	8.04
RBM38	-0.321708	0.131	ENSG00000132819.17	10.96	10.23	11.01	10.6	9.75	11.06	10.6	10.06	10.83	10.55	9.94	10.9	4.56	4.09	5.07	4.16	3.6	4.95
SLC2A4	-0.321546	0.122	ENSG00000181856.15	7.3	6.26	6.32	6.6	6.2	6.17	6.57	6.26	6.31	6.5	6.32	6.31	-0.23	-0.87	-0.61	-0.84	-1.29	-0.71
PDX1	-0.3215	0.121	ENSG00000139515.6	9.68	8.6	9.34	9.87	8.34	8.82	8.93	8.32	9.06	9.53	8.46	8.78	3.02	2.1	3.15	2.88	1.7	2.63
CLDN15	-0.321259	0.122	ENSG00000106404.14	10.45	9.39	9.12	9.77	8.68	7.93	9.59	8.87	8.52	9.61	8.83	8.33	4.59	3.67	3.96	3.52	2.9	2.57
SYMPK	-0.32118	0.096	ENSG00000125755.19	12.19	11.7	11.03	11.98	11.64	11.06	11.96	11.69	11.19	11.93	11.67	11.24	5.29	5.08	4.74	5.24	5.07	4.82
SNRPA1	-0.321162	0.063	ENSG00000131876.17	11.73	11.3	11.34	11.57	11.25	11.19	11.59	11.31	11.27	11.53	11.3	11.25	6.22	5.94	6.31	6.05	5.92	6.05
SNRNP35	-0.32056	0.069	ENSG00000184209.15	10.2	9.76	9.57	10.04	9.79	9.43	10.04	9.78	9.65	10	9.82	9.57	4.46	4.3	4.43	4.41	4.19	4.38
TLNRD1	-0.320402	0.076	ENSG00000140406.4	10.2	9.76	10.3	10.05	9.79	10.05	10.08	9.78	10.13	10.03	9.84	10.03	2.86	2.62	3.46	2.8	2.57	3.09
CTD-2369P2.12	-0.320333	0.132	ENSG00000267303.1	10.73	10.07	9.67	10.44	10.1	9.13	10.33	10.02	9.66	10.35	10.11	9.43	4.14	3.7	3.61	4.02	3.77	3.01
CCDC124	-0.320278	0.062	ENSG00000007080.11	10.54	10.11	10.48	10.54	10.16	10.18	10.43	10.13	10.36	10.48	10.2	10.22	5.54	5.32	5.98	5.51	5.24	5.75
PPP1R7	-0.319932	0.006	ENSG00000115685.15	11.8	11.44	11.75	11.73	11.48	11.77	11.74	11.48	11.69	11.71	11.52	11.74	5.83	5.65	6.33	5.82	5.55	6.22
YBX1	-0.319796	0.071	ENSG00000065978.19	15.03	14.59	14.76	14.97	14.48	14.36	14.92	14.57	14.68	14.92	14.55	14.46	9.16	8.9	9.31	9.04	8.61	9.19
POP7	-0.319788	0.061	ENSG00000172336.5	10.76	10.34	9.93	10.68	10.28	10.01	10.63	10.33	10.07	10.62	10.33	10.13	5.62	5.42	5.35	5.58	5.23	5.3
SEPTIN6	-0.319254	0.128	ENSG00000125354.24	10.17	9.57	9.83	10.17	9.48	9.88	9.89	9.54	9.77	10.05	9.55	9.84	2.83	2.43	3.08	2.7	2.22	3.11
SESN2	-0.319082	0.121	ENSG00000130766.5	9.81	9.26	10.01	9.62	9	9.76	9.6	9.24	9.75	9.57	9.15	9.67	2.23	1.96	3.03	2.13	1.54	3.11
BSG	-0.319021	0.079	ENSG00000172270.22	14.89	14.44	14.84	14.87	14.24	14.59	14.77	14.42	14.73	14.82	14.33	14.6	8.64	8.35	9.08	8.69	8.15	8.84
KIFC3	-0.318848	0.134	ENSG00000140859.16	9.77	8.99	10.03	9.68	8.76	9.78	9.29	8.91	9.6	9.54	8.89	9.61	3.12	2.7	4.06	3.17	2.44	4.12
HM13	-0.318839	0.081	ENSG00000101294.18	13.63	13.18	13.25	13.49	13.21	12.97	13.48	13.17	13.17	13.45	13.23	13.05	7.39	7.17	7.54	7.43	7.03	7.24
MT-ND2	-0.318678	0.134	ENSG00000198763.3	19.31	18.51	17.46	18.53	18.26	17.46	18.67	18.35	17.61	18.5	18.3	17.69	13.36	13.06	12.4	13.19	12.77	12.73
PRSS33	-0.318237	0.126	ENSG00000103355.14	10.45	8.55	6.73	7.92	5.32	5.65	8.01	6.58	6.04	7.72	6	6.19	4.28	2.68	1.09	1.82	-0.74	-0.03
TOMM34	-0.317719	0.126	ENSG00000025772.8	12.52	11.96	11.89	12.45	11.89	11.85	12.23	11.93	11.87	12.36	11.94	11.91	5.71	5.34	5.54	5.66	5.13	5.37
SEPTIN4	-0.317635	0.129	ENSG00000108387.16	9.12	8.15	8.51	7.87	7.35	8.32	7.91	7.5	8.16	7.83	7.51	8.13	2.07	1.84	2.61	1.19	1.07	2.26
RIPOR1	-0.3176	0.136	ENSG00000039523.20	10.55	9.9	11.4	10.29	9.86	11.36	10.29	9.83	11.09	10.27	9.96	11.07	3.2	2.74	4.55	3	2.85	4.46
ZNF296	-0.317498	0.137	ENSG00000170684.9	7.3	6.61	6.33	6.93	6.47	6.59	6.89	6.64	6.54	6.84	6.63	6.68	1.81	1.33	1.42	1.66	1.2	1.51
ACP2	-0.317293	0.084	ENSG00000134575.13	11.12	10.66	10.85	10.93	10.61	10.95	10.95	10.69	10.8	10.9	10.67	10.92	4.21	4.05	4.57	4.11	3.81	4.51
ZBTB45	-0.317203	0.063	ENSG00000119574.13	8.87	8.45	8.48	8.68	8.5	8.54	8.73	8.49	8.52	8.66	8.54	8.57	2.84	2.65	2.98	2.82	2.7	3.03
RND3	-0.316821	0.121	ENSG00000115963.14	11.32	10.79	11.24	11.22	10.83	11.23	11.11	10.76	11.15	11.16	10.87	11.17	4.27	3.93	4.75	4.09	4.08	4.59
ATP6V1H	-0.31657	0.126	ENSG00000047249.18	11.59	11.03	10.69	11.39	10.95	10.65	11.32	10.97	10.78	11.32	10.99	10.77	5.59	5.26	5.26	5.43	5.16	5.27
VARS1	-0.316221	0.106	ENSG00000204394.13	9.74	9.25	9.48	9.68	9.16	9.38	9.54	9.27	9.44	9.6	9.24	9.39	3.87	3.49	4.04	3.7	3.5	3.91
PDE2A	-0.315859	0.126	ENSG00000186642.16	8.05	5.84	7.51	6.64	5.43	7.18	6.64	5.98	6.91	6.54	5.95	6.85	-0.31	-1.56	0.41	-1.11	-2.19	-0.12
ITGB5	-0.315859	0.088	ENSG00000082781.12	12.45	12	13.4	12.39	11.77	13.5	12.37	12	13.13	12.37	11.91	13.24	5.13	4.93	6.61	5.13	4.6	6.71
NELFB	-0.315826	0.065	ENSG00000188986.9	11.54	11.12	11.6	11.45	11.06	11.51	11.45	11.13	11.51	11.42	11.13	11.47	4.77	4.49	5.26	4.72	4.61	5.19
DDX19B	-0.315822	0.057	ENSG00000157349.17	11.26	10.85	11.02	11.11	10.86	10.9	11.15	10.87	10.97	11.09	10.9	10.93	4.43	4.24	4.71	4.41	4.11	4.56
KIF22	-0.315813	0.115	ENSG00000079616.13	11.98	11.47	11.36	11.76	11.32	11.55	11.76	11.46	11.39	11.72	11.39	11.56	5.29	4.98	5.24	5.06	4.93	5.31
CASTOR1	-0.315599	0.135	ENSG00000239282.8	7.63	6.75	7.5	6.95	6.48	6.63	7.05	6.77	7.07	6.94	6.72	6.79	1.76	1.41	2.45	1.69	1.23	1.96
CHD8	-0.315466	0.061	ENSG00000100888.15	11.24	10.83	11.09	11.21	10.86	11.1	11.13	10.86	11.06	11.16	10.9	11.08	3.82	3.64	4.25	3.8	3.64	4.15
KARS1	-0.315403	0.024	ENSG00000065427.15	13.68	13.3	13.32	13.6	13.29	13.35	13.61	13.3	13.31	13.57	13.33	13.38	6.95	6.75	7.06	6.95	6.53	7
ASCC2	-0.315395	0.111	ENSG00000100325.15	11.47	10.98	10.69	11.23	10.96	10.72	11.24	10.98	10.79	11.19	10.99	10.81	4.39	4.25	4.3	4.46	4.11	4.29
TCF19	-0.315347	0.161	ENSG00000224379.6	6.86	6.5	9.5	-6.64	-6.64	9.27	4.56	4.42	7.92	3.26	3.24	9.52	-0.37	-0.52	2.56	-6.64	-6.64	2.69
DIAPH2	-0.315279	0.074	ENSG00000147202.18	11.29	10.86	11.57	11.21	10.77	11.37	11.17	10.9	11.39	11.19	10.86	11.3	2.84	2.55	3.59	2.69	2.41	3.67
NDUFA3	-0.315122	0.107	ENSG00000170906.16	9.42	8.93	8.23	9.37	8.82	7.91	9.19	8.9	8.43	9.24	8.87	8.31	5.69	5.48	5.14	5.57	5.28	4.91
TRAPPC14	-0.315062	0.097	ENSG00000146826.17	10.04	9.57	9.57	9.79	9.4	9.15	9.85	9.59	9.53	9.76	9.49	9.32	3.61	3.33	3.72	3.41	3.27	3.28
PLBD2	-0.314999	0.094	ENSG00000151176.8	11.46	11	11.9	11.48	10.89	12.1	11.32	11.02	11.67	11.42	10.98	11.89	3.27	3.06	4.28	3.04	2.81	4.36
DDX39B	-0.314874	0.092	ENSG00000237889.11	12.13	11.68	11.73	12.19	11.69	11.18	11.97	11.67	11.61	12.1	11.72	11.34	5.96	5.69	6.05	5.91	5.81	5.7
MICU1	-0.314783	0.124	ENSG00000107745.19	11.52	10.99	11.8	11.21	10.92	11.85	11.3	10.98	11.6	11.21	10.99	11.7	4.22	4.06	5.18	4.04	3.82	5.12
LANCL2	-0.314326	0.083	ENSG00000132434.10	10.55	10.11	10.24	10.59	10.02	10.3	10.43	10.09	10.23	10.5	10.09	10.29	3.49	3.23	3.65	3.33	3.07	3.73
JUP	-0.314267	0.116	ENSG00000173801.17	14.54	14.04	14.55	14.35	13.97	14.43	14.38	13.98	14.41	14.32	14.03	14.39	7.09	6.76	7.59	6.96	6.58	7.59
MPC1	-0.314194	0.141	ENSG00000060762.19	11.05	10.4	9.98	10.4	10.39	10.08	10.65	10.31	10.08	10.42	10.41	10.18	5.93	5.57	5.58	5.62	5.54	5.51
NELFCD	-0.313859	0.101	ENSG00000101158.15	12.8	12.33	12.26	12.71	12.27	11.61	12.63	12.29	12.15	12.64	12.31	11.82	6.02	5.73	5.96	5.9	5.61	5.67
B3GNTL1	-0.313603	0.143	ENSG00000175711.8	8.32	7.6	7.31	7.89	7.65	7.23	7.88	7.57	7.44	7.81	7.67	7.45	2.35	1.9	1.94	2.13	1.93	2
ROGDI	-0.313558	0.123	ENSG00000067836.13	9.7	9.18	9.37	9.32	9.24	9.48	9.47	9.18	9.26	9.32	9.27	9.43	3.49	3.24	3.81	3.44	3.3	3.9
WLS	-0.313546	0.084	ENSG00000116729.14	11.79	11.36	11.64	11.87	11.29	11.7	11.69	11.33	11.6	11.79	11.36	11.66	4.76	4.51	5.1	4.73	4.33	5.03
PPP1R26	-0.313472	0.093	ENSG00000196422.11	10.38	9.92	10.24	10.33	9.82	10.31	10.25	9.92	10.17	10.27	9.91	10.26	2.86	2.61	3.19	2.88	2.49	3.16
GRK2	-0.313273	0.082	ENSG00000173020.11	12.69	12.25	12.55	12.65	12.18	12.43	12.58	12.24	12.49	12.6	12.24	12.43	5.54	5.3	5.88	5.52	5.01	5.73
BRMS1	-0.31267	0.055	ENSG00000174744.14	11.46	11.06	10.84	11.43	10.98	10.76	11.34	11.07	10.9	11.37	11.03	10.87	5.24	5.05	5.13	5.2	4.97	5.12
ESRRA	-0.312645	0.086	ENSG00000173153.17	12.04	11.6	10.84	12.06	11.47	10.8	11.89	11.55	11.04	11.96	11.52	11.02	5.65	5.35	4.92	5.58	5.36	4.77
DDX27	-0.312442	0.107	ENSG00000124228.15	12.68	12.21	12.1	12.67	12.07	12.13	12.51	12.18	12.15	12.59	12.13	12.18	5.46	5.15	5.34	5.51	4.91	5.26
SGSH	-0.312238	0.11	ENSG00000181523.13	10.77	10.29	9.96	10.39	10.2	9.94	10.57	10.27	10.07	10.39	10.26	10.06	4.07	3.85	3.85	4.01	3.85	3.92
CORO1B	-0.311836	0.104	ENSG00000172725.14	12.21	11.74	12.28	12.16	11.59	12.28	12.09	11.71	12.18	12.11	11.68	12.2	6.09	5.81	6.66	6.17	5.5	6.48
LRRC8A	-0.31183	0.123	ENSG00000136802.12	11.38	10.87	12.19	11.33	10.48	12.18	11.27	10.79	11.93	11.29	10.67	11.94	3.53	3.23	4.84	3.51	2.95	4.79
MPND	-0.311824	0.103	ENSG00000008382.16	10.46	9.99	9.51	10.26	10.01	9.61	10.25	9.99	9.65	10.21	10.03	9.75	4.35	4.18	4.04	4.34	4.11	4.2
FREM1	-0.311803	0.125	ENSG00000164946.20	10.88	9.41	9.39	10.01	7.32	8.42	9.34	8.26	8.74	9.7	7.8	8.55	3.27	1.99	2.47	2.44	0.39	1.32
ZFPL1	-0.311741	0.068	ENSG00000162300.13	10.61	10.2	10.38	10.59	10.13	10.35	10.52	10.18	10.37	10.53	10.2	10.35	4.83	4.58	5.11	4.78	4.6	5.14
AGO2	-0.311639	0.14	ENSG00000123908.12	11.73	11.15	12.42	11.5	11.14	11.81	11.44	11.16	11.95	11.47	11.21	11.71	2.67	2.22	3.75	2.3	2.37	3.2
SAC3D1	-0.311537	0.135	ENSG00000168061.17	9.37	8.82	8.39	9.14	8.78	8.47	9.09	8.78	8.54	9.06	8.82	8.62	4.66	4.35	4.22	4.53	4.33	4.33
RNF32	-0.31135	0.144	ENSG00000105982.17	7.91	7.29	6.65	8	7.25	6.22	7.55	7.27	6.96	7.72	7.31	6.83	2.25	1.86	1.43	2.18	1.44	1.21
ACSS2	-0.311339	0.138	ENSG00000131069.20	13.08	12.52	12.92	12.92	12.33	11.99	12.83	12.42	12.45	12.85	12.41	12.15	5.97	5.72	6.39	5.82	5.39	5.33
KCNE4	-0.311253	0.137	ENSG00000152049.6	7.81	6.87	9.2	7.47	6.13	9.41	7.34	6.88	8.37	7.39	6.71	8.62	0.24	-0.41	2.26	-0.15	-1.03	2.32
NFIA	-0.311143	0.142	ENSG00000162599.17	10.74	10.14	10.86	10.28	9.98	10.66	10.44	10.11	10.65	10.3	10.08	10.57	1.99	1.69	2.71	1.87	1.73	2.45
MRPS24	-0.310944	0.035	ENSG00000062582.14	12.03	11.65	11.09	11.97	11.7	11.12	11.93	11.66	11.24	11.91	11.71	11.28	7.36	7.2	6.94	7.29	7.1	6.89
FAM167B	-0.310562	0.14	ENSG00000183615.6	6.5	5.58	6.26	5.77	5.21	6.18	5.9	5.72	5.97	5.82	5.64	5.97	1.11	0.82	1.8	0.81	0.43	1.57
BACE2	-0.310482	0.147	ENSG00000182240.16	12.77	12.04	13.73	12.5	11.96	13.7	12.33	11.98	13.32	12.46	12.04	13.4	5.93	5.28	7.3	5.62	5.28	7.35
TTC22	-0.310355	0.144	ENSG00000006555.11	10.21	9.61	9.98	10.01	9.71	9.79	9.93	9.54	9.87	9.94	9.73	9.79	3.19	2.85	3.46	3.06	2.78	3.6
GOLGA7B	-0.310305	0.136	ENSG00000155265.11	9.31	8.32	8.66	8.86	7.93	8.37	8.51	8.13	8.39	8.69	8.08	8.36	0.64	-0.04	0.53	0.05	-0.41	0.59
PHF12	-0.310275	0.078	ENSG00000109118.14	10.66	10.23	10.51	10.51	10.28	10.48	10.53	10.26	10.48	10.49	10.32	10.46	3.1	2.9	3.51	3.05	2.85	3.35
TUBB2A	-0.310211	0.147	ENSG00000137267.7	9.99	9.31	11.06	9.49	9.12	10.87	9.59	9.34	10.58	9.53	9.27	10.53	3.44	3.12	5.24	3.21	3.11	5.24
WDR81	-0.310185	0.129	ENSG00000276021.4	8.73	7.52	8.45	7.97	7.27	8.02	7.86	7.15	7.58	7.81	7.39	7.85	1.15	0.22	1.56	0.43	0.06	0.93
ACOX3	-0.31016	0.137	ENSG00000087008.16	9.72	9.16	8.65	9.3	9	8.8	9.4	9.15	8.8	9.28	9.08	8.94	3.16	2.98	2.83	3.08	2.89	2.97
ELP4	-0.310116	0.078	ENSG00000109911.19	9.72	9.3	9.54	9.7	9.08	9.6	9.61	9.31	9.51	9.63	9.21	9.57	3.4	3.1	3.67	3.36	2.88	3.66
PPFIBP2	-0.3101	0.086	ENSG00000166387.14	11.24	10.81	10.54	11.17	10.8	10.38	11.09	10.79	10.49	11.1	10.83	10.52	4.23	4.04	4.15	4.24	4.03	3.97
IFT122	-0.31004	0.105	ENSG00000163913.13	9.9	9.44	9.6	9.68	9.4	9.34	9.72	9.45	9.58	9.66	9.46	9.42	2.28	2.02	2.52	2.15	2.12	2.6
WNK2	-0.309936	0.146	ENSG00000165238.16	12.03	11.24	10.37	11.53	11.04	10.06	11.51	10.95	10.52	11.43	11.07	10.36	5.14	4.58	3.96	4.86	4.13	4
ABHD14A	-0.309659	0.146	ENSG00000248487.9	9.44	8.83	8.83	8.77	8.67	8.53	9.08	8.81	8.75	8.82	8.76	8.67	3.75	3.53	3.83	3.51	3.36	3.61
CARHSP1	-0.309608	0.094	ENSG00000153048.11	12.08	11.64	11.77	11.99	11.66	11.58	11.94	11.63	11.73	11.95	11.7	11.63	5.91	5.7	6.24	5.87	5.7	5.92
SLC25A45	-0.309552	0.146	ENSG00000162241.13	8.37	7.76	7.65	8	7.67	7.45	8.05	7.74	7.73	7.95	7.76	7.64	1.3	1.06	1.25	1.27	0.72	1.09
SIPA1L1	-0.309454	0.11	ENSG00000197555.10	11.28	10.81	11.16	11.06	10.83	11.41	11.11	10.79	11.04	11.04	10.87	11.3	3.71	3.47	4.17	3.44	3.52	4.26
MTX1	-0.309311	0.059	ENSG00000173171.15	11.23	10.83	10.77	11.05	10.86	10.68	11.1	10.85	10.8	11.03	10.89	10.76	5.37	5.2	5.47	5.38	5.18	5.42
KYAT1	-0.309155	0.141	ENSG00000171097.14	8.1	7.54	7.54	7.83	7.29	6.97	7.81	7.53	7.41	7.75	7.46	7.29	1.16	0.88	1.19	0.96	0.69	0.51
PHETA1	-0.309065	0.094	ENSG00000198324.14	10.92	10.48	10.81	10.76	10.42	10.84	10.77	10.5	10.76	10.73	10.48	10.8	3.93	3.7	4.34	3.88	3.76	4.33
MYADM	-0.308668	0.142	ENSG00000179820.16	12.22	11.65	12.77	12.12	11.49	12.47	11.99	11.6	12.51	12.07	11.6	12.34	4.92	4.51	5.93	4.77	4.22	5.72
FBXL15	-0.308558	0.108	ENSG00000107872.14	8.57	8.1	8.39	8.39	8.13	8.19	8.39	8.15	8.29	8.35	8.19	8.23	3.76	3.54	4.17	3.8	3.56	3.86
ATIC	-0.308379	0.09	ENSG00000138363.15	13.19	12.76	12.21	13.05	12.8	12.1	13.03	12.74	12.34	13	12.81	12.28	7.52	7.3	7.11	7.44	7.21	7.04
PPARD	-0.308256	0.116	ENSG00000112033.14	10.98	10.51	11.45	10.87	10.22	11.48	10.84	10.5	11.24	10.85	10.37	11.3	3.38	3.02	4.3	3.32	2.73	4.34
SCAND1	-0.308188	0.139	ENSG00000171222.11	11.02	10.48	9.55	10.77	10.19	9.27	10.73	10.4	9.76	10.7	10.27	9.62	6.92	6.67	6.05	6.82	6.43	5.84
CACTIN	-0.308134	0.103	ENSG00000105298.14	9.84	9.38	9.11	9.84	9.32	9.13	9.65	9.39	9.22	9.73	9.37	9.24	3.34	3.15	3.19	3.38	3.02	3.19
SDC3	-0.308075	0.141	ENSG00000162512.16	11.63	11.08	11.77	11.49	10.77	11.97	11.37	11.06	11.57	11.44	10.9	11.8	3.37	3.11	4.11	3.31	2.74	4.15
NDUFB10	-0.308072	0.088	ENSG00000140990.15	12.17	11.75	11.43	11.96	11.65	11.58	12.03	11.72	11.47	11.93	11.7	11.65	7.38	7.18	7.28	7.37	7.24	7.28
ZNF593	-0.307773	0.117	ENSG00000142684.9	10.63	10.15	9.5	10.29	10.13	9.47	10.4	10.13	9.66	10.26	10.15	9.69	6.2	5.99	5.66	6.19	6.01	5.67
CA12	-0.307453	0.145	ENSG00000074410.14	11.99	11.13	11.57	11.83	10.54	10.27	11.37	10.85	10.91	11.65	10.69	10.5	3.64	2.96	3.71	3.49	2.3	2.29
SPRED2	-0.307442	0.056	ENSG00000198369.10	11	10.6	11.1	10.86	10.67	10.91	10.91	10.63	10.99	10.85	10.71	10.89	3.3	3.11	3.97	3.17	3.1	3.6
FIBP	-0.307346	0.047	ENSG00000172500.13	11.33	10.95	10.97	11.26	11.03	10.89	11.24	10.97	10.99	11.22	11.05	10.94	5.38	5.19	5.51	5.31	5.07	5.71
ALDOC	-0.306973	0.147	ENSG00000109107.14	11.63	11.05	10.86	11.56	11.06	10.93	11.3	11.01	10.85	11.46	11.08	10.99	5.14	4.7	4.82	4.94	4.51	4.8
TRAPPC6A	-0.306808	0.117	ENSG00000007255.10	10.6	10.13	9.64	10.52	10.09	9.5	10.39	10.12	9.75	10.44	10.12	9.7	5.8	5.59	5.43	5.54	5.45	5.61
ADAP1	-0.306482	0.142	ENSG00000105963.15	12.15	11.61	12.03	12.27	11.36	11.61	11.93	11.53	11.72	12.14	11.46	11.64	5.99	5.57	6.29	6.03	5.12	5.97
MUC2	-0.30638	0.139	ENSG00000284971.2	10.78	9.6	12.06	7.91	4.1	7.43	8.04	6.77	8.85	7.83	5.39	7.49	1.15	-0.2	2.81	-2.07	-5.26	-2.03
PAK4	-0.306374	0.052	ENSG00000130669.17	11.37	10.98	11.3	11.34	10.95	10.85	11.28	11	11.2	11.3	11.01	10.93	4.71	4.52	5.12	4.74	4.47	4.82
SURF4	-0.306332	0.024	ENSG00000148248.14	13.67	13.31	13.64	13.58	13.3	13.63	13.6	13.34	13.59	13.56	13.35	13.6	6.33	6.18	6.81	6.39	6.22	6.72
DCHS1	-0.306225	0.148	ENSG00000166341.9	8.98	8.4	9.64	8.93	8.35	9.48	8.75	8.42	9.25	8.85	8.47	9.22	-0.1	-0.46	1.09	-0.36	-0.75	0.76
ECH1	-0.305905	0.153	ENSG00000104823.9	13.33	12.64	12.82	13.25	12.63	12.93	12.81	12.6	12.63	13.13	12.65	12.88	7.27	6.97	7.45	7.4	6.83	7.5
CTU1	-0.305844	0.118	ENSG00000142544.7	7.12	6.66	6.3	7.2	6.37	6.21	6.92	6.71	6.59	6.98	6.62	6.56	1.22	0.96	0.9	1.25	0.73	0.84
KCNK5	-0.305533	0.144	ENSG00000164626.9	11.56	11.01	11.09	11.43	11.02	11.26	11.31	10.94	10.98	11.36	11.05	11.23	3.73	3.43	3.9	3.64	3.36	4.03
AKT1S1	-0.305454	0.078	ENSG00000204673.11	11.27	10.86	10.68	11.28	10.62	10.6	11.15	10.86	10.75	11.21	10.72	10.7	5.12	4.93	5.07	5.03	4.94	5.05
GJB3	-0.305367	0.145	ENSG00000188910.8	10.66	9.74	10.93	10.42	9.05	10.76	10.17	9.28	10.62	10.28	9.29	10.53	4.06	3.37	4.83	4	2.56	4.72
NDUFB4	-0.305328	0.044	ENSG00000065518.8	12.63	12.25	12.29	12.51	12.17	12.26	12.54	12.26	12.25	12.48	12.23	12.29	8.01	7.84	8.2	7.94	7.77	8.1
DDX39B	-0.305322	0.093	ENSG00000198563.14	12.05	11.63	11.84	12	11.33	11.57	11.96	11.57	11.78	11.95	11.45	11.62	6.81	6.51	7.11	6.82	6.28	7.06
KCTD5	-0.305208	0.061	ENSG00000167977.9	11.42	11.03	11.53	11.52	10.99	11.57	11.33	11.06	11.37	11.45	11.05	11.49	4.55	4.28	5.14	4.63	4.17	5.02
ENDOG	-0.305118	0.135	ENSG00000167136.7	9.56	9.05	8.71	9.35	8.99	8.76	9.31	9.04	8.84	9.29	9.05	8.89	4.69	4.51	4.48	4.71	4.51	4.55
CAPZB	-0.305094	0.058	ENSG00000077549.19	13.29	12.9	13.48	13.28	12.76	13.5	13.21	12.91	13.39	13.24	12.85	13.42	6.78	6.59	7.48	6.72	6.32	7.38
MED24	-0.304998	0.088	ENSG00000008838.20	11.87	11.44	10.85	11.8	11.42	10.91	11.71	11.43	11	11.73	11.45	11.07	4.88	4.7	4.42	4.84	4.65	4.37
ENSG00000283738	-0.304893	0.154	ENSG00000283738.3	10.09	9.45	9.21	9.79	8.94	9.54	9.72	9.36	9.23	9.71	9.12	9.53	2.49	2.18	2.31	2.31	2.02	2.5
FAM50A	-0.304862	0.123	ENSG00000071859.15	12.05	11.57	11.65	11.8	11.5	11.55	11.85	11.55	11.62	11.78	11.56	11.59	5.87	5.68	6.01	5.73	5.39	5.83
PTDSS2	-0.304788	0.153	ENSG00000282367.1	9.29	8.68	8.57	9.3	8.62	8.67	8.96	8.64	8.61	9.13	8.68	8.72	2.6	2.25	2.51	2.65	2.29	2.5
CISD3	-0.304756	0.124	ENSG00000277972.2	11.61	11.13	10.28	11.5	11.05	10.16	11.38	11.09	10.5	11.41	11.08	10.44	5.78	5.62	5.1	5.87	5.69	4.99
C19orf47	-0.304629	0.069	ENSG00000160392.14	9.1	8.7	8.76	8.94	8.68	8.6	8.98	8.73	8.76	8.91	8.75	8.69	2.5	2.34	2.67	2.43	2.16	2.65
TEX45	-0.30458	0.146	ENSG00000198723.11	8.11	7.19	7.23	7.81	7.32	5.7	7.39	7.09	6.72	7.54	7.26	6.48	3.15	2.48	2.75	3.11	2.43	1.35
PLXNB2	-0.304534	0.14	ENSG00000196576.16	13.31	12.79	12.94	13.14	12.79	12.98	13.06	12.77	12.91	13.09	12.83	12.97	5.81	5.64	6.1	5.8	5.41	6.15
GALE	-0.30425	0.148	ENSG00000117308.15	12.56	12.01	11.58	12.19	11.8	11.55	12.24	11.97	11.67	12.16	11.87	11.68	6.44	6.11	5.98	6.13	6.13	5.88
ZDHHC24	-0.304119	0.09	ENSG00000174165.8	9.92	9.5	9.83	10.06	9.57	9.91	9.8	9.52	9.73	9.95	9.61	9.84	2.33	2.17	2.84	2.25	2.07	2.76
DBP	-0.303765	0.155	ENSG00000105516.11	9.03	8.42	8.93	8.83	8.24	8.64	8.71	8.39	8.68	8.74	8.37	8.62	3.07	2.76	3.61	2.85	2.67	3.41
PIGP	-0.303747	0.081	ENSG00000185808.14	9.8	9.38	9.89	9.73	9.3	9.42	9.69	9.41	9.74	9.69	9.39	9.47	4.97	4.76	5.57	5	4.47	5.46
THRA	-0.303735	0.143	ENSG00000126351.13	11.54	11.02	11.01	11.42	11.06	10.49	11.3	10.97	10.95	11.34	11.08	10.66	4.06	3.74	4.02	3.86	3.85	3.51
DOHH	-0.303729	0.118	ENSG00000129932.10	8.78	8.32	8.07	8.72	8.2	7.94	8.59	8.32	8.18	8.61	8.29	8.14	3.46	3.25	3.3	3.37	3.24	3.52
TCTA	-0.3037	0.118	ENSG00000145022.4	10.87	10.41	10.41	11	10.34	10.28	10.69	10.41	10.43	10.88	10.39	10.35	3.9	3.7	4.01	3.9	3.62	4.09
ZNF513	-0.303631	0.102	ENSG00000163795.14	10.07	9.63	9.63	9.98	9.63	9.39	9.89	9.65	9.61	9.92	9.67	9.5	3.62	3.42	3.77	3.62	3.4	3.74
SULT1C4	-0.303543	0.14	ENSG00000198075.10	10.16	6.06	7.5	6.61	5.56	6.05	6.79	5.97	6.74	6.52	5.88	6.19	3.14	-0.84	1.01	-0.6	-1.07	-0.58
PDXK	-0.303399	0.117	ENSG00000160209.19	12.99	12.53	12.86	12.79	12.3	12.83	12.87	12.47	12.75	12.77	12.4	12.8	6.16	5.87	6.54	5.99	5.48	6.32
ARMC7	-0.303391	0.085	ENSG00000125449.7	9.42	9.01	9.19	9.39	9.02	9.2	9.3	9.03	9.18	9.32	9.08	9.19	2.88	2.7	3.19	2.9	2.6	3.21
RPP25	-0.303293	0.148	ENSG00000178718.7	10.97	10.42	10.9	10.79	10.4	10.52	10.73	10.36	10.68	10.74	10.45	10.54	4.28	3.91	4.67	4.25	3.9	4.17
SMYD5	-0.30292	0.025	ENSG00000135632.12	11.11	10.75	10.37	11.1	10.74	10.47	11.02	10.76	10.49	11.04	10.77	10.57	3.94	3.75	3.69	4.01	3.59	3.74
COQ9	-0.302768	0.046	ENSG00000088682.14	11.8	11.42	10.93	11.75	11.52	11.07	11.69	11.43	11.04	11.69	11.52	11.18	5.49	5.35	5.16	5.43	5.28	5.19
TIMM44	-0.302509	0.043	ENSG00000104980.8	10.78	10.41	10.12	10.73	10.35	10.08	10.68	10.43	10.23	10.68	10.4	10.21	4.48	4.31	4.35	4.37	4.26	4.42
RRS1	-0.302312	0.129	ENSG00000179041.4	10.85	10.37	10.05	10.53	10.29	9.95	10.64	10.34	10.04	10.51	10.33	10.09	4.76	4.45	4.39	4.64	4.4	4.26
CAPN5	-0.302234	0.152	ENSG00000149260.18	12.3	11.75	12.8	12.27	11.65	12.64	12.11	11.61	12.26	12.19	11.73	12.48	4.42	4.13	5.42	4.34	3.81	5.3
MRPS5	-0.302218	0.047	ENSG00000144029.12	11.85	11.48	11.2	11.79	11.49	11.09	11.75	11.48	11.29	11.74	11.52	11.22	5.43	5.24	5.32	5.41	5.22	5.41
PTPRN2	-0.302044	0.147	ENSG00000155093.19	11.1	10.16	10.57	10.82	9.65	10.67	10.4	9.79	10.42	10.66	9.8	10.55	3.24	2.64	3.22	3	1.96	3.33
TESK1	-0.30189	0.099	ENSG00000107140.16	10.97	10.54	10.82	10.84	10.41	10.63	10.83	10.55	10.77	10.81	10.49	10.65	4.4	4.21	4.78	4.24	4.02	4.83
ALKBH4	-0.301842	0.082	ENSG00000160993.4	9.11	8.7	8.55	9	8.64	8.69	8.98	8.71	8.63	8.94	8.71	8.74	2.87	2.71	2.86	2.89	2.56	2.91
SYNGR1	-0.301614	0.143	ENSG00000100321.15	6.86	5.8	7.24	6.35	5.26	6.43	6.25	5.94	6.55	6.24	5.84	6.28	0.13	-0.52	1.31	0.01	-1.11	0.41
BATF	-0.301495	0.139	ENSG00000156127.8	8.15	6.98	7.8	7.12	6.4	5.82	7.13	6.74	6.94	7.04	6.67	6.39	2.88	2	3.36	1.79	1.52	1.05
GNB2	-0.301463	0.096	ENSG00000172354.10	13.41	12.99	13.34	13.21	12.89	13.41	13.29	13	13.29	13.2	12.96	13.36	7.6	7.36	8	7.45	7.3	7.99
AIFM1	-0.301191	0.101	ENSG00000156709.15	12.25	11.82	11.39	12.09	11.74	11.17	12.09	11.8	11.5	12.05	11.78	11.36	5.55	5.39	5.3	5.53	5.14	5.41
TMIGD3	-0.301187	0.136	ENSG00000121933.19	6.6	5.25	6.66	5.18	4.16	6.71	5.78	5.54	6.02	5.59	5.41	6.08	0.92	-0.15	1.57	-0.24	-1.55	1.53
DTNB	-0.301136	0.16	ENSG00000138101.19	9.52	8.9	7.86	9.23	8.73	7.2	9.1	8.82	8.12	9.11	8.78	7.84	2.94	2.63	1.95	2.75	2.43	1.55
IER5L	-0.301066	0.154	ENSG00000188483.8	8.54	7.98	8.6	8.47	7.8	8.43	8.28	8.02	8.36	8.36	7.96	8.34	2.45	2.01	2.99	2.27	1.89	2.94
PPP1R13L	-0.301047	0.161	ENSG00000104881.16	10.6	9.92	10.84	10.34	9.7	10.22	10.18	9.87	10.5	10.27	9.82	10.19	4.95	4.54	5.79	4.95	4.31	5.43
GNB5	-0.300989	0.16	ENSG00000069966.19	9.34	8.61	10.02	8.91	8.56	10.08	8.87	8.6	9.65	8.89	8.66	9.72	2.23	1.67	3.38	1.59	1.63	3.35
COMT	-0.300973	0.122	ENSG00000093010.15	12.75	12.29	11.78	12.52	12.33	11.54	12.54	12.27	11.88	12.48	12.34	11.75	7.23	7.1	6.97	7.25	7.03	6.7
TUFM	-0.300833	0.063	ENSG00000178952.11	13.9	13.51	13.27	13.73	13.58	13.16	13.79	13.51	13.33	13.71	13.59	13.27	7.54	7.38	7.48	7.54	7.33	7.64
HDAC1	-0.300798	0.084	ENSG00000116478.12	13.39	12.98	13.25	13.38	13	13.24	13.27	12.99	13.18	13.33	13.03	13.22	6.5	6.22	6.8	6.61	6.08	6.68
NELFA	-0.300797	0.103	ENSG00000185049.16	10.86	10.43	10.31	10.72	10.42	10.31	10.71	10.43	10.36	10.68	10.46	10.38	4.48	4.28	4.45	4.49	4.44	4.38
IL1R2	-0.300754	0.147	ENSG00000115590.14	8.3	7.31	10.03	7.44	6.83	8.53	7.7	7.03	8.26	7.47	7.11	8.17	2.14	1.35	4.36	1.58	0.78	3.01
TMEM54	-0.300751	0.153	ENSG00000121900.19	12.62	12.08	12.17	12.31	11.6	11.96	12.38	11.98	12.08	12.28	11.75	12.02	7.28	6.89	7.31	7.14	6.86	7.44
DHX58	-0.300316	0.162	ENSG00000108771.13	9.27	8.62	8.32	8.83	8.49	8.3	8.83	8.59	8.42	8.78	8.56	8.44	2.76	2.61	2.62	2.62	2.38	2.45
COL4A2	-0.300222	0.16	ENSG00000134871.19	13.24	12.49	13.42	13.05	11.91	13.43	12.81	12.24	13.15	12.96	12.09	13.25	6.15	5.66	6.91	5.98	5.2	6.77
HTRA2	-0.299921	0.092	ENSG00000115317.12	10.68	10.27	10.15	10.51	10.3	10.23	10.54	10.28	10.19	10.48	10.33	10.27	4.41	4.22	4.43	4.38	4.21	4.45
TERF2IP	-0.299873	0.069	ENSG00000166848.7	11.55	11.16	11.82	11.49	11.13	11.91	11.45	11.19	11.68	11.47	11.2	11.78	4.94	4.77	5.73	5	4.86	5.74
RNASEH2C	-0.299813	0.134	ENSG00000172922.11	10.64	10.16	9.62	10.49	10.14	9.32	10.45	10.09	9.75	10.42	10.16	9.59	5.12	4.89	4.69	4.95	4.76	4.74
TIGD5	-0.299804	0.141	ENSG00000278016.2	9.14	8.65	8.79	8.92	8.58	8.58	8.94	8.64	8.74	8.88	8.66	8.66	1.32	1.15	1.59	1.22	0.9	1.36
LRRC61	-0.29967	0.11	ENSG00000127399.15	9.91	9.48	9.03	9.94	9.26	8.56	9.77	9.41	9.12	9.83	9.35	8.89	3.65	3.43	3.27	3.65	3.24	3.11
STAP2	-0.299647	0.118	ENSG00000178078.12	12.23	11.79	10.97	12.22	11.7	10.68	12.05	11.73	11.11	12.12	11.72	10.98	6.17	5.94	5.46	6.19	5.69	5.22
TOM1	-0.299518	0.136	ENSG00000100284.22	11.23	10.75	10.95	11	10.76	10.76	11.03	10.74	10.86	10.98	10.8	10.8	4.23	4.09	4.62	4.19	4.1	4.41
ZNF598	-0.299507	0.101	ENSG00000167962.14	10.85	10.43	10.69	10.69	10.41	10.59	10.72	10.44	10.61	10.66	10.46	10.59	4.36	4.07	4.68	4.28	3.92	4.42
DXO	-0.299427	0.136	ENSG00000204348.10	9.35	8.87	9.21	9.35	8.81	9.08	9.16	8.87	9.1	9.26	8.89	9.07	3.02	2.78	3.4	2.83	2.53	3.19
ZC2HC1C	-0.299386	0.163	ENSG00000119703.15	8.13	7.44	6.65	7.48	7.23	6.91	7.65	7.38	6.97	7.47	7.33	7.17	1.37	1.17	0.75	1.15	1.09	0.98
NCL	-0.299154	0.082	ENSG00000115053.17	15.14	14.74	14.98	15.2	14.73	14.76	15.03	14.74	14.93	15.13	14.77	14.79	7.99	7.71	8.26	7.88	7.79	8.36
CH507-9B2.1	-0.298963	0.145	ENSG00000277117.5	8.8	7.73	8.48	8.42	7.48	8.27	8.16	7.61	8.24	8.25	7.68	8.15	1.39	0.52	1.57	1.16	-0.08	1.28
SFXN5	-0.298915	0.164	ENSG00000144040.13	10.32	9.67	8.93	9.91	9.57	8.87	9.87	9.58	9.08	9.84	9.6	9.11	2.86	2.68	2.27	2.74	2.4	2.42
LBHD1	-0.298832	0.164	ENSG00000162194.12	7.86	7.2	7.15	7.09	6.99	6.84	7.43	7.21	7.2	7.2	7.15	7.08	1.5	1.05	1.28	0.85	0.61	1.31
SLC4A4	-0.298824	0.143	ENSG00000080493.18	8.5	7.37	8.91	7.73	7.37	6.37	7.47	7.09	7.23	7.56	7.34	6.77	-0.12	-1.04	0.78	-0.99	-1.29	-1.76
CHID1	-0.298805	0.075	ENSG00000177830.18	11.88	11.49	11.39	11.77	11.41	11.39	11.76	11.5	11.45	11.73	11.46	11.45	5.72	5.57	5.8	5.65	5.34	5.81
H2AC8	-0.298801	0.152	ENSG00000277075.2	6.77	5.85	6.75	5.97	5.75	6.13	6.23	5.94	6.22	6.06	5.98	6.13	2.96	2.25	3.44	2.04	1.81	2.67
UTP4	-0.298689	0.096	ENSG00000262788.3	10.49	10.08	9.85	10.36	10.05	9.99	10.34	10.08	9.83	10.31	10.08	10.04	4	3.78	3.83	3.81	3.7	3.9
CORO7	-0.298639	0.111	ENSG00000262246.6	10.8	10.37	10.54	10.9	10.5	10.27	10.65	10.37	10.42	10.8	10.5	10.34	3.84	3.57	4.16	3.82	3.65	3.79
EEF2	-0.298492	0.147	ENSG00000167658.16	16.82	16.32	15.79	16.66	16.21	15.91	16.58	16.25	15.84	16.59	16.25	16.01	10.1	9.89	9.67	10	9.75	9.74
BBC3	-0.298469	0.158	ENSG00000105327.18	10.03	9.48	9.32	9.96	9.26	9.21	9.71	9.47	9.33	9.85	9.36	9.32	4.61	4.29	4.43	4.65	4.25	4.22
TSNARE1	-0.298382	0.164	ENSG00000171045.16	9.71	9.07	9.44	9.23	9	9.52	9.3	9.04	9.22	9.22	9.06	9.42	3.45	3.04	3.75	3.21	2.95	3.7
BLOC1S3	-0.298368	0.141	ENSG00000189114.8	9.65	9.17	9.16	9.37	9.02	9.02	9.42	9.18	9.16	9.35	9.11	9.11	2.8	2.61	2.93	2.62	2.49	2.83
SLC1A1	-0.2982	0.158	ENSG00000106688.12	9.78	8.94	10.62	9.4	8.47	10.29	9.29	8.71	10.15	9.33	8.7	9.98	2.08	1.68	3.53	1.96	1.01	3.55
PCNT	-0.297789	0.118	ENSG00000160299.17	10.04	9.6	10.38	9.95	9.49	10.55	9.89	9.65	10.18	9.92	9.6	10.35	1.93	1.66	2.77	1.74	1.54	2.94
MDH2	-0.297682	0.097	ENSG00000146701.12	14.13	13.72	13.67	13.99	13.66	13.76	13.99	13.72	13.7	13.96	13.7	13.78	7.51	7.22	7.48	7.26	7.04	7.52
COMMD5	-0.297655	0.1	ENSG00000170619.10	10.65	10.24	10.35	10.56	10.05	10.29	10.52	10.22	10.23	10.51	10.14	10.31	4.61	4.39	4.85	4.57	4.27	4.69
IL17RC	-0.297487	0.162	ENSG00000163702.20	9.78	9.21	9.25	9.39	9.13	9.21	9.45	9.19	9.26	9.37	9.19	9.25	3.39	3.31	3.59	3.14	3.04	3.58
UVRAG	-0.297172	0.121	ENSG00000198382.9	10.14	9.7	10.29	10.04	9.71	10.26	9.98	9.74	10.13	10	9.77	10.16	2.51	2.23	3.14	2.3	2.01	2.97
ZNF652	-0.297085	0.161	ENSG00000198740.9	11.09	10.54	9.82	10.74	10.53	9.7	10.75	10.51	10	10.69	10.54	9.95	3.54	3.37	2.97	3.49	3.35	2.87
NECTIN2	-0.297052	0.154	ENSG00000130202.10	12.55	12.03	12.79	12.33	11.64	12.56	12.35	11.96	12.6	12.31	11.79	12.49	5.99	5.73	6.82	5.81	5.37	6.57
TBC1D8	-0.297044	0.16	ENSG00000204634.13	10.26	9.71	10.77	9.87	9.36	10.7	10.02	9.69	10.51	9.9	9.54	10.5	2.56	2.34	3.78	2.5	2.17	3.73
OLFM2	-0.296964	0.148	ENSG00000105088.9	9.47	7.54	7.17	7.34	6.25	7.38	7.5	6.9	7.08	7.3	6.63	7.33	2.09	1.29	1.16	0.55	-0.29	1.35
CDK18	-0.296529	0.143	ENSG00000117266.16	11.17	10.7	10.37	10.96	10.69	10.4	10.98	10.63	10.47	10.91	10.72	10.5	3.89	3.65	3.6	3.84	3.39	3.58
IRS2	-0.296515	0.166	ENSG00000185950.9	11.81	11.11	12.23	11.87	10.53	11.95	11.49	10.83	11.73	11.73	10.72	11.79	3.94	3.48	4.89	4.15	2.58	4.96
NKIRAS2	-0.296391	0.062	ENSG00000168256.18	11.19	10.81	10.83	11.14	10.78	10.97	11.1	10.82	10.85	11.1	10.83	10.97	4.09	3.9	4.24	4.08	3.8	4.28
NDUFA6	-0.296292	0.16	ENSG00000184983.11	9.73	8.89	8.25	8.85	9	8.04	9.03	8.65	8.13	8.83	8.93	8.29	5.02	4.52	4.27	4.75	4.56	4.14
RTL8A	-0.29627	0.159	ENSG00000203950.7	11.03	10.15	10.5	10.71	10.37	10.43	10.43	9.8	9.95	10.56	10.31	10.35	5.81	5.24	5.85	5.72	5.18	6.13
CCDC24	-0.296177	0.144	ENSG00000159214.13	9.57	9.09	8.61	9.36	8.97	8.93	9.36	9.04	8.74	9.3	9.03	9	3.69	3.43	3.23	3.61	3.1	3.45
INPP1	-0.295952	0.149	ENSG00000151689.13	10.54	10.05	11.48	10.67	9.89	11.13	10.4	10.02	11.08	10.58	10.02	10.93	4	3.73	5.45	4.1	3.41	5.08
TEX264	-0.29595	0.058	ENSG00000164081.13	11.92	11.55	11.11	11.97	11.55	11	11.8	11.56	11.24	11.89	11.57	11.17	5.9	5.78	5.67	5.78	5.7	5.71
PSMB2	-0.295868	0.063	ENSG00000126067.12	13.01	12.64	12.53	13.02	12.61	12.59	12.92	12.62	12.57	12.96	12.65	12.63	6.4	6.26	6.41	6.46	5.95	6.39
CXXC5	-0.295675	0.082	ENSG00000171604.12	12.14	11.75	11.39	12.1	11.76	11.37	12.02	11.74	11.37	12.04	11.78	11.49	5.56	5.38	5.43	5.57	5.44	5.24
ABCF3	-0.295558	0.074	ENSG00000161204.11	11.27	10.89	10.78	11.2	10.74	10.8	11.16	10.9	10.83	11.15	10.81	10.86	4.51	4.39	4.58	4.54	4.29	4.54
PTBP1	-0.295506	0.021	ENSG00000011304.22	13.73	13.39	13.31	13.7	13.3	13.02	13.66	13.41	13.34	13.66	13.35	13.14	6.84	6.67	6.91	6.82	6.72	6.96
CWC15	-0.295385	0.1	ENSG00000150316.12	11.81	11.4	11.14	11.74	11.22	10.99	11.67	11.38	11.18	11.68	11.29	11.12	6.04	5.88	5.96	6	5.78	5.98
SLX1A	-0.295333	0.149	ENSG00000132207.18	11.29	10.81	10.38	11.01	10.53	10.07	11.05	10.76	10.45	10.98	10.62	10.29	6.53	6.31	6.22	6.21	6.2	5.91
OGDH	-0.295245	0.122	ENSG00000105953.15	12.43	11.99	12.37	12.28	11.97	12.43	12.3	11.97	12.31	12.26	12.02	12.37	4.57	4.31	4.96	4.31	4.06	5.01
RPS6KA4	-0.295064	0.096	ENSG00000162302.13	10.69	10.29	10.72	10.66	10.21	10.55	10.58	10.3	10.62	10.61	10.28	10.53	3.87	3.6	4.33	3.8	3.3	4.35
PAGR1	-0.295043	0.094	ENSG00000280789.2	10.42	10.02	10.14	10.32	9.78	10.04	10.31	10.01	10.12	10.28	9.9	10.08	2.72	2.47	2.92	2.66	2.28	2.88
GSTK1	-0.294902	0.14	ENSG00000197448.14	13.62	13.16	12.87	13.63	12.88	12.48	13.43	13.11	12.84	13.54	12.97	12.67	7.83	7.57	7.64	7.75	7.46	7.53
PHF2	-0.294871	0.116	ENSG00000197724.11	10.87	10.44	10.75	10.63	10.48	10.74	10.72	10.46	10.71	10.63	10.52	10.71	3.15	2.97	3.58	2.98	2.93	3.46
GTF3C2	-0.294742	0.091	ENSG00000115207.13	11.82	11.42	11.33	11.67	11.33	11.39	11.69	11.42	11.36	11.64	11.38	11.43	4.93	4.76	5.01	4.91	4.71	5.06
PRPF19	-0.294715	0.124	ENSG00000110107.9	13.19	12.76	12.57	13.06	12.65	12.68	13.05	12.7	12.61	13.01	12.7	12.73	6.17	5.96	6.06	6.16	5.78	6.11
LMF1	-0.294713	0.167	ENSG00000103227.19	9.13	8.55	8.87	8.61	8.44	8.78	8.78	8.54	8.71	8.64	8.52	8.75	2.34	2.13	2.82	2.2	2.03	2.65
NXF1	-0.294595	0.106	ENSG00000162231.14	11.79	11.37	11.27	11.69	11.24	11.16	11.63	11.38	11.26	11.64	11.3	11.24	5.08	4.96	5.15	5.17	4.8	5.1
PLEK2	-0.294557	0.166	ENSG00000100558.9	11.96	11.39	11.64	11.71	11.21	11.58	11.7	11.28	11.57	11.66	11.29	11.57	5.93	5.54	6.13	5.67	5.32	6.12
SARS2	-0.293989	0.125	ENSG00000104835.15	10.2	9.77	9.63	10.12	9.72	9.72	10.03	9.76	9.62	10.05	9.77	9.77	4.25	4.02	4.2	4.24	4.08	4.18
MAP3K6	-0.293616	0.17	ENSG00000142733.17	9.41	8.71	9.29	8.93	8.8	9.17	8.97	8.63	9.09	8.91	8.82	9.07	3.28	2.93	3.8	3.15	2.97	3.73
JMJD6	-0.293543	0.088	ENSG00000070495.15	10.51	10.12	10.08	10.41	10.06	10.03	10.41	10.11	10.08	10.36	10.11	10.09	4.41	4.17	4.46	4.37	4.06	4.3
PLPP3	-0.293487	0.171	ENSG00000162407.9	10.67	10.01	10.42	10.35	10.06	10.29	10.24	9.93	10.31	10.29	10.08	10.25	3.21	2.99	3.69	3.23	2.76	3.38
FARSB	-0.293446	0.114	ENSG00000116120.11	12.27	11.85	11.76	12.18	11.72	11.86	12.12	11.83	11.8	12.13	11.78	11.89	3.72	3.44	3.68	3.83	3.23	3.75
CSDE1	-0.293348	0.094	ENSG00000009307.16	14.45	14.06	14.37	14.43	13.88	14.38	14.35	14.04	14.33	14.39	13.96	14.35	7.01	6.78	7.4	6.94	6.8	7.41
FAM131B	-0.293344	0.142	ENSG00000159784.18	7.56	6.97	8.54	6.03	4.95	8.22	6.47	6.07	7.51	6.24	5.77	7.5	-0.26	-0.59	1.07	-1.85	-2.55	0.54
PYCR2	-0.293163	0.051	ENSG00000143811.19	11.71	11.35	11.5	11.68	11.37	11.06	11.63	11.36	11.42	11.64	11.41	11.17	5.25	5.1	5.53	5.34	4.9	5.23
JUNB	-0.292956	0.168	ENSG00000171223.6	12.15	11.6	13.34	11.98	11.17	13.33	11.94	11.53	12.83	11.96	11.36	13.01	6.62	6.26	8.31	6.52	6.04	8.22
RP11-195F19.5	-0.292917	0.17	ENSG00000187186.15	6.85	6.1	4.76	6	5.76	4.78	6.31	6.05	5.68	6.08	6	5.71	2.87	2.58	1.55	2.52	2.22	1.46
HAUS8	-0.292904	0.162	ENSG00000131351.15	9.11	8.59	8.43	9	8.55	8.38	8.82	8.59	8.47	8.9	8.6	8.49	3.14	2.9	3.08	3.01	2.95	2.93
STIMATE	-0.292569	0.17	ENSG00000213533.13	10.22	9.02	8.8	9.23	9.07	8.74	9.42	9.03	8.92	9.22	9.11	8.88	2.33	1.79	1.9	1.97	1.78	1.71
PIGV	-0.292332	0.101	ENSG00000060642.11	9.85	9.44	9.41	9.75	9.3	9.5	9.71	9.45	9.45	9.7	9.38	9.53	2.74	2.57	2.87	2.68	2.42	2.8
GPATCH3	-0.292253	0.156	ENSG00000198746.13	9.18	8.68	8.49	8.94	8.55	8.43	8.93	8.68	8.58	8.89	8.64	8.56	2.36	2.21	2.34	2.32	2.02	2.15
TRAPPC12	-0.292217	0.149	ENSG00000171853.16	10.02	9.55	9.41	9.79	9.49	9.43	9.79	9.55	9.46	9.75	9.54	9.5	4.84	4.65	4.92	4.84	4.6	4.75
NTAN1	-0.292075	0.163	ENSG00000275779.4	10.36	9.84	10.02	10.06	9.69	9.98	10.09	9.83	9.97	10.04	9.78	9.98	4.45	4.23	4.79	4.39	4.25	4.6
INSR	-0.291953	0.172	ENSG00000171105.14	11.84	11.25	11.72	11.38	11.11	11.51	11.49	11.22	11.62	11.39	11.18	11.48	2.64	2.48	3.24	2.54	2.38	3.23
TMEM115	-0.291829	0.077	ENSG00000126062.4	11.28	10.9	10.95	11.3	10.94	10.95	11.16	10.92	10.97	11.23	10.97	10.98	4.6	4.46	4.85	4.58	4.53	4.77
MRPS9	-0.291719	0.063	ENSG00000135972.9	11.11	10.74	10.53	11.08	10.63	10.47	11.02	10.74	10.61	11.02	10.69	10.58	4.95	4.71	4.87	4.87	4.73	4.99
OSBPL5	-0.291614	0.153	ENSG00000021762.20	10.24	9.77	9.68	10.24	9.8	9.84	10.03	9.73	9.67	10.14	9.82	9.85	3.45	3.08	3.37	3.29	2.9	3.53
ATP13A2	-0.291574	0.171	ENSG00000159363.19	11.22	10.66	11.51	10.8	10.47	11.51	10.97	10.58	11.35	10.81	10.58	11.35	4.55	4.14	5.27	4.14	3.63	5.33
TMEM250	-0.291193	0.078	ENSG00000238227.8	11.22	10.85	10.82	11.13	10.76	10.64	11.12	10.85	10.85	11.09	10.82	10.73	4.51	4.31	4.59	4.48	4.37	4.72
ARHGEF1	-0.291103	0.147	ENSG00000076928.18	12.26	11.81	11.7	12.06	11.84	11.82	12.08	11.77	11.7	12.03	11.86	11.84	5.96	5.74	5.93	5.83	5.61	6.11
TUBGCP2	-0.291087	0.141	ENSG00000130640.15	11.54	11.09	11.24	11.52	11.07	11.16	11.34	11.11	11.19	11.45	11.11	11.18	5.42	5.28	5.73	5.53	5.26	5.55
BNIP3	-0.291084	0.158	ENSG00000176171.11	10.83	9.84	8.96	10.32	9.64	8.33	9.91	9.45	8.9	10.13	9.63	8.72	3.6	3.05	2.59	3.35	2.76	1.67
RGS2	-0.291063	0.175	ENSG00000116741.8	9.88	9.24	11.47	9.66	8.73	11.45	9.6	9.19	10.93	9.65	9	10.98	3.73	3.3	5.79	3.4	2.83	5.71
H2BC8	-0.290933	0.163	ENSG00000273802.2	7.46	6.55	8.4	6.65	6.31	8.12	6.87	6.63	7.39	6.75	6.59	7.54	1.35	0.63	2.71	0.43	0.25	2.49
PKDCC	-0.290699	0.172	ENSG00000162878.13	11.71	10.96	11.84	11.73	10.74	11.21	11.28	10.67	11.42	11.57	10.82	11.17	5.57	5.04	6.14	5.69	4.58	5.57
ST3GAL3	-0.290651	0.176	ENSG00000126091.21	8.28	7.63	8.17	7.68	7.68	8.06	7.91	7.61	7.98	7.74	7.73	7.96	1.33	1.17	1.99	1.21	0.86	1.89
GLYR1	-0.290579	0.074	ENSG00000140632.17	12.14	11.77	12.14	12.08	11.78	11.94	12.04	11.79	11.93	12.04	11.81	11.94	4.61	4.37	5.13	4.6	4.15	4.89
DCAF15	-0.290468	0.14	ENSG00000132017.10	10.51	10.07	10.09	10.41	10	10	10.32	10.08	10.09	10.35	10.05	10.06	4.43	4.21	4.56	4.35	4.23	4.49
ZNF653	-0.290287	0.155	ENSG00000161914.10	7.86	7.38	7.62	7.67	7.21	7.7	7.65	7.43	7.53	7.61	7.37	7.63	2	1.75	2.32	1.9	1.66	2.29
TUBB4B	-0.290168	0.137	ENSG00000188229.6	14.46	14.03	14.42	14.33	13.71	14.18	14.33	13.98	14.29	14.3	13.83	14.19	8.17	7.88	8.59	8.03	7.78	8.42
TBXA2R	-0.289807	0.151	ENSG00000006638.13	6.89	5.73	5.97	6.1	4.51	5.98	6.04	5.57	5.87	5.95	5.42	5.9	0.23	-0.4	0.2	-0.35	-1.72	0.19
PGF	-0.289786	0.177	ENSG00000119630.14	9.03	9.4	8.64	8.69	8.4	8.31	8.69	8.55	8.56	8.66	8.48	8.42	2.72	3.28	2.98	2.4	2.32	2.57
RTEL1	-0.289751	0.164	ENSG00000258366.10	10.2	9.7	9.43	10.15	9.75	9.51	9.97	9.64	9.46	10.05	9.76	9.59	3.38	3.04	3.12	3.31	2.91	3.16
LAMB2	-0.289599	0.176	ENSG00000172037.14	11.92	11.21	11.73	11.51	11.14	11.69	11.39	11.11	11.63	11.46	11.19	11.6	5.89	5.67	6.54	6	5.51	6.44
MRPS15	-0.289522	0.136	ENSG00000116898.12	12.36	11.93	11.23	12.21	11.79	11.21	12.18	11.89	11.39	12.16	11.83	11.4	6.87	6.73	6.32	6.79	6.46	6.19
NOL6	-0.289283	0.119	ENSG00000165271.17	11.59	11.18	11.02	11.36	11.02	10.81	11.45	11.16	11.03	11.33	11.09	10.94	4.02	3.8	3.92	3.9	3.59	3.71
YDJC	-0.289227	0.171	ENSG00000161179.14	10.54	10.01	9.57	10.1	9.9	9.32	10.24	9.95	9.65	10.09	9.94	9.53	5.58	5.36	5.16	5.31	4.98	4.86
FBXL8	-0.288992	0.152	ENSG00000135722.9	7.62	7.15	7.2	7.48	7	6.81	7.42	7.19	7.16	7.39	7.15	7.06	2.79	2.58	2.92	2.81	2.24	2.74
METTL16	-0.288859	0.118	ENSG00000127804.13	10.2	9.79	9.72	10.07	9.72	9.62	10.06	9.78	9.76	10.03	9.78	9.71	3.23	3.05	3.32	3.15	3.02	3.41
STARD5	-0.288743	0.164	ENSG00000172345.14	9.53	9.04	8.7	9.56	8.97	9.07	9.29	9	8.74	9.42	9.02	9.08	3.07	2.81	2.86	2.93	2.69	3.06
C11orf96	-0.288646	0.163	ENSG00000187479.8	9.16	8.22	10.56	8.38	7.84	10.37	8.42	8.14	9.78	8.41	8.06	9.83	4.82	4.34	6.92	3.99	3.83	6.72
NOL3	-0.288543	0.165	ENSG00000140939.14	10.29	9.8	10.27	10.24	9.66	9.97	10.11	9.73	10.03	10.16	9.74	9.96	4.88	4.63	5.37	4.96	4.34	4.93
NDUFS3	-0.288518	0.095	ENSG00000213619.11	12.42	12.04	11.27	12.3	11.98	11.3	12.29	12.01	11.46	12.25	12.01	11.5	7.17	7.01	6.62	7.18	6.96	6.49
MAFK	-0.288482	0.167	ENSG00000198517.10	10.89	10.39	11.2	10.94	9.98	11.03	10.72	10.33	11.02	10.86	10.15	10.92	3.92	3.61	4.71	3.88	3.23	4.65
NRDE2	-0.288397	0.173	ENSG00000119720.18	9.53	8.99	9.3	9.16	8.68	9.41	9.25	8.98	9.2	9.16	8.83	9.33	1.86	1.7	2.34	1.78	1.58	2.28
NFX1	-0.288367	0.162	ENSG00000086102.19	11.43	10.95	11.14	11.09	10.86	11.03	11.21	10.92	11.1	11.09	10.92	11.05	3.53	3.22	3.71	3.31	3.18	3.71
AKT1	-0.288343	0.117	ENSG00000142208.18	12.55	12.15	12.86	12.39	12.01	12.77	12.44	12.16	12.7	12.39	12.1	12.67	5.37	5.25	6.29	5.23	5.04	6.05
H2BC21	-0.288068	0.176	ENSG00000184678.10	9.41	8.67	10.18	8.74	8.78	10	8.92	8.6	9.55	8.78	8.81	9.67	2.64	2.06	3.87	1.97	1.93	3.59
NPDC1	-0.288064	0.181	ENSG00000107281.10	11.77	11.13	11.9	11.71	11	12.25	11.44	10.95	11.57	11.61	11.07	12.02	6.72	6.18	7.25	6.84	5.91	7.56
MNX1	-0.287949	0.181	ENSG00000130675.15	8.71	8.07	7.79	8.46	7.76	7.58	8.34	8.01	7.9	8.35	7.92	7.81	3.45	3.03	2.98	3.23	2.73	3.12
RNF31	-0.287797	0.147	ENSG00000092098.17	10.85	10.4	10.12	10.69	10.45	10.02	10.64	10.41	10.21	10.64	10.47	10.15	4.76	4.62	4.69	4.59	4.58	4.48
ASPHD1	-0.287778	0.18	ENSG00000174939.11	8.16	7.47	9.08	7.61	7.37	9.26	7.82	7.43	8.26	7.66	7.52	8.7	3.23	2.8	4.61	2.79	2.44	4.68
PDAP1	-0.287615	0.1	ENSG00000106244.13	12.76	12.37	12.43	12.65	12.31	12.46	12.64	12.37	12.42	12.62	12.36	12.48	6.36	6.12	6.51	6.24	6.1	6.38
ARF1	-0.287552	0.035	ENSG00000143761.16	14.82	14.48	14.84	14.75	14.35	14.72	14.76	14.5	14.74	14.73	14.42	14.71	8.28	8.16	8.8	8.32	8.09	8.56
POLD1	-0.287541	0.164	ENSG00000062822.15	10.29	9.81	8.98	10.01	9.66	9.16	10.03	9.75	9.18	9.96	9.71	9.36	4.14	3.86	3.34	4.18	3.75	3.59
BCS1L	-0.287339	0.115	ENSG00000074582.15	10.57	10.17	9.68	10.5	10.08	9.59	10.42	10.17	9.83	10.44	10.13	9.78	4.66	4.47	4.34	4.7	4.51	4.4
C7	-0.287306	0.158	ENSG00000112936.19	10.9	9.92	12.72	8.69	8.84	12.85	9.3	9.14	11.25	8.91	9.01	12.13	2.79	2.49	5.63	1.09	1.3	5.62
EXOC3L2	-0.287155	0.162	ENSG00000283632.4	6.74	5.74	6.71	6.3	5.39	6.28	6.12	5.85	6.26	6.14	5.81	6.13	-0.12	-0.56	0.74	-0.33	-0.82	0.22
EIF2A	-0.287003	0.127	ENSG00000144895.12	12.98	12.57	12.44	12.78	12.41	12.48	12.83	12.55	12.46	12.76	12.47	12.53	6.67	6.41	6.62	6.51	6.42	6.52
NCLN	-0.286866	0.169	ENSG00000125912.11	12.57	12.07	11.46	12.46	11.88	11.52	12.31	12.01	11.59	12.38	11.94	11.67	5.8	5.56	5.27	5.78	5.41	5.21
WDR45	-0.286828	0.127	ENSG00000196998.19	11.52	11.1	11.1	11.44	11.15	10.83	11.35	11.12	11.08	11.39	11.17	10.94	5.18	5.06	5.36	5.21	4.99	4.94
MOCS2	-0.286679	0.166	ENSG00000164172.20	11.13	10.65	10.37	10.81	10.71	10.09	10.88	10.62	10.39	10.79	10.71	10.26	5.12	4.89	5	5.03	4.8	4.84
TMEM248	-0.286662	0.079	ENSG00000106609.16	13.09	12.72	13.03	12.97	12.67	13.08	13	12.74	12.94	12.95	12.72	13.04	5.6	5.41	6.03	5.52	5.33	6.24
TSC22D3	-0.28664	0.181	ENSG00000157514.17	12.14	11.43	12.11	11.36	11.09	12.06	11.66	11.27	11.9	11.41	11.2	11.93	5.25	4.91	5.95	4.87	4.42	5.83
FIS1	-0.286629	0.124	ENSG00000214253.9	12.5	12.1	11.79	12.55	12.12	11.36	12.34	12.09	11.81	12.46	12.13	11.57	7.35	7.2	7.25	7.13	7.09	6.68
ADM2	-0.286603	0.182	ENSG00000128165.9	8.83	8.17	9.06	8.27	7.81	9.27	8.49	8.08	8.67	8.3	8.02	8.96	1.12	0.84	1.94	0.69	0.45	2.3
PEDS1	-0.286558	0.138	ENSG00000240849.11	11.73	11.31	11.53	11.65	11.17	11.44	11.58	11.29	11.47	11.6	11.24	11.44	4.76	4.55	5.1	4.88	4.44	5.28
XKR8	-0.286365	0.165	ENSG00000158156.9	9.03	8.55	8.44	8.74	8.42	8.5	8.8	8.55	8.51	8.72	8.51	8.56	2.2	2.08	2.28	2.27	1.79	2.36
HPCAL1	-0.28629	0.102	ENSG00000115756.13	11.45	11.06	11.76	11.34	11.03	11.37	11.34	11.09	11.49	11.32	11.09	11.34	5.19	5.05	6.02	5	4.92	5.56
RABGGTA	-0.286254	0.121	ENSG00000100949.15	10.25	9.85	10.21	10.11	9.67	10.22	10.12	9.86	10.16	10.09	9.78	10.17	3.78	3.61	4.32	3.64	3.57	4.36
C2CD2L	-0.286114	0.136	ENSG00000172375.14	9.92	9.5	10.3	9.95	9.4	10.38	9.81	9.5	10.12	9.89	9.5	10.2	2.51	2.32	3.4	2.48	1.94	3.37
BRD3OS	-0.286063	0.145	ENSG00000235106.10	9.48	9.05	9.09	9.3	8.99	9.13	9.3	9.06	9.11	9.27	9.06	9.15	2.17	1.96	2.34	2.01	2.05	2.36
CTU2	-0.285952	0.133	ENSG00000174177.13	9.61	9.18	8.83	9.45	9.1	8.84	9.43	9.17	8.96	9.4	9.16	8.98	3.45	3.37	3.28	3.49	3.17	3.15
RASA3	-0.285672	0.183	ENSG00000185989.11	10.08	9.4	11.07	9.4	9.26	11.04	9.65	9.36	10.61	9.48	9.38	10.68	2.17	1.64	3.65	1.66	1.29	3.69
ANXA13	-0.28567	0.153	ENSG00000104537.17	10.88	9.64	9.9	9.61	8.84	9.23	9.64	8.68	8.94	9.48	8.94	9.22	4.64	3.57	4.04	3.07	2.67	3.65
OXA1L	-0.285463	0.11	ENSG00000155463.14	12.44	12.05	11.9	12.3	11.98	11.88	12.33	12.03	11.96	12.27	12.03	11.95	5.93	5.73	5.93	5.85	5.67	6.02
AARSD1	-0.285161	0.155	ENSG00000266967.7	10.64	10.19	9.5	10.5	10.21	9.38	10.43	10.15	9.68	10.43	10.21	9.63	4.92	4.73	4.37	4.83	4.79	4.25
LURAP1L	-0.285153	0.181	ENSG00000153714.6	10.5	9.96	9.98	10.45	9.89	9.81	10.29	9.79	9.93	10.35	9.94	9.88	3.91	3.5	3.88	3.78	3.33	3.74
ADPRS	-0.285119	0.14	ENSG00000116863.11	10.76	10.34	10.37	10.78	10.25	10.36	10.62	10.31	10.38	10.7	10.31	10.39	4.24	4.1	4.36	4.44	3.75	4.32
DEPP1	-0.284943	0.176	ENSG00000165507.9	12.09	11.28	12.45	11.71	10.51	12.09	11.53	10.94	12.06	11.63	10.74	11.92	4.97	4.62	6.05	4.6	3.8	5.55
CBX4	-0.284911	0.164	ENSG00000141582.15	10.2	9.73	10.44	10.12	9.5	10.27	10.04	9.71	10.26	10.07	9.63	10.18	4.03	3.7	4.69	3.9	3.4	4.65
DAXX	-0.284832	0.186	ENSG00000206279.10	9.71	9.1	9.56	9.52	9.22	9.84	9.36	9.05	9.33	9.43	9.23	9.66	2.53	2.13	2.86	2.12	2.13	3.01
HMOX1	-0.284742	0.172	ENSG00000100292.18	11.15	10.28	10.66	10.1	9.95	10.42	10.33	10.06	10.44	10.14	10.03	10.37	4.93	4.4	5.13	3.92	4.01	4.7
SUSD3	-0.284623	0.165	ENSG00000157303.11	9.28	8.29	7.2	8.43	7.9	6.92	8.39	7.91	7.49	8.32	7.97	7.39	3.48	2.92	2.13	2.82	2.33	2.02
MLLT6	-0.284088	0.181	ENSG00000275023.5	9.33	8.57	7.69	8.92	8.29	7.6	8.77	8.38	8	8.78	8.37	7.95	4.51	4.08	3.5	4.17	3.78	3.48
INAFM1	-0.284035	0.169	ENSG00000257704.4	8.22	7.74	8.29	7.99	7.56	8.2	8.01	7.8	8.13	7.97	7.73	8.1	4.27	4.09	5.03	4.31	4.03	4.81
RNH1	-0.283886	0.084	ENSG00000023191.17	12.1	11.74	12.19	12.03	11.5	12.27	12.02	11.75	12.11	12.01	11.61	12.19	5.88	5.71	6.48	5.59	5.44	6.44
ATG13	-0.283867	0.065	ENSG00000175224.17	11.75	11.4	11.99	11.7	11.44	11.87	11.68	11.43	11.86	11.67	11.49	11.8	4.13	4.01	4.94	3.96	3.84	4.64
BET1L	-0.283783	0.047	ENSG00000177951.17	11.93	11.59	11.99	11.9	11.61	11.84	11.87	11.62	11.92	11.87	11.65	11.83	4.44	4.29	5.04	4.53	4.13	4.72
FLOT1	-0.283544	0.189	ENSG00000236271.8	11.08	10.45	10.55	11.08	10.3	10.55	10.66	10.35	10.51	10.94	10.36	10.54	5.56	5.14	5.63	5.11	4.99	5.74
UAP1L1	-0.283515	0.188	ENSG00000197355.11	9.87	9.29	9.57	9.44	9.38	9.2	9.54	9.23	9.43	9.43	9.39	9.26	2.5	2.05	2.62	2.21	1.92	2.3
HSPA1B	-0.283389	0.15	ENSG00000231555.4	13.49	11.96	13.02	12.31	11.51	12.35	11.42	11.02	11.85	12.08	11.47	12.12	6.64	5.06	6.46	5.25	4.51	5.89
PLCD1	-0.283362	0.182	ENSG00000187091.14	9.7	9.18	8.78	9.48	9.43	8.75	9.43	9.09	8.87	9.41	9.37	8.91	2.94	2.76	2.61	2.65	2.63	2.82
YBEY	-0.283262	0.189	ENSG00000182362.14	8.97	8.33	8.67	8.71	8.05	9.04	8.59	8.25	8.49	8.62	8.2	8.83	3.9	3.53	4.2	3.85	3.3	4.49
SEMA6C	-0.283199	0.175	ENSG00000143434.16	7.6	6.72	6.69	6.82	6.07	6.53	7.01	6.61	6.73	6.82	6.49	6.68	0.68	0.36	0.53	0.39	-0.35	0.25
HDAC5	-0.283083	0.172	ENSG00000108840.16	11.07	10.59	10.69	10.99	10.44	10.73	10.87	10.53	10.68	10.92	10.52	10.73	3.7	3.48	3.85	3.48	3.02	3.72
NAXD	-0.282947	0.166	ENSG00000213995.12	11.74	11.27	11.2	11.62	10.99	11.03	11.54	11.22	11.15	11.56	11.09	11.12	4.67	4.48	4.75	4.61	4.15	4.54
KISS1	-0.282943	0.172	ENSG00000170498.9	5.96	5.04	5.7	5.73	4.42	3.72	5.46	5.23	5.34	5.47	5.14	5.03	1.98	1.41	2.41	1.27	0.7	0.2
TMEM138	-0.282835	0.169	ENSG00000149483.12	10.61	10.14	9.58	10.46	10.12	9.61	10.36	10.13	9.75	10.39	10.14	9.78	5.01	4.83	4.6	4.99	4.71	4.5
CLDN4	-0.282638	0.189	ENSG00000189143.10	14.95	14.38	15.08	14.7	14.26	14.91	14.61	14.34	14.91	14.66	14.33	14.83	8.73	8.3	9.31	8.69	8.12	9.14
TMEM11	-0.282459	0.165	ENSG00000178307.10	10.48	10.03	9.82	10.28	9.71	9.68	10.29	9.97	9.86	10.23	9.83	9.81	4.99	4.75	4.84	4.73	4.43	5.03
ZNF219	-0.282404	0.169	ENSG00000165804.16	9.82	9.36	9.98	9.59	9.31	10.1	9.66	9.34	9.85	9.58	9.39	9.94	4.02	3.81	4.71	3.81	3.52	4.72
LONP2	-0.282359	0.165	ENSG00000102910.14	12.14	11.68	12.03	11.83	11.67	11.87	11.91	11.7	11.97	11.83	11.71	11.86	3.85	3.77	4.44	3.87	3.6	4.6
IL23A	-0.282094	0.162	ENSG00000110944.9	8.12	7.01	7.63	6.54	6.6	6.08	7	6.72	6.74	6.69	6.73	6.46	2.37	1.54	2.46	0.98	0.96	0.81
BEST1	-0.28197	0.172	ENSG00000167995.17	7.97	7.49	7.51	7.89	7.43	7.31	7.75	7.51	7.55	7.78	7.52	7.46	0.09	-0.13	0.24	-0.07	-0.34	0.02
ARHGAP1	-0.281819	0.081	ENSG00000175220.12	12.03	11.68	12.61	12.01	11.54	12.72	11.97	11.7	12.41	11.99	11.64	12.53	4.35	4.19	5.46	4.43	4.27	5.4
AMBRA1	-0.281802	0.129	ENSG00000110497.15	10.65	10.25	10.43	10.56	9.92	10.32	10.52	10.24	10.39	10.52	10.06	10.34	2.65	2.43	2.94	2.58	1.84	2.65
HSPE1-MOB4	-0.281772	0.16	ENSG00000270757.1	6.05	4.88	5.73	6.16	4.78	5.23	5.51	5.26	5.44	5.65	5.25	5.36	0.88	-0.2	1.02	0.82	-0.39	0.32
DDI2	-0.28177	0.147	ENSG00000197312.12	11.42	11	11.3	11.39	10.68	11.29	11.32	10.94	11.24	11.33	10.81	11.26	2.23	2.09	2.67	2.1	1.48	2.48
TRAPPC12	-0.281707	0.121	ENSG00000274891.3	9.34	8.95	9.33	9.26	9.02	9.2	9.2	9	9.24	9.22	9.05	9.18	3.42	3.29	4.04	3.43	3.22	3.75
SLC39A11	-0.281636	0.176	ENSG00000133195.11	11.61	11.13	10.81	11.45	11.2	10.85	11.37	11.08	10.9	11.39	11.2	10.94	4.33	4.06	4.08	4.05	4.08	4.11
ARL2	-0.281328	0.158	ENSG00000213465.8	11.31	10.88	10.91	11.15	10.77	10.58	11.15	10.82	10.82	11.11	10.82	10.69	6.04	5.73	6.11	5.87	5.46	5.92
FPGS	-0.281243	0.119	ENSG00000136877.15	11.46	11.07	11.34	11.46	11.11	11.4	11.35	11.06	11.28	11.4	11.14	11.36	4.97	4.8	5.37	4.93	4.76	5.34
PSMC5	-0.281236	0.1	ENSG00000087191.13	12.68	12.31	12.08	12.63	12.22	12.02	12.57	12.3	12.16	12.57	12.27	12.12	6.46	6.31	6.4	6.48	6.21	6.33
ACYP2	-0.280664	0.181	ENSG00000170634.13	8.41	7.92	8.04	8.39	7.9	7.87	8.16	7.95	8.03	8.26	7.97	7.95	3.39	3.16	3.65	3.36	3.1	3.42
GFPT1	-0.280654	0.186	ENSG00000198380.13	13.6	13.09	13.36	13.65	12.91	13.53	13.34	13.03	13.28	13.55	12.99	13.45	5.78	5.34	5.99	5.7	5.24	6.14
MCUR1	-0.280593	0.157	ENSG00000050393.11	11.31	10.88	10.81	11.08	10.83	10.57	11.13	10.86	10.8	11.05	10.87	10.68	4.33	4.14	4.48	4.3	4.11	4.19
AKNA	-0.280557	0.162	ENSG00000106948.17	10.65	10.21	9.68	10.55	10.1	9.48	10.46	10.16	9.82	10.47	10.15	9.71	3.3	3.12	2.93	3.21	3.13	2.56
CBFA2T3	-0.280162	0.158	ENSG00000129993.15	7.37	6.11	6.35	5.55	5.96	6.13	6.09	5.89	6.06	5.82	5.99	6.06	0.02	-0.69	0.01	-1.48	-0.97	-0.44
SLC23A2	-0.280011	0.19	ENSG00000089057.15	9.96	9.24	9.52	9.27	9.26	9.55	9.34	9.17	9.41	9.27	9.27	9.47	0.97	0.73	1.38	0.61	0.87	1.24
CENPB	-0.279947	0.169	ENSG00000125817.8	12.02	11.57	11.39	11.79	11.49	11.26	11.81	11.53	11.41	11.76	11.53	11.36	5.22	4.93	5.14	4.95	4.93	4.8
URM1	-0.279913	0.076	ENSG00000167118.11	11.92	11.57	11.65	11.96	11.55	11.61	11.84	11.57	11.65	11.9	11.59	11.64	5.31	5.08	5.47	5.33	5.24	5.38
TRMT61A	-0.279691	0.171	ENSG00000166166.13	10.56	10.1	9.67	10.3	10.21	9.76	10.34	10.05	9.72	10.26	10.19	9.87	3.35	3.1	2.98	3.12	3.18	3.06
ZYX	-0.279656	0.154	ENSG00000159840.16	12.96	12.54	13.31	12.81	12.49	13.45	12.83	12.51	13.13	12.79	12.56	13.29	6.41	6.16	7.22	6.15	5.88	7.23
ZNF710	-0.279616	0.167	ENSG00000140548.10	10.56	10.11	10.17	10.45	9.93	10.42	10.37	10.08	10.14	10.39	10.02	10.37	4.04	3.84	4.17	4.13	3.75	4.34
GDI1	-0.279488	0.114	ENSG00000203879.12	12.6	12.22	12.64	12.34	12.11	12.47	12.49	12.23	12.54	12.35	12.18	12.45	5.6	5.47	6.15	5.61	5.29	5.96
ZDHHC18	-0.279336	0.151	ENSG00000204160.12	10.38	9.97	10.39	10.25	9.95	10.39	10.24	9.97	10.32	10.22	10	10.32	2.33	2.2	2.89	2.29	1.94	2.79
CHFR	-0.279329	0.193	ENSG00000072609.18	9.4	8.7	8.87	9.46	8.38	8.08	9	8.45	8.45	9.22	8.5	8.31	2.8	2.31	2.89	2.5	1.64	1.84
CH507-9B2.5	-0.279254	0.184	ENSG00000275464.5	10.14	9.32	10.35	10.03	9.43	10.4	9.82	9.08	10.11	9.9	9.48	10.17	2.85	2.18	3.52	2.6	2.3	3.49
MPV17L2	-0.279235	0.142	ENSG00000254858.10	9.59	9.19	9.3	9.6	9.05	9.32	9.45	9.2	9.31	9.52	9.15	9.32	3.29	3.13	3.54	3.15	2.99	3.54
TAZ	-0.279133	0.164	ENSG00000102125.16	11	10.56	10.15	10.83	10.52	10.5	10.79	10.52	10.2	10.78	10.55	10.53	4.75	4.6	4.47	4.59	4.33	4.74
CCDC34	-0.278919	0.181	ENSG00000109881.17	9.83	9.35	9.1	9.53	9.3	8.99	9.58	9.32	9.19	9.5	9.34	9.13	4.15	3.73	3.85	3.68	3.59	3.58
SLC15A1	-0.278894	0.163	ENSG00000088386.17	8.79	8.47	7.42	7.78	7.17	1.02	7.66	7.31	6.31	7.62	7.24	5.18	0.95	1.32	0.66	0.16	0.22	-5.27
MAPK8IP2	-0.278759	0.165	ENSG00000008735.14	6.99	5.88	7.75	5.78	4.58	6.93	6.23	5.79	6.57	5.97	5.57	6.5	-0.83	-1.5	0.28	-2.08	-3.19	-0.62
MIB2	-0.278638	0.193	ENSG00000197530.13	9.46	8.93	8.9	9.15	8.77	8.82	9.2	8.83	8.84	9.11	8.85	8.88	3.95	3.74	4	3.91	3.37	4.23
MLF2	-0.278537	0.144	ENSG00000089693.11	13.36	12.95	13.28	13.16	12.87	12.97	13.21	12.95	13.1	13.15	12.93	13	6.98	6.86	7.53	6.95	6.64	7.07
RFX2	-0.278519	0.196	ENSG00000087903.13	8.64	7.98	8.14	8.01	7.78	8.06	8.17	7.94	8.09	8.04	7.9	8.07	1.75	1.42	1.94	1.33	1.17	1.68
SPTBN2	-0.278414	0.198	ENSG00000173898.15	10.9	10.27	10.25	10.62	10.11	10.65	10.43	10.19	10.08	10.53	10.16	10.56	2.95	2.76	3.07	2.59	2.5	3.45
CAMTA2	-0.278406	0.163	ENSG00000108509.21	10.47	10.04	10.43	10.19	9.95	10.57	10.29	10.05	10.34	10.19	10.03	10.47	3.87	3.72	4.45	3.81	3.65	4.49
MTG2	-0.27835	0.158	ENSG00000101181.18	11.29	10.87	10.51	11.06	10.92	10.46	11.11	10.84	10.61	11.03	10.93	10.59	5.02	4.85	4.79	4.89	4.74	4.71
MEF2D	-0.278317	0.097	ENSG00000116604.18	10.86	10.5	11.62	10.85	10.36	11.67	10.82	10.51	11.41	10.83	10.47	11.45	2.97	2.82	4.24	3	2.66	4.14
SLC31A2	-0.278316	0.169	ENSG00000136867.11	8.33	7.29	8.02	7.26	6.6	7.82	7.45	7.09	7.69	7.29	6.94	7.62	1.55	1.04	2.05	0.7	0.22	1.74
ATP5PD	-0.27831	0.152	ENSG00000167863.12	13.22	12.81	12.14	13.13	12.82	11.99	13.04	12.76	12.3	13.06	12.83	12.2	8.46	8.24	7.96	8.29	8.23	7.84
MRPL37	-0.277801	0.101	ENSG00000116221.15	12.36	11.99	11.83	12.4	11.74	11.91	12.26	11.98	11.85	12.33	11.83	11.96	6.14	5.98	6.11	6.06	5.93	6.24
INTS4	-0.277655	0.07	ENSG00000149262.17	10.13	9.79	9.96	10.06	9.75	10.1	10.06	9.79	9.91	10.02	9.8	10.05	3.55	3.39	3.87	3.56	3.16	4.08
USP32	-0.277438	0.174	ENSG00000170832.13	10.51	10.06	9.87	10.34	10.01	9.89	10.3	10.02	9.89	10.28	10.05	9.96	2.84	2.68	2.79	2.72	2.54	2.84
TWF2	-0.277168	0.074	ENSG00000247596.10	11.19	10.85	11.29	11.3	10.71	11.28	11.12	10.87	11.22	11.24	10.8	11.22	5	4.84	5.63	5.04	4.77	5.6
FBXO44	-0.277137	0.19	ENSG00000132879.14	9.25	8.76	8.64	9.24	8.47	8.57	9.03	8.68	8.66	9.11	8.6	8.67	2.56	2.36	2.54	2.44	2.18	2.51
APEH	-0.276968	0.061	ENSG00000164062.13	12.61	12.27	12.09	12.57	12.3	12.14	12.53	12.28	12.16	12.53	12.32	12.2	5.72	5.57	5.72	5.61	5.52	5.79
PORCN	-0.276682	0.182	ENSG00000102312.24	8.76	8.29	8.36	8.77	8.17	8.16	8.55	8.28	8.34	8.64	8.27	8.26	2.26	2.01	2.35	2.14	1.93	2.2
MEA1	-0.27655	0.144	ENSG00000124733.5	12.37	11.97	11.88	12.12	11.82	11.8	12.22	11.96	11.89	12.11	11.89	11.87	6.26	6.09	6.34	6.2	5.98	6.3
RPL7L1	-0.276521	0.117	ENSG00000146223.16	13.17	12.8	13.01	12.89	12.78	12.81	13.04	12.83	12.97	12.9	12.82	12.84	5.36	5.19	5.71	5.24	5.15	5.62
EPHA1	-0.276201	0.162	ENSG00000146904.9	10.36	9.94	9.88	10.36	9.79	10.07	10.21	9.9	9.89	10.27	9.87	10.07	3.29	3.11	3.35	3.26	2.74	3.42
LONP1	-0.275786	0.14	ENSG00000196365.12	11.98	11.59	11.16	11.8	11.51	11.02	11.83	11.57	11.27	11.76	11.55	11.18	4.86	4.72	4.59	4.84	4.62	4.7
GIT1	-0.275525	0.165	ENSG00000108262.16	11.87	11.45	11.53	11.81	11.22	11.43	11.73	11.38	11.48	11.75	11.31	11.47	4.39	4.21	4.5	4.19	3.71	4.63
TEX261	-0.275197	0.06	ENSG00000144043.12	11.97	11.63	11.88	11.97	11.52	11.97	11.9	11.65	11.83	11.93	11.59	11.93	4.27	4.16	4.71	4.27	3.9	4.64
EHD3	-0.275181	0.189	ENSG00000013016.16	8.27	7.44	8.36	7.75	7.04	8.27	7.65	7.34	7.79	7.67	7.27	7.98	-0.16	-0.49	0.8	-0.47	-0.73	0.5
STRN4	-0.275124	0.106	ENSG00000090372.15	11.93	11.57	11.54	11.79	11.55	11.72	11.83	11.56	11.56	11.77	11.58	11.72	4.77	4.63	4.88	4.74	4.48	4.97
KIAA0930	-0.274854	0.177	ENSG00000100364.19	11.6	11.16	11.58	11.61	10.94	11.61	11.43	11.14	11.49	11.54	11.04	11.54	4.09	3.97	4.67	4.13	3.51	4.57
IL20RB	-0.274814	0.184	ENSG00000174564.13	6.76	5.86	7.13	5.93	5.45	5.63	6.09	5.93	6.23	6	5.83	5.89	-0.18	-0.49	1.03	-0.74	-0.87	-0.14
METTL27	-0.274788	0.183	ENSG00000165171.11	8.61	7.71	8.23	7.76	6.88	8.28	8	7.36	7.96	7.75	7.26	8.08	3.66	3.18	3.88	3	2.26	3.72
PRKCZ	-0.274669	0.164	ENSG00000067606.17	10.77	10.35	10.4	10.65	10.5	10.4	10.64	10.29	10.42	10.6	10.5	10.42	4.09	3.91	4.23	4.05	3.89	4.22
WIZ	-0.274645	0.105	ENSG00000011451.21	10.95	10.59	10.94	10.98	10.53	10.82	10.85	10.6	10.87	10.93	10.59	10.8	3.36	3.25	3.84	3.41	2.98	3.79
CYB5RL	-0.274543	0.205	ENSG00000215883.11	8.95	8.39	7.76	8.84	8.3	7.58	8.64	8.26	8	8.69	8.34	7.91	1.42	1.09	0.73	1.33	0.77	0.86
XPO5	-0.27452	0.147	ENSG00000124571.18	11.86	11.47	11.59	11.71	11.39	11.26	11.71	11.46	11.53	11.68	11.44	11.35	3.84	3.63	4.03	3.61	3.44	3.86
GUSB	-0.274475	0.163	ENSG00000169919.17	12.79	12.38	11.96	12.6	12.36	11.91	12.62	12.33	12.03	12.56	12.38	12.04	6.09	5.94	5.87	5.99	5.78	5.9
HNRNPL	-0.274242	0.024	ENSG00000104824.18	13.87	13.56	13.47	13.85	13.56	13.51	13.8	13.57	13.5	13.81	13.59	13.55	7.67	7.52	7.78	7.61	7.5	7.78
MSLN	-0.274206	0.169	ENSG00000102854.16	11.94	9.81	13.4	10.34	8.89	13.54	10.18	9.26	11.93	10.27	9.2	12.83	5.58	3.94	7.91	4.16	2.63	7.93
BABAM2	-0.274185	0.05	ENSG00000158019.21	10.82	10.49	10.73	10.77	10.51	10.57	10.75	10.52	10.7	10.74	10.55	10.6	4.35	4.19	4.75	4.33	4.14	4.75
ZNF524	-0.274098	0.136	ENSG00000171443.7	10	9.62	9.02	10	9.65	9.03	9.84	9.6	9.19	9.9	9.66	9.23	5.22	5.13	4.83	5.29	5.07	4.75
FYN	-0.273917	0.197	ENSG00000010810.17	10.51	9.75	10.46	9.81	9.49	10.62	9.9	9.6	10.21	9.82	9.59	10.41	3.57	3.27	4.33	3.54	3.41	4.34
TRIB1	-0.27371	0.205	ENSG00000173334.4	12.43	11.89	12.76	12.09	11.56	12.65	12.2	11.75	12.54	12.08	11.69	12.52	5.05	4.64	5.87	4.67	4.25	6.1
ZNF668	-0.273644	0.119	ENSG00000167394.13	8.55	8.18	8.28	8.42	8.09	8.14	8.42	8.23	8.29	8.38	8.19	8.22	2.16	2.02	2.47	2.13	1.88	2.29
SKAP1	-0.273637	0.191	ENSG00000141293.16	10.54	9.7	9.57	10.4	9.35	9.17	9.83	9.4	9.21	10.18	9.42	9.29	4.47	3.97	4.16	4.4	3.69	3.66
SLC26A3	-0.273572	0.16	ENSG00000091138.13	12.43	10.04	7.13	7.38	8.84	4.76	8.53	8.41	6.33	7.6	8.68	5.92	5.32	2.98	0.72	0.13	2.03	-2.03
METRNL	-0.273492	0.192	ENSG00000275031.2	9.03	8.21	8.99	9.04	7.91	9.25	8.57	7.88	8.2	8.78	8.04	8.93	3.94	3.22	4.33	3.97	2.9	4.47
N4BP2L1	-0.273469	0.196	ENSG00000139597.18	9.9	9.12	8.56	9.65	8.43	8.64	9.37	8.75	8.68	9.47	8.63	8.77	3.31	3.04	2.71	3.22	2.08	2.65
BAG6	-0.273273	0.185	ENSG00000227761.10	11.39	10.48	9.8	11.18	10.38	9.3	10.81	10.17	9.57	10.99	10.39	9.62	5.53	4.92	4.58	5.46	4.7	4.44
GPER1	-0.273095	0.163	ENSG00000164850.15	8.48	7.12	7.42	7.02	5.67	6.07	6.98	6.28	6.64	6.88	6.15	6.34	1.12	0.72	1.2	0.47	-0.85	-0.08
BRF1	-0.273021	0.125	ENSG00000185024.17	9.99	9.62	9.81	9.82	9.64	9.66	9.88	9.63	9.76	9.81	9.68	9.69	2.97	2.87	3.38	2.92	2.74	3.1
PMVK	-0.272838	0.167	ENSG00000163344.6	10.65	10.23	10.29	10.4	10.07	10.02	10.47	10.23	10.27	10.39	10.15	10.11	4.86	4.78	5.11	4.8	4.7	4.93
NOL12	-0.272598	0.17	ENSG00000273899.5	10.09	9.67	9.2	9.83	9.62	9.15	9.88	9.66	9.34	9.8	9.66	9.33	4.4	4.21	4.05	4.41	4.26	4.05
SGTA	-0.272521	0.089	ENSG00000104969.11	11.88	11.54	11.36	11.85	11.39	11.33	11.79	11.53	11.41	11.8	11.46	11.41	5.12	4.99	5.09	5.12	4.95	5.14
CLASRP	-0.272493	0.178	ENSG00000104859.15	10.59	10.16	9.49	10.4	10.19	9.44	10.38	10.12	9.67	10.35	10.19	9.66	4.79	4.61	4.32	4.8	4.62	4.16
HMGN5	-0.2722	0.209	ENSG00000198157.11	7.76	7.11	7.67	7.63	6.86	7.15	7.41	7.12	7.39	7.47	7.08	7.22	2.48	2.09	2.94	2.38	2.24	2.35
ISYNA1	-0.272191	0.196	ENSG00000105655.19	9.47	8.66	9.62	9.01	8.17	8.76	8.92	8.36	9.1	8.92	8.36	8.75	3.55	3.31	4.39	3.28	2.45	3.77
GPR4	-0.271656	0.205	ENSG00000177464.5	6.97	6.25	7.99	6.67	5.93	7.16	6.61	6.36	7.13	6.62	6.31	6.86	-0.44	-0.85	1.21	-0.87	-1.13	0.24
KMT2B	-0.271548	0.152	ENSG00000272333.7	11.12	10.73	10.72	11.19	10.76	10.81	10.99	10.73	10.75	11.1	10.78	10.82	3.67	3.51	3.79	3.73	3.45	3.78
SLC1A5	-0.271537	0.192	ENSG00000105281.12	13.72	13.27	13.3	13.72	13.25	13.01	13.47	13.27	13.25	13.64	13.27	13.1	6.8	6.53	6.89	6.8	6.44	6.69
RHOB	-0.271481	0.202	ENSG00000143878.10	13.67	12.92	13.38	12.79	12.54	13.14	13.03	12.73	13.19	12.82	12.64	13.1	6.91	6.63	7.44	6.47	6.23	7.1
HSDL2	-0.271465	0.169	ENSG00000119471.15	11.89	11.48	10.83	11.6	11.3	10.77	11.7	11.44	11	11.58	11.35	10.97	4.54	4.42	4.1	4.49	4.43	4.05
MUC3A	-0.271427	0.206	ENSG00000169894.18	13.3	12.59	12.46	12.76	12.63	12.66	12.73	12.44	12.42	12.71	12.62	12.64	6.7	6.16	6.35	6.24	5.94	6.52
DHX34	-0.271396	0.163	ENSG00000134815.19	10.27	9.87	9.26	10.25	9.97	9.29	10.1	9.85	9.45	10.15	9.95	9.48	3.11	2.95	2.64	3.15	2.85	2.59
TMEM160	-0.271339	0.177	ENSG00000130748.7	7.19	6.76	6.35	6.93	6.59	6.37	6.98	6.8	6.64	6.9	6.74	6.65	3.47	3.29	3.19	3.44	3.06	3.12
RAPGEF3	-0.27132	0.211	ENSG00000079337.16	8.75	8.09	9.47	8.34	7.98	9.51	8.33	8.11	9.08	8.34	8.12	9.12	1.2	0.89	2.59	0.74	0.44	2.45
SLC45A3	-0.270868	0.213	ENSG00000158715.6	10.1	9.48	9.76	10.06	9.03	9.98	9.73	9.33	9.65	9.92	9.2	9.86	2.75	2.41	2.91	2.45	1.83	3.02
CKAP5	-0.270768	0.18	ENSG00000175216.15	12.58	12.15	12.45	12.39	11.96	12.51	12.43	12.1	12.36	12.37	12.04	12.46	4.57	4.25	4.86	4.26	4.03	4.97
TPCN2	-0.27071	0.168	ENSG00000162341.18	9.28	8.87	9.21	9.24	8.78	9.02	9.13	8.87	9.09	9.17	8.87	9.02	1.19	1.06	1.78	1.18	0.91	1.48
DNTTIP2	-0.270609	0.131	ENSG00000067334.14	11.83	11.46	11.13	11.81	11.39	11.31	11.7	11.44	11.2	11.74	11.43	11.37	5.46	5.27	5.28	5.37	5.15	5.37
ABCD1	-0.270561	0.194	ENSG00000101986.12	9.4	8.94	9.24	9.28	8.92	9.2	9.19	8.93	9.1	9.21	8.97	9.16	2.33	2.16	2.8	2.28	2.06	2.62
FN3KRP	-0.27035	0.13	ENSG00000141560.15	11.05	10.69	10.69	10.93	10.59	10.69	10.94	10.67	10.7	10.9	10.65	10.72	4.43	4.23	4.55	4.15	4.04	4.49
SYNJ2	-0.270253	0.156	ENSG00000078269.15	11.18	10.79	11.06	11.02	10.85	10.98	11.03	10.79	10.98	10.99	10.87	10.97	3.22	2.97	3.61	3.21	2.95	3.56
ZDHHC14	-0.270218	0.214	ENSG00000175048.17	9.09	8.48	8.97	8.91	8.28	8.7	8.68	8.46	8.82	8.81	8.4	8.67	2	1.8	2.61	2.04	1.54	2.28
MAGOH	-0.270144	0.085	ENSG00000162385.11	11.12	10.79	10.41	11	10.74	10.55	11.02	10.78	10.52	10.96	10.77	10.64	6.48	6.33	6.25	6.56	6.22	6.33
DCDC2	-0.270002	0.17	ENSG00000146038.12	8.85	7.65	7.29	8.58	6.43	5.48	7.66	7.07	6.64	8.11	6.8	6.33	1.35	0.23	0.19	0.54	-1.1	-1.66
C17orf107	-0.269994	0.181	ENSG00000205710.4	6.13	5.1	6.57	4.85	4.57	6.32	5.47	5.29	5.84	5.28	5.21	5.76	-1.3	-1.62	0.06	-2.32	-2.28	-0.31
BTBD2	-0.269891	0.087	ENSG00000133243.10	11.64	11.3	11.28	11.67	11.15	11.32	11.56	11.3	11.3	11.61	11.22	11.35	5.2	5.09	5.33	5.12	5	5.31
CDC20	-0.269713	0.216	ENSG00000117399.14	11.68	11.11	11.46	11.52	10.98	11.12	11.28	11.03	10.92	11.42	11.02	11.12	5.63	5.19	5.8	5.33	4.93	5.56
COMMD4	-0.269689	0.104	ENSG00000140365.16	11.48	11.13	11.24	11.44	11.16	11.19	11.38	11.15	11.2	11.4	11.19	11.21	6.19	6.09	6.52	6.19	6.19	6.35
RCC1	-0.269615	0.203	ENSG00000180198.17	11.72	11.24	11.54	11.6	11.25	11.55	11.46	11.22	11.42	11.54	11.28	11.51	4.61	4.23	4.82	4.51	3.98	4.72
DFFA	-0.269531	0.136	ENSG00000160049.12	11.15	10.79	10.86	11.17	10.66	10.57	11.03	10.78	10.82	11.11	10.73	10.66	3.42	3.22	3.55	3.45	2.79	3.37
SCAMP4	-0.269207	0.09	ENSG00000227500.10	11.33	10.99	11.08	11.29	10.98	11.08	11.24	11	11.09	11.25	11.02	11.1	4.64	4.5	4.88	4.56	4.42	4.89
SIK2	-0.269145	0.183	ENSG00000170145.5	10.97	10.55	11.37	10.74	10.43	11.36	10.8	10.57	11.17	10.75	10.52	11.21	1.73	1.67	2.76	1.67	1.39	2.62
CLEC11A	-0.269113	0.215	ENSG00000105472.13	7.48	8.08	8.65	7.3	6.58	8.58	7.29	7.16	8.06	7.32	6.95	8.09	2.53	3.33	4.33	2.15	1.73	4.07
CTSF	-0.269058	0.194	ENSG00000174080.12	10.32	9.44	9.9	8.81	9.13	10.01	9.48	9.16	9.67	8.99	9.21	9.83	3.27	3.03	3.78	2.51	2.42	3.75
CSNK2A2	-0.268737	0.152	ENSG00000070770.10	11.55	11.17	11.32	11.48	11.15	11.37	11.43	11.15	11.29	11.44	11.19	11.36	4.54	4.37	4.79	4.62	4.3	4.76
BCL7C	-0.268653	0.164	ENSG00000099385.12	11.54	11.14	11	11.35	11.12	10.86	11.38	11.13	11.04	11.32	11.15	10.96	6.59	6.48	6.68	6.5	6.3	6.83
STOM	-0.268408	0.195	ENSG00000148175.13	12.38	11.51	11.78	11.71	11.14	11.57	11.48	11.23	11.51	11.63	11.2	11.52	4.83	4.53	5.12	4.32	4.2	4.78
ELOF1	-0.268367	0.118	ENSG00000130165.10	11.15	10.79	10.96	11.11	10.8	10.92	11.04	10.81	10.94	11.07	10.84	10.92	5.45	5.33	5.82	5.39	5.33	5.83
PGAP3	-0.268327	0.192	ENSG00000161395.14	11.38	10.94	10.98	11.13	10.78	10.32	11.17	10.92	10.87	11.11	10.85	10.52	4.13	3.99	4.35	3.82	3.94	3.68
ZNF703	-0.26826	0.217	ENSG00000183779.7	13.05	12.43	12.03	12.63	12.33	12.03	12.59	12.3	12.05	12.58	12.35	12.13	6.74	6.26	6.26	6.17	6.28	6.1
ARCN1	-0.268071	0.121	ENSG00000095139.14	13.03	12.68	13.28	12.95	12.51	13.34	12.95	12.69	13.16	12.93	12.6	13.24	5.94	5.82	6.71	5.89	5.48	6.77
RHOG	-0.268062	0.105	ENSG00000177105.10	11.21	10.87	11.3	11.18	10.77	11.18	11.13	10.88	11.21	11.15	10.84	11.15	5.19	5.02	5.8	5.09	4.99	5.5
CNDP2	-0.267905	0.164	ENSG00000133313.15	12.88	12.49	12.68	12.69	12.39	12.56	12.74	12.49	12.65	12.67	12.45	12.58	6.04	5.92	6.41	5.85	5.82	6.39
VPS4A	-0.267839	0.057	ENSG00000132612.16	12.05	11.73	11.83	11.99	11.71	11.99	11.98	11.75	11.8	11.96	11.75	11.96	4.52	4.44	4.81	4.57	4.21	4.89
GOT2	-0.267813	0.087	ENSG00000125166.13	13.28	12.57	12.46	12.94	12.51	12.28	12.96	12.58	12.51	12.9	12.57	12.4	5.98	5.68	5.88	5.99	5.45	5.83
UBAC2	-0.267812	0.142	ENSG00000134882.16	12.76	12.4	12.22	12.72	12.28	12.24	12.64	12.38	12.25	12.66	12.33	12.3	6.03	5.87	6.03	5.92	5.46	6.02
LIN37	-0.267809	0.166	ENSG00000267796.8	8.78	8.38	8.37	8.71	8.17	8.1	8.62	8.41	8.39	8.64	8.3	8.26	3.21	3.11	3.43	3.17	2.93	3.48
SLC37A1	-0.2678	0.182	ENSG00000160190.14	10.76	10.35	11.42	10.75	10.15	11.02	10.63	10.34	11.09	10.7	10.27	10.9	3.56	3.28	4.73	3.51	3.01	4.11
EIF3B	-0.267728	0.147	ENSG00000106263.18	13.86	13.48	13.62	13.84	13.28	13.53	13.74	13.46	13.61	13.79	13.36	13.55	6.74	6.54	6.95	6.63	6.2	7.04
COG7	-0.267706	0.15	ENSG00000168434.13	10.49	10.12	10.17	10.46	10.13	9.93	10.36	10.11	10.14	10.4	10.16	10.02	3.79	3.65	4.04	3.72	3.51	3.87
SF3B4	-0.267464	0.107	ENSG00000143368.10	11.97	11.62	12.1	11.88	11.57	11.85	11.88	11.63	11.97	11.86	11.63	11.84	5.6	5.41	6.19	5.46	5.46	5.99
ZNF865	-0.267189	0.172	ENSG00000261221.4	9.19	8.79	8.61	9.03	8.63	8.58	9.02	8.79	8.71	8.98	8.72	8.69	3.1	3.03	3.14	3.05	2.93	2.96
RPP21	-0.267182	0.165	ENSG00000241370.6	8.94	7.24	8.27	8.06	5.55	7	7.42	6.44	7.17	7.68	6.2	7.01	5.06	3.5	4.96	3.96	1.79	3.48
CSTB	-0.267116	0.205	ENSG00000160213.9	13.92	13.46	13.79	13.75	13.37	13.5	13.74	13.36	13.64	13.71	13.42	13.52	9.33	9.04	9.72	9.16	8.86	9.35
AP2M1	-0.267029	0.109	ENSG00000161203.13	13.25	12.91	13.63	13.19	12.86	13.49	13.19	12.91	13.5	13.18	12.92	13.41	6.74	6.64	7.62	6.57	6.5	7.57
PTPMT1	-0.266985	0.109	ENSG00000110536.14	11.39	11.05	10.69	11.28	11.13	10.76	11.28	11.04	10.8	11.24	11.13	10.86	5.47	5.32	5.32	5.34	5.24	5.22
PRXL2A	-0.266985	0.176	ENSG00000122378.14	11.94	11.54	11.5	11.71	11.5	11.49	11.79	11.5	11.46	11.69	11.53	11.53	5.15	5.03	5.3	5.17	5.16	5.15
MRPL40	-0.266955	0.215	ENSG00000185608.9	11.18	10.68	9.84	10.7	10.55	9.87	10.86	10.61	10.05	10.69	10.58	10.09	5.85	5.71	5.23	5.74	5.73	5.15
RPLP1	-0.26687	0.14	ENSG00000137818.12	16.73	16.37	16.09	16.71	16.43	15.94	16.61	16.34	16.06	16.65	16.44	16.06	11.51	11.33	11.4	11.58	11.33	11.14
PPIA	-0.26686	0.065	ENSG00000196262.15	16.77	16.45	16.13	16.8	16.46	16.19	16.68	16.44	16.2	16.74	16.48	16.27	11.9	11.74	11.73	11.85	11.65	11.75
CBLN1	-0.26648	0.186	ENSG00000102924.12	6.88	5.88	4.91	6.06	4.95	5.29	6.07	5.7	5.52	5.94	5.56	5.66	0.38	-0.22	-1.1	-0.86	-1.51	-0.83
EBNA1BP2	-0.266439	0.105	ENSG00000117395.13	12.05	11.71	11.75	12.11	11.65	11.37	11.96	11.7	11.66	12.04	11.69	11.48	6.12	5.98	6.27	5.99	5.8	6.07
CARS2	-0.266348	0.188	ENSG00000134905.17	11.86	11.44	10.97	11.83	11.44	10.88	11.66	11.39	11.02	11.75	11.45	11.03	5.64	5.45	5.3	5.62	5.37	5.53
CAMKMT	-0.266257	0.136	ENSG00000143919.15	8.9	8.54	8.15	8.93	8.56	7.84	8.75	8.55	8.26	8.82	8.58	8.14	2.86	2.59	2.53	2.86	2.52	2.34
KIFC2	-0.266094	0.221	ENSG00000167702.13	10.72	10.19	9.34	10.29	10.19	9.01	10.35	10.09	9.51	10.25	10.18	9.35	4.12	3.8	3.3	3.95	3.66	2.87
SPEN	-0.26608	0.205	ENSG00000065526.12	11.48	11.02	11.65	11.56	10.91	11.66	11.3	10.98	11.53	11.47	10.99	11.55	3.28	3.06	3.96	3.41	2.88	3.89
PPP2R2D	-0.266028	0.148	ENSG00000175470.20	10.2	9.83	10.22	10.07	9.85	10.2	10.08	9.84	10.13	10.05	9.89	10.15	3.43	3.33	4.06	3.26	3.09	3.85
PIN4	-0.265764	0.164	ENSG00000102309.15	10.81	10.43	10.21	10.73	10.34	10.22	10.65	10.42	10.24	10.67	10.39	10.3	4.71	4.58	4.71	4.67	4.56	4.77
RASA4	-0.265547	0.224	ENSG00000105808.18	9.74	9.14	9.47	9.61	9	9.53	9.38	9.02	9.34	9.5	9.07	9.44	3.15	2.86	3.51	2.94	2.46	3.41
BCKDHA	-0.265511	0.191	ENSG00000248098.12	10.76	10.34	10.56	10.56	10.29	10.31	10.55	10.35	10.49	10.53	10.34	10.36	4.43	4.33	4.86	4.56	4.32	4.6
ARTN	-0.26546	0.21	ENSG00000117407.17	7.11	6.33	6.3	6.75	6.12	6.34	6.54	6.33	6.25	6.57	6.3	6.39	2.43	1.94	2.13	2.23	1.71	2.18
EXOSC5	-0.265412	0.167	ENSG00000077348.9	10.95	10.56	10.2	10.79	10.6	10.35	10.79	10.53	10.25	10.74	10.61	10.43	5.58	5.38	5.31	5.45	5.26	5.35
PLCB3	-0.265298	0.205	ENSG00000149782.13	11.47	11.02	11.82	11.16	10.84	11.48	11.28	11	11.6	11.18	10.93	11.41	3.95	3.65	4.69	3.59	3.22	4.52
SRRT	-0.265193	0.123	ENSG00000087087.20	12.35	12	11.65	12.34	11.93	11.71	12.23	12	11.75	12.28	11.97	11.8	5.58	5.46	5.43	5.51	5.33	5.5
HNRNPUL1	-0.265156	0.116	ENSG00000105323.17	13.49	13.15	13.26	13.49	13.2	13.17	13.41	13.14	13.25	13.44	13.22	13.2	6.28	6.17	6.57	6.29	6.19	6.44
ZSWIM8	-0.265095	0.221	ENSG00000214655.11	10.88	10.37	10.56	10.53	10.42	10.26	10.55	10.35	10.49	10.52	10.44	10.32	4.55	4.45	4.98	4.57	4.38	5.01
DYNC2I2	-0.264959	0.176	ENSG00000119333.12	11.71	11.32	11.17	11.58	11.35	11	11.55	11.29	11.18	11.54	11.37	11.11	5.58	5.43	5.54	5.42	5.49	5.44
LYPD3	-0.264925	0.216	ENSG00000124466.9	7.66	6.94	8.28	6.86	7.07	8.54	7.19	6.97	7.66	7.01	7.12	7.96	1.4	0.89	2.55	0.73	0.9	2.78
ABCB8	-0.264761	0.141	ENSG00000197150.13	10.5	10.14	10.02	10.48	10.04	9.84	10.38	10.13	10.06	10.42	10.09	9.96	3.74	3.54	3.78	3.64	3.4	3.45
PPP1R37	-0.264748	0.198	ENSG00000104866.11	10.47	10.04	9.98	10.28	9.99	9.93	10.24	10.05	9.99	10.24	10.03	9.99	3.9	3.75	3.99	3.83	3.59	3.87
TNFRSF1B	-0.264738	0.212	ENSG00000028137.19	11.48	11.02	10.99	11.44	11.16	10.96	11.3	10.89	11.01	11.36	11.15	11	3.85	3.67	3.9	3.66	3.52	3.78
GFUS	-0.264532	0.202	ENSG00000278243.2	8.87	8.01	7.88	8.34	7.61	7.39	8.14	7.72	7.53	8.18	7.73	7.59	3.22	2.49	2.65	2.65	1.9	2.05
CLCN6	-0.264528	0.196	ENSG00000011021.23	9.41	8.99	8.79	9.41	8.78	8.78	9.23	8.94	8.88	9.3	8.88	8.88	1.19	1.06	1.17	1.2	0.61	1
TADA3	-0.264275	0.102	ENSG00000171148.14	11.95	11.61	11.56	12.02	11.57	11.53	11.85	11.62	11.59	11.95	11.61	11.58	5.13	5.07	5.29	5.12	4.93	5.14
MECP2	-0.2642	0.147	ENSG00000169057.24	10.94	10.57	11.18	10.84	10.4	10.74	10.83	10.58	10.99	10.82	10.5	10.74	3.1	2.99	3.86	2.95	2.65	3.76
NDUFA7	-0.264086	0.169	ENSG00000267855.6	11.07	10.69	10.48	10.93	10.64	10.53	10.92	10.66	10.49	10.89	10.67	10.59	6.48	6.29	6.43	6.39	6.21	6.55
CPNE1	-0.26403	0.227	ENSG00000214078.13	14.09	13.51	13.59	13.65	13.2	12.57	13.68	13.36	13.21	13.61	13.27	12.8	8.02	7.66	8.07	7.88	7.37	7.43
GTF3C5	-0.263976	0.108	ENSG00000148308.18	11.73	11.39	11.1	11.57	11.34	11.09	11.62	11.38	11.16	11.54	11.37	11.19	5.02	4.85	4.87	4.9	4.72	4.84
UBAC1	-0.26394	0.16	ENSG00000130560.9	10.93	10.56	10.39	10.86	10.5	10.36	10.8	10.53	10.46	10.81	10.55	10.44	4.52	4.32	4.5	4.48	4.34	4.34
SLC39A4	-0.263931	0.192	ENSG00000285243.3	10.64	9.65	9.04	9.44	9.22	9.18	9.62	9.15	8.96	9.41	9.26	9.23	4.26	3.64	3.37	3.33	3.02	3.49
KIAA1522	-0.263906	0.221	ENSG00000162522.11	12.72	12.23	12.98	12.48	12.05	13.02	12.51	12.13	12.81	12.46	12.13	12.88	4.72	4.43	5.43	4.74	4.08	5.4
CHRNB1	-0.263782	0.227	ENSG00000170175.11	8.71	8.16	9.24	8.45	8.14	8.95	8.39	8.18	8.68	8.41	8.22	8.74	2.12	1.86	3.26	1.87	1.83	2.85
MYORG	-0.263738	0.199	ENSG00000164976.9	11.65	11.23	11.22	11.65	11.14	10.68	11.48	11.17	11.15	11.57	11.18	10.85	3.18	3.05	3.3	3.04	2.97	3.1
NPIPB3	-0.263715	0.227	ENSG00000284454.2	10.26	9.66	9.4	9.92	9.43	9.5	9.89	9.46	9.39	9.85	9.5	9.55	2.69	2.4	2.52	2.44	2.09	2.45
PTOV1	-0.263628	0.162	ENSG00000104960.15	12.21	11.84	11.94	12.07	11.86	11.88	12.06	11.85	11.92	12.05	11.89	11.9	6.16	6.07	6.52	6.18	5.99	6.34
BLNK	-0.263513	0.227	ENSG00000095585.17	9.63	9.02	9.12	9.58	8.99	9.17	9.22	8.9	8.93	9.42	9.02	9.14	2.99	2.59	3	3.03	2.41	3.18
ANKRD54	-0.263425	0.159	ENSG00000100124.15	10.07	9.69	9.4	9.91	9.67	9.36	9.91	9.69	9.5	9.87	9.7	9.49	3.49	3.39	3.4	3.42	3.37	3.33
ZDHHC12	-0.263252	0.16	ENSG00000160446.19	11.19	10.82	10.76	11.2	10.77	10.68	11.07	10.79	10.75	11.13	10.81	10.75	5.67	5.49	5.74	5.74	5.47	5.75
POLR3H	-0.263174	0.213	ENSG00000100413.17	10.63	10.18	10.15	10.52	10.1	10.19	10.41	10.12	10.17	10.45	10.15	10.21	3.46	3.29	3.62	3.32	3.14	3.5
PMM1	-0.263122	0.216	ENSG00000100417.12	10.78	10.32	9.8	10.49	10.23	9.71	10.49	10.29	9.91	10.45	10.26	9.89	4.59	4.42	4.27	4.38	4.33	4.09
TRIM41	-0.263101	0.164	ENSG00000146063.20	10.24	9.87	9.95	9.98	10.03	10	10.1	9.87	9.94	9.98	10.02	10	2.81	2.6	3.06	2.71	2.62	2.95
ABCA9	-0.263093	0.169	ENSG00000154258.17	6.21	4.68	6.71	3.43	4.12	6.53	4.98	4.87	5.49	4.66	4.79	5.56	-2.65	-3.22	-0.96	-4.23	-3.87	-1.37
ZBTB7B	-0.262996	0.142	ENSG00000160685.13	11.38	11.02	11.77	11.26	10.99	11.61	11.3	11.02	11.6	11.25	11.05	11.52	4.11	3.97	5.06	3.95	3.86	4.7
DUSP3	-0.262918	0.196	ENSG00000108861.9	11.94	11.52	11.25	11.73	11.43	11.21	11.73	11.5	11.33	11.7	11.47	11.31	4.49	4.4	4.43	4.49	4.26	4.36
PPP1R1B	-0.262808	0.228	ENSG00000131771.14	14.38	13.77	14.04	14.05	13.73	13.91	13.95	13.64	13.85	13.99	13.75	13.89	7.99	7.49	8.07	7.88	7.36	8.02
ZNF696	-0.2628	0.222	ENSG00000185730.8	9.37	8.88	8.68	9.08	8.69	8.29	9.09	8.82	8.64	9.03	8.78	8.52	1.92	1.72	1.8	1.79	1.34	1.27
ALDH3B1	-0.262759	0.228	ENSG00000006534.16	10.52	9.89	11.07	9.84	9.06	11.18	10.15	9.74	10.79	9.9	9.36	10.89	3.45	3.14	4.52	2.88	2.16	4.56
TADA2B	-0.262648	0.163	ENSG00000173011.12	10.21	9.84	9.98	10.03	9.8	9.8	10.08	9.84	9.96	10.02	9.85	9.85	2.34	2.27	2.72	2.25	2.11	2.54
ANKRD11	-0.262618	0.152	ENSG00000167522.16	11.69	11.33	11.63	11.63	11.31	11.59	11.59	11.32	11.58	11.59	11.36	11.56	4.25	4.18	4.73	4.31	4.07	4.62
PRKD2	-0.262468	0.143	ENSG00000105287.13	11.05	10.69	10.7	11.01	10.67	10.55	10.94	10.68	10.72	10.96	10.71	10.62	4.39	4.27	4.61	4.47	4.19	4.66
KANK1	-0.262446	0.229	ENSG00000107104.20	11.55	11.02	10.62	11.38	10.84	10.64	11.24	10.87	10.68	11.29	10.89	10.74	3.92	3.67	3.56	3.55	3.25	3.42
NUTF2	-0.262438	0.074	ENSG00000102898.12	12.64	12.32	12.37	12.61	12.3	12.3	12.57	12.32	12.34	12.57	12.33	12.34	7.01	6.87	7.22	7.04	6.76	7.06
NT5C	-0.262385	0.166	ENSG00000125458.7	10.78	10.41	10.12	10.62	10.43	9.94	10.63	10.4	10.2	10.59	10.44	10.1	5.95	5.77	5.81	5.83	5.78	5.81
ZBTB17	-0.262375	0.17	ENSG00000116809.12	9.53	9.15	8.64	9.51	9.01	8.64	9.38	9.11	8.83	9.42	9.08	8.83	3.08	2.94	2.76	3.1	2.73	2.68
GPD1	-0.262229	0.183	ENSG00000167588.13	10.3	8.43	9.37	8.26	7.85	8.35	8.63	7.79	8.29	8.26	7.98	8.33	2.48	1.29	2.78	1.04	0.85	1.5
SPATA2	-0.262097	0.19	ENSG00000158480.11	10.86	10.46	10.28	10.79	10.43	10.25	10.69	10.42	10.27	10.72	10.46	10.32	3.12	2.9	3.04	3.06	2.84	2.82
PARP10	-0.262024	0.203	ENSG00000178685.14	10.91	10.49	10.63	10.8	10.39	10.67	10.71	10.48	10.61	10.75	10.45	10.65	4.21	4.06	4.54	4.11	4.06	4.45
CBLN3	-0.261984	0.229	ENSG00000139899.11	6.42	5.89	6.76	5.84	5.82	6.75	6.19	6.04	6.32	6.04	6.04	6.39	-0.68	-0.85	0.36	-0.95	-0.94	0.11
RANBP10	-0.261789	0.19	ENSG00000141084.11	10.73	10.33	10.52	10.54	10.06	10.42	10.57	10.31	10.49	10.52	10.17	10.43	2.42	2.3	2.78	2.32	2.06	2.87
PSMG4	-0.26178	0.199	ENSG00000180822.12	10.04	9.63	9.44	10.01	9.53	9.54	9.85	9.59	9.47	9.92	9.59	9.59	4.97	4.78	4.92	4.83	4.67	4.93
NAIF1	-0.261721	0.156	ENSG00000171169.9	9.04	8.67	8.6	8.94	8.56	8.64	8.9	8.69	8.66	8.88	8.65	8.69	2.77	2.68	2.92	2.61	2.5	2.8
PEX6	-0.261712	0.231	ENSG00000124587.14	10.65	10.1	9.66	10.27	9.98	8.96	10.25	10.03	9.65	10.22	10.01	9.3	3.19	2.83	2.71	2.83	2.71	2.25
KIF12	-0.261645	0.219	ENSG00000136883.15	10.96	10.21	9.29	10.78	9.41	9.13	10.47	9.68	9.11	10.58	9.58	9.38	4.61	4.19	3.54	4.48	3.6	3.24
CHD4	-0.26164	0.104	ENSG00000111642.16	13.3	12.97	13.06	13.2	12.91	13.17	13.21	12.99	13.05	13.18	12.95	13.16	6.14	6.03	6.43	6.14	6.06	6.45
TIMM13	-0.261589	0.194	ENSG00000099800.8	11.88	11.47	10.89	11.65	11.49	10.96	11.65	11.46	10.99	11.61	11.49	11.1	6.84	6.66	6.38	6.75	6.64	6.4
SLC9A3R1	-0.261579	0.165	ENSG00000109062.12	12.29	11.92	12.29	12.29	11.9	12.3	12.17	11.91	12.18	12.24	11.95	12.25	5.95	5.79	6.47	5.85	5.7	6.53
UBE2R2	-0.261488	0.161	ENSG00000107341.5	12.41	12.04	12.35	12.22	11.96	12.47	12.3	12.02	12.29	12.21	12.01	12.41	4.58	4.38	5	4.44	4.31	5.03
RRP1B	-0.2612	0.167	ENSG00000160208.13	11	10.63	10.83	11.07	10.32	10.88	10.89	10.61	10.8	10.99	10.44	10.85	2.95	2.73	3.23	2.94	2.32	3.41
CLN3	-0.261029	0.209	ENSG00000188603.22	12.07	11.64	11.13	11.76	11.53	11.24	11.85	11.58	11.23	11.74	11.57	11.35	5.66	5.43	5.25	5.41	5.08	5.21
CMTM7	-0.260839	0.231	ENSG00000153551.14	10.53	10.02	10.25	10.41	9.73	10.18	10.27	9.87	9.87	10.32	9.83	10.15	4.7	4.41	4.91	4.56	4.11	4.78
NAB2	-0.260753	0.231	ENSG00000166886.13	9.73	9.21	9.95	9.56	9.26	9.89	9.49	9.13	9.75	9.5	9.3	9.74	2.7	2.49	3.57	2.72	2.26	3.35
SH3GL1	-0.260745	0.186	ENSG00000141985.9	11.83	11.44	11.64	11.79	11.32	11.62	11.69	11.4	11.62	11.74	11.38	11.61	5.03	4.91	5.4	5.11	4.68	5.27
ISG15	-0.260657	0.223	ENSG00000187608.10	10.84	10.11	10.64	10.54	9.7	10.27	10.24	9.9	10.38	10.41	9.82	10.23	6.44	6.05	6.9	5.94	5.4	6.39
CASP4	-0.260572	0.228	ENSG00000196954.14	11.45	10.97	11.44	11.37	10.9	11.51	11.21	10.89	11.32	11.3	10.96	11.41	5.28	5.01	5.78	5.18	4.8	5.82
NEK8	-0.260475	0.18	ENSG00000160602.14	8.3	7.91	7.59	8.15	7.96	7.56	8.11	7.93	7.75	8.09	7.97	7.75	0.92	0.73	0.74	0.83	0.63	0.57
MLLT1	-0.260307	0.167	ENSG00000130382.9	11.4	11.03	11.02	11.4	10.97	10.94	11.26	11.02	10.98	11.34	11.01	10.99	4.08	3.95	4.21	4.02	3.66	4.39
ACTN1	-0.260035	0.148	ENSG00000072110.16	12.95	12.6	13.74	12.93	12.51	13.71	12.88	12.62	13.5	12.91	12.59	13.52	5.41	5.21	6.67	5.41	5.05	6.48
CC2D1A	-0.259951	0.218	ENSG00000132024.18	11.69	11.25	10.79	11.47	11.19	11	11.43	11.21	10.88	11.42	11.21	11.07	4.82	4.6	4.47	4.57	4.52	4.66
POU2F1	-0.259834	0.19	ENSG00000143190.23	10.61	10.22	10.39	10.42	10.29	10.29	10.47	10.19	10.36	10.4	10.3	10.31	1.26	1.14	1.57	1.28	1.09	1.51
PUS1	-0.259827	0.165	ENSG00000177192.14	10.95	10.59	10.28	10.87	10.57	10.38	10.8	10.58	10.32	10.82	10.59	10.46	4.86	4.72	4.69	4.74	4.7	4.69
PHLPP1	-0.259819	0.225	ENSG00000081913.14	10.09	9.63	9.78	9.72	9.61	9.56	9.83	9.62	9.69	9.72	9.65	9.61	1.82	1.76	2.15	1.7	1.68	1.91
GAS6	-0.259812	0.232	ENSG00000183087.15	12.33	11.69	12.1	12.28	11.28	11.99	11.94	11.42	11.91	12.15	11.4	11.93	5.67	5.26	5.98	5.55	4.7	5.85
REPS2	-0.259665	0.236	ENSG00000169891.18	10.66	10.07	9.35	10.31	9.93	9.1	10.24	9.92	9.41	10.23	9.95	9.37	2.85	2.57	2.22	2.56	2.46	1.97
ZER1	-0.259617	0.15	ENSG00000160445.11	10.86	10.51	10.93	10.86	10.52	10.79	10.76	10.52	10.85	10.82	10.56	10.76	3	2.89	3.58	2.8	2.95	3.6
C2CD3	-0.259546	0.173	ENSG00000168014.18	9.92	9.55	9.89	9.82	9.39	9.87	9.8	9.56	9.81	9.78	9.49	9.83	2.16	1.95	2.6	2.07	1.88	2.44
DEPDC5	-0.259436	0.234	ENSG00000100150.20	9.67	9.16	8.27	9.37	9.01	8.18	9.33	9.06	8.55	9.29	9.05	8.51	2.4	2.21	1.72	2.24	2.3	1.51
TMEM175	-0.259369	0.178	ENSG00000127419.17	9.04	8.66	8.23	8.81	8.64	8.16	8.87	8.66	8.4	8.78	8.67	8.38	3.09	3.03	2.95	3.03	2.75	2.69
SLC2A6	-0.259248	0.227	ENSG00000160326.14	7.57	6.86	7.29	7.13	6.56	7.28	7.1	6.85	7.1	7.07	6.79	7.14	0.9	0.4	1.1	0.37	-0.05	1.42
ASMTL	-0.259184	0.229	ENSG00000169093.16	10.47	9.99	10.36	10.44	10.06	10.26	10.2	9.97	10.19	10.35	10.07	10.22	3.76	3.62	4.34	3.74	3.66	4.07
PIGT	-0.25905	0.196	ENSG00000124155.18	13.48	13.09	12.88	13.63	12.92	12.82	13.3	13.07	12.92	13.52	12.98	12.91	6.85	6.62	6.77	7	6.52	6.6
NASP	-0.259008	0.213	ENSG00000132780.17	12.48	12.06	12.26	12.21	12.02	12.09	12.28	12.03	12.15	12.2	12.05	12.11	5.96	5.73	6.19	5.66	5.52	5.96
DDX49	-0.258936	0.183	ENSG00000105671.12	11.1	10.72	10.44	11.08	10.62	10.41	10.92	10.72	10.48	11.01	10.66	10.51	4.99	4.87	4.88	5	4.78	4.75
ABCA2	-0.258632	0.238	ENSG00000107331.17	11.52	10.96	10.78	11.34	10.69	10.72	11.17	10.79	10.66	11.24	10.76	10.79	4.74	4.35	4.5	4.72	4.26	4.34
CNN1	-0.258544	0.231	ENSG00000130176.8	8.14	7.46	9.82	7.7	6.91	9.89	7.81	7.44	9.07	7.75	7.3	9.19	2.06	1.63	4.25	1.68	0.85	4.16
DENND1A	-0.258512	0.162	ENSG00000119522.16	11.09	10.74	10.84	10.95	10.67	10.65	10.97	10.73	10.73	10.92	10.72	10.7	3.84	3.61	3.99	3.67	3.48	3.69
EIF6	-0.258492	0.192	ENSG00000242372.9	14.32	13.93	14.12	14.23	13.71	13.36	14.17	13.87	13.83	14.18	13.78	13.52	8.46	8.29	8.77	8.61	7.94	8.27
CRNKL1	-0.258478	0.195	ENSG00000101343.15	11.21	10.81	10.61	11.09	10.6	10.48	11.06	10.75	10.68	11.04	10.68	10.59	4.6	4.33	4.5	4.57	4.17	4.45
MARCHF2	-0.258357	0.204	ENSG00000099785.11	9.49	9.08	9.67	9.39	9.02	9.61	9.32	9.11	9.49	9.35	9.1	9.5	3.61	3.47	4.4	3.32	3.32	4.32
CASTOR2	-0.258314	0.234	ENSG00000274070.2	9.39	8.9	9.95	9.4	8.48	9.63	9.15	8.88	9.56	9.3	8.69	9.47	0.49	0.27	1.65	0.43	-0.23	1.1
MORC2	-0.258041	0.185	ENSG00000133422.14	11.53	11.15	10.93	11.54	11.2	11.07	11.35	11.15	10.99	11.47	11.21	11.11	4.74	4.65	4.73	4.71	4.57	4.79
SIKE1	-0.257951	0.128	ENSG00000052723.12	10.56	10.22	10.23	10.57	10.1	9.98	10.45	10.22	10.2	10.5	10.17	10.08	4.06	3.9	4.24	4	3.82	3.85
FIZ1	-0.257632	0.16	ENSG00000179943.8	9.84	9.49	9.11	9.81	9.47	9.07	9.7	9.48	9.23	9.74	9.49	9.22	3.42	3.34	3.26	3.4	3.17	3.16
AP5Z1	-0.257595	0.156	ENSG00000242802.9	10.76	10.4	10.1	10.69	10.51	10.27	10.63	10.39	10.17	10.63	10.5	10.33	4.43	4.29	4.3	4.35	4.05	4.48
PANX1	-0.257587	0.161	ENSG00000110218.9	9.36	9.01	9.81	9.32	9	9.82	9.27	9.05	9.6	9.29	9.08	9.63	2.25	2.09	3.18	2.08	1.93	3.04
ATF4	-0.257561	0.185	ENSG00000128272.17	14.52	14.14	13.93	14.52	13.98	13.88	14.36	14.12	13.98	14.45	14.04	13.96	8.12	7.97	8.1	7.95	7.96	8.01
NUFIP1	-0.257518	0.2	ENSG00000083635.8	9.97	9.57	9.24	9.89	9.64	9.28	9.78	9.55	9.32	9.81	9.64	9.39	2.71	2.44	2.4	2.56	2.16	2.28
UBALD2	-0.257491	0.143	ENSG00000185262.9	11.74	11.39	11.44	11.69	11.4	11.41	11.65	11.36	11.42	11.65	11.43	11.43	6.1	5.92	6.3	6.12	5.88	6.17
GARS1	-0.257372	0.195	ENSG00000106105.15	13.28	12.89	13.24	13.14	12.86	13.17	13.1	12.9	13.15	13.11	12.9	13.14	6.3	6.01	6.68	6.16	5.96	6.55
ATAD3B	-0.257344	0.236	ENSG00000160072.20	10.59	10.1	10.19	10.3	10.23	9.49	10.33	10.02	10.02	10.27	10.21	9.69	4.14	3.87	4.21	3.84	3.89	3.8
LYNX1	-0.257194	0.194	ENSG00000180155.20	8.41	6.39	7.23	6.05	5.62	6.84	6.81	6.15	6.68	6.28	6.07	6.71	-0.03	-1.15	0.16	-1.39	-2.06	-0.51
FCAMR	-0.257085	0.202	ENSG00000162897.16	6.92	5.94	5.01	5.99	5.17	4.99	6.13	5.79	5.55	5.95	5.67	5.61	-0.44	-0.91	-1.57	-1	-1.78	-1.74
EIF2D	-0.25694	0.16	ENSG00000143486.16	11.55	11.2	11.13	11.44	11.24	11.15	11.43	11.19	11.12	11.41	11.25	11.19	4.61	4.52	4.72	4.64	4.37	4.66
LFNG	-0.256918	0.241	ENSG00000106003.13	12.45	11.94	11.66	12.46	11.78	11.27	12.1	11.88	11.52	12.34	11.82	11.44	5.9	5.55	5.61	5.98	5.49	5.05
GALK2	-0.256726	0.195	ENSG00000156958.15	10.97	10.01	10.43	10.31	9.98	10.54	10.43	10.02	10.33	10.29	10.06	10.47	4.67	3.82	4.5	4.01	3.58	4.48
DEF6	-0.256726	0.206	ENSG00000023892.11	9.97	9.57	10.03	9.75	9.49	9.97	9.81	9.57	9.91	9.75	9.56	9.9	3.24	3.05	3.88	3.27	2.99	3.78
AIP	-0.256558	0.176	ENSG00000110711.11	11.49	11.12	11.01	11.41	11.07	10.67	11.35	11.09	11.02	11.36	11.11	10.81	5.55	5.46	5.66	5.43	5.36	5.67
DARS1	-0.256554	0.097	ENSG00000115866.11	12.41	12.09	11.89	12.28	12.13	11.9	12.31	12.1	11.94	12.25	12.14	11.97	5.7	5.55	5.71	5.73	5.48	5.73
SAP30BP	-0.256411	0.102	ENSG00000161526.15	11.38	11.06	11.05	11.41	11.02	11.13	11.31	11.05	11.08	11.35	11.06	11.15	5.25	5.11	5.43	5.2	4.92	5.38
F8A2	-0.256399	0.175	ENSG00000288709.1	9.41	7.59	8.9	8.3	6.16	8.32	7.53	6.6	7.47	7.94	6.55	7.95	3.56	2.23	4.05	2.8	0.94	3.29
NADK	-0.256346	0.134	ENSG00000008130.15	12.04	11.7	11.62	11.96	11.53	11.64	11.94	11.69	11.66	11.92	11.6	11.69	4.83	4.74	4.95	4.8	4.63	4.86
KCNQ1	-0.256312	0.243	ENSG00000053918.18	12.46	11.87	11.68	12.51	11.76	11.04	12.03	11.69	11.17	12.34	11.77	11.23	5.34	4.96	5.1	5.2	4.7	4.39
MYH7B	-0.256241	0.188	ENSG00000078814.17	8.42	7.22	7.09	7.19	6.33	4.67	7.05	6.51	6.04	6.99	6.51	5.76	1.69	0.53	0.73	-0.12	-0.27	-1.55
TBL1X	-0.256032	0.244	ENSG00000101849.18	10.39	9.8	11.05	9.92	9.66	11.02	10.05	9.67	10.67	9.94	9.76	10.75	2.04	1.78	3.23	1.77	1.56	3.49
EPS15L1	-0.255953	0.106	ENSG00000127527.14	10.34	10.02	10.2	10.35	10.04	10.16	10.25	10.04	10.18	10.3	10.07	10.16	3.53	3.38	3.91	3.57	3.43	3.87
ERN2	-0.255915	0.232	ENSG00000134398.15	11.04	10.32	11.77	10.9	10.25	11.47	10.49	10.16	11.38	10.79	10.31	11.23	4.39	3.82	5.62	4.15	3.56	5.64
SIDT2	-0.255907	0.221	ENSG00000149577.16	10.43	10	10.75	10.16	10.09	10.76	10.25	10	10.55	10.17	10.12	10.61	2.83	2.76	3.82	2.77	2.55	3.68
ZNF34	-0.255845	0.242	ENSG00000196378.13	8.49	7.99	8.3	8.19	7.79	8.49	8.21	7.98	8.15	8.16	7.93	8.35	1.57	1.33	1.98	1.1	1.14	2.16
TTC9C	-0.255755	0.18	ENSG00000162222.14	9.97	9.61	9.3	9.81	9.47	9.25	9.83	9.58	9.38	9.77	9.53	9.38	4.84	4.64	4.68	4.7	4.69	4.61
ADIRF	-0.255737	0.214	ENSG00000148671.14	12.49	11.59	10.49	11.47	11.55	10.2	11.54	11.12	10.56	11.42	11.48	10.48	8.31	7.74	7.01	7.51	7.44	7.05
ZSCAN21	-0.255724	0.111	ENSG00000166529.15	9.29	8.97	8.4	9.38	8.92	7.91	9.17	8.96	8.57	9.26	8.95	8.32	2.55	2.46	2.23	2.5	2.32	1.74
TMEM205	-0.255724	0.232	ENSG00000105518.14	11.76	11.31	10.66	11.47	11.19	10.83	11.46	11.28	10.79	11.43	11.22	10.95	6.41	6.33	6.02	6.27	6.24	6.11
PIK3R2	-0.255632	0.167	ENSG00000105647.19	11.67	11.32	11.39	11.46	11.25	11.42	11.56	11.3	11.38	11.46	11.3	11.42	4.5	4.36	4.68	4.31	4.22	4.64
TBC1D1	-0.255545	0.213	ENSG00000065882.16	10.93	10.53	11.22	10.92	10.3	11.13	10.8	10.49	11.08	10.87	10.42	11.02	4.15	4.04	4.97	3.99	3.57	4.74
FIBCD1	-0.255477	0.176	ENSG00000130720.13	9.77	7.89	10.02	6.11	5.75	10.08	7.09	6.74	8.73	6.48	6.27	9.32	3.97	2.46	4.8	0.79	-0.02	4.82
FBLN2	-0.255466	0.228	ENSG00000163520.14	9.78	9.01	10.78	9.44	8.36	10.75	9.21	8.74	9.8	9.32	8.6	10.31	2.42	2.01	4.15	2.01	1.32	3.86
SRP68	-0.255406	0.093	ENSG00000167881.15	12.12	11.81	12.12	12.06	11.87	12.26	12.06	11.82	12.06	12.04	11.89	12.19	5.13	4.96	5.6	5.2	4.92	5.62
EPS8L1	-0.255267	0.246	ENSG00000131037.15	10.44	9.9	10.1	10.39	9.73	9.82	10.11	9.79	9.97	10.28	9.8	9.86	5.04	4.71	5.22	4.92	4.48	4.85
NID1	-0.255267	0.233	ENSG00000116962.15	11.02	10.3	11.56	10.71	9.84	11.73	10.5	10.01	11.15	10.63	9.99	11.41	2.59	2.16	3.75	2.38	1.9	3.76
ARPC1B	-0.255161	0.226	ENSG00000130429.15	13.04	12.61	13.14	13.04	12.44	13.04	12.84	12.59	13	12.97	12.52	12.97	7.26	7.04	7.86	7.47	6.71	7.78
URGCP	-0.254896	0.172	ENSG00000106608.17	11.38	11.02	11.25	11.33	10.79	11.43	11.28	10.99	11.17	11.28	10.89	11.36	3.92	3.83	4.35	3.87	3.66	4.57
EEF1A2	-0.254758	0.205	ENSG00000101210.13	9.46	4.8	10.43	5.56	4.25	7.05	5.87	4.76	6.89	5.56	4.77	6.6	3.46	-1.08	4.71	-0.63	-1.84	1.46
FDCSP	-0.254737	0.176	ENSG00000181617.6	8.61	6.9	4.3	7.04	4.58	1.82	6.65	5.64	4.82	6.65	5.3	4.48	4.53	2.92	0.69	2.95	0.43	-1.77
ACAD9	-0.254721	0.074	ENSG00000177646.20	11.13	10.82	10.85	11.16	10.8	10.56	11.05	10.84	10.83	11.11	10.84	10.66	3.96	3.88	4.21	3.87	3.86	4.23
FAM3A	-0.254658	0.227	ENSG00000071889.17	11.37	10.94	10.98	11.21	10.88	10.7	11.16	10.89	10.9	11.16	10.92	10.78	5.19	5.12	5.39	5.06	4.8	5.41
PLEKHH3	-0.254588	0.217	ENSG00000068137.15	8.91	8.51	8.66	8.88	8.44	8.73	8.72	8.52	8.59	8.79	8.51	8.7	3.1	2.92	3.45	3.05	2.79	3.34
GJC3	-0.25443	0.218	ENSG00000176402.6	6.15	5.29	4.92	5.74	4.73	4.37	5.56	5.32	5.23	5.52	5.25	5.17	0.15	-0.39	-0.46	-0.21	-1.08	-1.1
TAF3	-0.254153	0.132	ENSG00000165632.8	8.78	8.45	8.89	8.66	8.43	8.9	8.69	8.51	8.79	8.65	8.51	8.8	0.91	0.76	1.49	0.72	0.54	1.56
WRAP73	-0.253998	0.147	ENSG00000116213.16	10.23	9.89	10.13	10.2	9.84	10.16	10.12	9.9	10.06	10.15	9.9	10.12	3.89	3.71	4.2	3.82	3.6	4.18
MMP19	-0.253869	0.235	ENSG00000123342.16	9.09	8.36	10	8.56	8.3	10.09	8.56	8.25	9.54	8.56	8.39	9.63	1.45	1.07	3	1.27	0.83	2.93
CCDC86	-0.253753	0.229	ENSG00000110104.13	10.99	10.57	10.37	10.85	10.29	10.3	10.8	10.48	10.39	10.79	10.38	10.39	4.56	4.26	4.33	4.33	3.8	4.15
NOP14	-0.253686	0.187	ENSG00000087269.16	11.56	11.19	10.74	11.42	11.13	10.39	11.4	11.17	10.83	11.38	11.16	10.62	4.05	3.93	3.79	3.93	3.85	3.79
ZNF544	-0.253297	0.244	ENSG00000198131.14	10.46	9.8	9.74	10.59	9.61	9.32	10.14	9.41	9.61	10.38	9.66	9.46	3.93	3.47	3.72	4.06	3.24	3.62
PPP2R3B	-0.253282	0.197	ENSG00000167393.18	8.1	6.99	5.79	7.24	6.72	5.25	7.07	6.66	6.21	7.04	6.76	6.09	1.51	0.82	-0.07	0.96	0.19	-0.79
CNNM2	-0.253081	0.177	ENSG00000148842.18	9.17	8.82	9.39	8.97	8.73	9.19	9.08	8.83	9.24	8.98	8.82	9.13	0.96	0.86	1.7	0.93	0.76	1.52
MRPS18A	-0.25302	0.179	ENSG00000096080.12	11.69	11.33	11.65	11.46	11.28	11.62	11.56	11.34	11.57	11.46	11.33	11.59	5.77	5.58	6.24	5.73	5.57	6.26
ZNF595	-0.253012	0.24	ENSG00000272602.6	8.57	7.87	8	8.32	7.91	8.08	8.23	7.55	7.82	8.17	7.92	8.02	1.68	1.35	1.73	1.63	1.1	1.61
IMP3	-0.252962	0.16	ENSG00000177971.9	11.42	11.07	10.88	11.29	11.12	10.73	11.28	11.08	10.93	11.25	11.13	10.85	5.91	5.82	5.96	5.79	5.74	5.83
LRRC45	-0.252921	0.183	ENSG00000169683.8	9.58	9.22	8.53	9.51	9.3	8.23	9.41	9.2	8.75	9.43	9.28	8.59	3.32	3.19	2.8	3.19	3.14	2.81
NUCKS1	-0.252902	0.214	ENSG00000069275.13	13.31	12.92	13.79	13.27	12.78	13.62	13.19	12.88	13.55	13.22	12.86	13.51	5.22	5.03	6.18	5	4.99	6.08
PYGB	-0.252543	0.248	ENSG00000100994.12	14.29	13.67	14.24	13.66	13.36	14.05	13.81	13.5	13.95	13.67	13.44	13.97	6.53	6.07	6.9	6.02	5.99	7.01
GGCT	-0.252489	0.167	ENSG00000006625.18	12.46	12.11	11.88	12.37	12.02	11.69	12.31	12.11	11.92	12.33	12.06	11.81	6.81	6.6	6.68	6.56	6.51	6.81
SUV39H1	-0.252185	0.246	ENSG00000101945.17	9.98	9.51	9.22	9.92	9.55	9.44	9.81	9.36	9.29	9.82	9.56	9.48	2.63	2.4	2.42	2.5	2.3	2.49
KLF2	-0.252175	0.236	ENSG00000127528.6	9.41	8.66	10.51	9.18	8.73	10.68	8.83	8.55	9.97	9.08	8.77	10.17	2.64	2.3	4.44	2.38	2.38	4.54
TMEM63B	-0.252169	0.118	ENSG00000137216.19	11.46	10.86	11.56	11.24	10.78	11.34	11.23	10.9	11.4	11.21	10.87	11.29	3.9	3.57	4.57	3.7	3.43	4.62
PARP16	-0.252065	0.232	ENSG00000138617.16	9.5	9.08	9.65	9.36	8.9	8.93	9.31	9.05	9.28	9.31	9	9.02	2.69	2.46	3.35	2.42	2.16	2.94
AOC1	-0.252002	0.247	ENSG00000002726.21	13	12.36	12.71	12.66	12.31	12.53	12.44	12.22	12.24	12.58	12.31	12.48	5.98	5.59	6.25	5.71	5.66	6.41
HLCS	-0.251944	0.185	ENSG00000159267.17	10.33	9.97	10.8	10.29	10.05	10.56	10.23	9.97	10.58	10.26	10.08	10.46	1.79	1.59	2.73	1.81	1.53	2.82
CD151	-0.251891	0.142	ENSG00000177697.19	13.81	13.48	13.86	13.8	13.46	13.75	13.71	13.5	13.77	13.76	13.5	13.73	7.6	7.46	8.18	7.61	7.33	8.07
ORAI3	-0.251856	0.252	ENSG00000175938.7	10.85	10.31	10.45	10.24	10.34	10.27	10.45	10.26	10.31	10.26	10.34	10.3	4.12	4.02	4.46	3.92	3.86	4.16
RBM42	-0.251834	0.137	ENSG00000126254.12	11.62	11.3	11.24	11.53	11.24	11.26	11.53	11.29	11.26	11.5	11.28	11.29	5.84	5.75	5.98	5.86	5.52	5.86
NPAS2	-0.251798	0.251	ENSG00000170485.17	11.36	10.86	11.57	11.33	10.61	11.16	11.13	10.71	11.35	11.24	10.71	11.12	4.41	4.08	5.06	4.58	3.6	4.99
REEP5	-0.251781	0.121	ENSG00000129625.13	12.82	12.51	12.87	12.77	12.5	12.96	12.75	12.51	12.81	12.74	12.54	12.89	6.25	6.08	6.8	6.3	6.05	6.89
DBNL	-0.251747	0.174	ENSG00000136279.21	12.52	12.17	12.58	12.52	12.22	12.6	12.42	12.15	12.49	12.47	12.25	12.54	5.7	5.57	6.28	5.69	5.28	6.31
UPK3A	-0.25151	0.186	ENSG00000100373.10	7.75	7.29	6.46	4.87	3.52	7	5.78	5.33	5.71	5.24	4.71	6.45	1.96	2.34	1.43	-0.72	-2.09	1.77
TBX10	-0.251501	0.198	ENSG00000167800.10	8.44	7.32	6.61	7.27	5.97	5.15	7.34	6.63	6.27	7.13	6.43	6.06	1.69	0.89	0.63	0.61	-0.32	-0.9
CLEC4E	-0.251494	0.208	ENSG00000166523.8	7.2	6.17	5.46	6.45	6.03	5.16	6.34	6.08	5.85	6.3	6.12	5.8	1.1	0.41	-0.05	0.23	0.09	0.03
FAAP100	-0.251383	0.133	ENSG00000185504.17	10.43	10.11	9.8	10.38	10.07	9.81	10.31	10.11	9.9	10.33	10.1	9.92	3.24	3.16	3.19	3.35	3.16	3.14
COL17A1	-0.251281	0.212	ENSG00000065618.21	12.79	11.81	13.53	12.07	11.25	11.8	11.77	11.26	12.42	11.97	11.35	11.77	5.83	5.12	7.13	5.33	4.47	5.73
TACC3	-0.25116	0.249	ENSG00000013810.21	11.59	11.12	10.92	11.32	10.89	10.85	11.31	11.03	10.85	11.28	10.95	10.92	4.59	4.29	4.41	4.14	4.11	4.41
C6orf226	-0.251125	0.248	ENSG00000221821.4	6.99	6.51	6.73	6.79	6.16	6.6	6.75	6.57	6.68	6.72	6.46	6.64	3.17	3	3.52	3.11	2.75	3.4
FAM160A2	-0.251091	0.211	ENSG00000051009.11	11.49	11.11	11.1	11.37	11.1	10.9	11.33	11.07	11.03	11.32	11.12	10.98	4.66	4.46	4.82	4.58	4.35	4.95
SEMA3G	-0.251087	0.229	ENSG00000010319.7	7.84	7.02	8.87	6.84	6.3	7.3	7.19	6.93	7.68	6.99	6.71	7.23	-0.47	-0.71	1.45	-1.05	-1.56	-0.36
COX5B	-0.250572	0.194	ENSG00000135940.7	13.3	12.94	12.11	13.19	12.88	12.11	13.15	12.89	12.32	13.13	12.9	12.32	8.5	8.36	7.94	8.38	8.2	7.88
PIWIL4	-0.250375	0.252	ENSG00000134627.12	9.37	8.89	9.4	9.37	8.64	9.48	9.11	8.83	9	9.25	8.76	9.32	2.63	2.28	3.15	2.55	1.84	3.11
SLC35A4	-0.250341	0.115	ENSG00000176087.16	11.8	11.49	11.71	11.71	11.42	11.68	11.73	11.49	11.69	11.69	11.47	11.67	4.56	4.43	4.99	4.51	4.52	5.02
RBM19	-0.250337	0.181	ENSG00000122965.11	10.58	10.22	9.97	10.52	10.24	9.74	10.44	10.21	10.03	10.46	10.25	9.9	2.98	2.81	2.88	2.92	2.84	2.71
USE1	-0.250284	0.181	ENSG00000053501.13	10.19	9.84	9.3	10.15	9.78	9.24	10.04	9.82	9.44	10.07	9.81	9.44	4.98	4.9	4.68	4.87	4.93	4.5
VASP	-0.250136	0.202	ENSG00000125753.14	13.21	12.84	13.29	13.2	12.79	13.2	13.08	12.81	13.15	13.15	12.84	13.15	6.64	6.43	7.21	6.69	6.24	6.98
ZDHHC5	-0.249951	0.153	ENSG00000156599.11	12.54	12.21	12.57	12.57	12.1	12.35	12.45	12.21	12.48	12.52	12.16	12.36	4.67	4.55	5.25	4.63	4.21	5
CPLX2	-0.249929	0.194	ENSG00000145920.15	8.92	5.99	4.16	6.64	5.63	2.44	6.24	5.52	4.68	6.28	5.69	4.4	0.87	-1.88	-3.28	-1.42	-2.39	-4.42
SLC12A9	-0.2499	0.209	ENSG00000146828.18	11.35	10.97	11.02	11.38	10.9	10.84	11.18	10.96	10.95	11.3	10.94	10.9	4.31	4.14	4.51	4.2	3.83	4.13
SEC61B	-0.249741	0.158	ENSG00000106803.10	12.45	12.12	11.82	12.35	12.12	11.82	12.32	12.11	11.88	12.31	12.13	11.91	8.1	8.02	8.07	8.07	8.02	7.93
KLF9	-0.249711	0.231	ENSG00000119138.5	9.96	9.14	10.86	9.07	8.6	10.92	9.21	8.9	10.39	9.12	8.8	10.48	1.78	1.43	3.47	1.09	0.98	3.42
BCL11A	-0.249553	0.256	ENSG00000119866.22	10.25	9.71	8.85	9.97	9.62	8.65	9.84	9.59	8.89	9.87	9.62	8.96	3.94	3.57	3.06	3.84	3.55	2.73
LPCAT4	-0.249543	0.243	ENSG00000176454.14	11.31	10.88	11.99	11.21	10.88	11.72	11.11	10.88	11.66	11.17	10.93	11.57	4.77	4.55	5.93	4.6	4.47	5.56
C12orf65	-0.249535	0.185	ENSG00000130921.9	10.14	9.79	9.65	9.95	9.78	9.51	9.98	9.79	9.64	9.93	9.8	9.61	3.54	3.47	3.63	3.41	3.39	3.35
CRAT	-0.249524	0.249	ENSG00000095321.18	11.16	10.49	11.14	10.63	9.76	10.45	10.68	10.2	10.8	10.6	9.97	10.46	3.94	3.65	4.58	3.87	3.24	4.16
TPM2	-0.249499	0.253	ENSG00000198467.16	12.24	11.61	12.64	11.84	11.24	12.62	11.8	11.43	12.4	11.81	11.36	12.41	6.52	6.11	7.43	6.42	5.88	7.31
NYNRIN	-0.249483	0.256	ENSG00000205978.6	10.75	10.18	11.05	10.64	10.06	10.29	10.4	10.02	10.58	10.55	10.12	10.29	1.87	1.57	2.84	1.67	1.21	1.96
TRABD2B	-0.249419	0.21	ENSG00000269113.4	7.1	6.08	6.64	6.71	4.53	5.79	6.37	5.85	6.21	6.4	5.6	6.01	-1.52	-1.94	-1.13	-1.93	-3.74	-2.06
CHMP6	-0.249387	0.19	ENSG00000176108.9	9.67	9.31	9.13	9.68	9.36	9.14	9.54	9.29	9.21	9.59	9.38	9.22	3.51	3.4	3.54	3.45	3.51	3.57
RELA	-0.249319	0.105	ENSG00000173039.19	11.92	11.61	11.83	11.94	11.53	11.85	11.85	11.61	11.8	11.89	11.58	11.83	4.88	4.77	5.27	4.87	4.43	5.25
FTH1	-0.249257	0.212	ENSG00000167996.16	17.02	16.65	16.71	17.01	16.53	16.62	16.91	16.57	16.7	16.95	16.58	16.65	11.83	11.67	12.01	11.87	11.22	11.99
ATP7B	-0.249244	0.254	ENSG00000123191.16	10.62	10.14	10.05	10.34	9.93	10.11	10.35	10.01	10	10.29	10	10.13	2.65	2.42	2.59	2.43	1.91	2.5
B3GAT3	-0.249222	0.199	ENSG00000149541.10	10.7	10.33	10.18	10.5	10.29	10.12	10.54	10.33	10.22	10.48	10.32	10.2	4.6	4.5	4.66	4.55	4.48	4.54
GGT5	-0.249151	0.224	ENSG00000099998.19	10.28	9.38	10.28	9.74	8.65	10.39	9.37	9.08	9.85	9.62	8.85	10.1	3.57	3.23	4.45	3.25	2.67	4.39
TMEM219	-0.249094	0.156	ENSG00000149932.17	12.66	12.33	12.27	12.5	12.33	12.14	12.55	12.32	12.23	12.48	12.36	12.21	7.02	6.92	7.25	6.98	6.84	7.43
CFL1	-0.249083	0.121	ENSG00000172757.13	15.71	15.39	15.72	15.81	15.33	15.72	15.63	15.41	15.67	15.75	15.38	15.68	9.83	9.66	10.29	9.92	9.48	10.23
ARSA	-0.249028	0.246	ENSG00000100299.18	10.5	10.07	10.18	10.16	9.94	9.67	10.25	10.02	9.87	10.15	9.99	9.8	4.12	3.99	4.51	3.93	3.83	3.84
TMEM223	-0.248911	0.213	ENSG00000168569.8	10.19	9.82	9.19	10.06	9.78	9.09	10.01	9.78	9.36	10	9.8	9.32	4.33	4.17	3.87	4.25	4.14	3.66
FLII	-0.248847	0.199	ENSG00000177731.16	12.18	11.82	12.13	12.17	11.65	12.07	12.04	11.83	12.07	12.11	11.73	12.04	6.19	6.05	6.68	6.06	5.99	6.66
SLC25A33	-0.24882	0.191	ENSG00000171612.7	9.93	9.58	9.57	9.85	9.31	9.62	9.8	9.56	9.56	9.8	9.42	9.64	2.32	2.18	2.44	2.18	1.76	2.52
TNK2	-0.248819	0.246	ENSG00000061938.21	10.97	10.53	11.82	10.86	10.19	11.61	10.78	10.49	11.33	10.83	10.34	11.4	4.39	4.25	5.81	4.31	3.7	5.51
MRPL12	-0.24863	0.192	ENSG00000262814.8	12.38	12.03	11.07	12.19	12.07	10.88	12.23	11.98	11.28	12.14	12.06	11.18	7.24	7.09	6.46	7.12	7.17	6.34
MT-CO1	-0.248559	0.243	ENSG00000198804.2	20.49	19.74	19.32	19.44	19.75	19.06	19.74	19.46	19.32	19.47	19.72	19.18	13.83	13.58	13.54	13.41	13.76	13.63
AAAS	-0.24844	0.15	ENSG00000094914.14	11.32	10.99	10.89	11.15	10.96	10.89	11.21	10.99	10.92	11.14	11	10.94	4.68	4.54	4.77	4.56	4.53	4.8
MRPL20	-0.248363	0.184	ENSG00000242485.6	11.95	11.61	11.34	11.78	11.61	11.48	11.81	11.6	11.39	11.76	11.63	11.53	7.07	6.98	7.02	6.98	7.06	7.14
RAB1B	-0.248266	0.11	ENSG00000174903.16	12.99	12.68	12.94	13.02	12.55	12.97	12.92	12.68	12.91	12.98	12.62	12.94	6.39	6.3	6.83	6.43	5.96	6.9
NT5DC3	-0.24816	0.259	ENSG00000111696.12	9.92	9.38	10.12	9.6	8.97	10.21	9.59	9.28	9.77	9.57	9.13	10	1.24	0.89	1.92	0.76	0.82	1.95
GOLGA2	-0.248081	0.147	ENSG00000167110.18	11.53	11.2	11.58	11.48	11.14	11.69	11.44	11.22	11.52	11.45	11.2	11.61	4.53	4.43	5.14	4.55	4.27	5.09
CRACR2B	-0.248063	0.258	ENSG00000177685.17	10.57	10.07	10.47	10.19	9.81	10.17	10.27	9.99	10.33	10.19	9.91	10.17	5.22	4.95	5.63	5.06	4.59	5.38
H4C8	-0.248055	0.248	ENSG00000158406.6	6.49	5.79	7.53	5.88	5.72	7.53	6.15	5.99	6.65	6.05	5.99	6.78	0.93	0.33	2.41	0.4	0.35	2.2
ZFP41	-0.248012	0.258	ENSG00000181638.20	9.34	8.86	8.89	9.25	8.58	8.21	9.08	8.74	8.79	9.14	8.69	8.46	1.96	1.74	2.01	1.76	1.46	1.32
SLC25A19	-0.247788	0.25	ENSG00000125454.12	9.85	9.41	9.02	9.56	9.45	8.85	9.59	9.37	9.12	9.53	9.45	9.04	3.55	3.31	3.23	3.24	3.24	3.05
TXLNA	-0.247522	0.157	ENSG00000084652.16	11.64	11.31	11.84	11.73	11.22	11.83	11.56	11.32	11.73	11.67	11.29	11.75	3.42	3.29	4.12	3.37	2.96	4.23
EIF5B	-0.247355	0.135	ENSG00000158417.11	13.23	12.92	12.98	13.09	12.8	13.03	13.15	12.91	12.98	13.07	12.85	13.03	5	4.85	5.27	4.98	4.85	5.23
VSIG10L	-0.247292	0.256	ENSG00000186806.6	6.68	6.05	7.52	6.51	5.84	7.41	6.43	6.22	6.88	6.45	6.19	6.86	-0.32	-0.56	1.23	-0.28	-1	0.92
STK40	-0.247265	0.232	ENSG00000196182.11	11.7	11.3	11.21	11.59	11.29	11.27	11.56	11.2	11.24	11.54	11.31	11.3	4.13	3.99	4.11	4.12	3.68	4.14
SPATA5L1	-0.247016	0.185	ENSG00000171763.20	9.48	9.14	9.24	9.27	9.21	9.24	9.33	9.17	9.2	9.26	9.23	9.25	3.53	3.32	3.73	3.33	3.24	3.66
CC2D1B	-0.246991	0.181	ENSG00000154222.15	10.76	10.42	10.08	10.72	10.45	10.06	10.63	10.4	10.18	10.66	10.46	10.18	3.19	3.12	3.06	3.11	2.86	2.9
LSM10	-0.246791	0.179	ENSG00000181817.6	10.25	9.91	9.56	10.19	9.82	9.45	10.12	9.88	9.66	10.13	9.86	9.6	4.8	4.74	4.69	4.77	4.58	4.85
ALG14	-0.246777	0.261	ENSG00000172339.10	10.32	9.81	9.64	9.83	9.7	8.9	9.96	9.69	9.44	9.82	9.73	9.18	2.99	2.68	2.91	2.61	2.48	2.22
TOR1AIP2	-0.246631	0.232	ENSG00000169905.13	11.52	11.13	11.6	11.23	11.04	11.41	11.33	11.14	11.49	11.24	11.1	11.38	2.82	2.8	3.57	2.81	2.79	3.34
MT-ND1	-0.246615	0.241	ENSG00000198888.2	18.72	17.93	16.58	17.44	17.58	16.84	17.79	17.64	16.73	17.47	17.58	17.02	12.73	12.54	11.62	11.94	12.28	11.9
RAB2A	-0.246612	0.225	ENSG00000104388.15	12.6	12.22	12.95	12.41	12.18	12.75	12.45	12.22	12.76	12.4	12.23	12.67	6.39	6.19	7.2	6.16	6.32	7.07
ASIC1	-0.246572	0.261	ENSG00000110881.12	9.64	9.06	9.04	9.51	9.17	7.98	9.24	8.92	8.81	9.38	9.14	8.36	1.92	1.49	1.7	1.86	1.38	0.74
EVPL	-0.246327	0.26	ENSG00000167880.8	11.95	11.34	11.83	11.72	11.53	11.82	11.48	11.21	11.71	11.65	11.5	11.72	4.07	3.69	4.55	4.08	3.77	4.35
POU5F1B	-0.246281	0.259	ENSG00000212993.5	9.35	8.74	6.25	8.87	8.57	6.24	8.73	8.56	7	8.73	8.53	7.16	2.48	1.99	-0.16	1.75	1.87	-0.34
MT-ND3	-0.246231	0.261	ENSG00000198840.2	16.82	16.23	15.47	16	16.05	15.23	16.28	16.09	15.52	16.03	16.06	15.44	13.48	13.33	12.97	13.24	13.08	13
PPP4C	-0.246216	0.101	ENSG00000149923.14	12.57	12.27	12.55	12.53	12.22	12.39	12.51	12.28	12.49	12.51	12.27	12.4	6.54	6.42	7.06	6.52	6.49	7.23
SPINDOC	-0.246195	0.221	ENSG00000168005.9	10.17	9.8	9.98	10.13	9.77	9.91	10.03	9.77	9.94	10.07	9.81	9.91	3.81	3.65	4.11	3.75	3.41	4.07
PCBP4	-0.245981	0.216	ENSG00000090097.22	10.62	10.25	9.89	10.64	10.26	9.87	10.45	10.23	9.99	10.55	10.27	9.99	4.02	3.86	3.81	4.09	3.81	3.85
RAPGEFL1	-0.245765	0.248	ENSG00000108352.13	11.73	10.99	11.04	11.18	10.64	11.13	11.11	10.64	10.94	11.09	10.71	11.07	4.16	3.67	3.98	3.55	3.08	3.94
RPS6KA1	-0.24563	0.242	ENSG00000117676.14	12.17	11.77	11.85	11.79	11.51	11.75	11.99	11.73	11.83	11.81	11.6	11.78	4.8	4.6	4.96	4.55	4.36	5.09
FBXW4	-0.245628	0.173	ENSG00000107829.15	11.08	10.74	11.13	11	10.72	10.86	10.97	10.76	11.02	10.97	10.76	10.87	4.32	4.23	4.94	4.31	4.08	5
SLC29A4	-0.24553	0.224	ENSG00000164638.11	8.48	7.53	6.66	7.33	6.71	6.45	7.56	7.1	6.8	7.31	6.97	6.84	1.84	1.02	0.7	0.91	0.51	0.22
CYSRT1	-0.245467	0.214	ENSG00000197191.6	6.33	5.27	6.77	4.66	4.72	5.76	5.47	5.28	5.65	5.19	5.22	5.54	1.24	0.52	2.36	-0.33	-0.15	1.7
MED29	-0.245459	0.124	ENSG00000063322.15	11.3	10.99	11.25	11.16	10.98	11.31	11.22	11.01	11.21	11.16	11.02	11.27	3.6	3.54	4.09	3.52	3.38	4.05
GET4	-0.245404	0.192	ENSG00000239857.7	11.8	11.46	11.23	11.84	11.49	11.16	11.68	11.41	11.18	11.76	11.5	11.25	5.48	5.38	5.49	5.47	5.27	5.28
GET1	-0.245388	0.207	ENSG00000182093.16	9.42	9.07	9.25	9.29	9.01	8.84	9.28	9.07	9.17	9.26	9.07	8.96	3.58	3.37	3.92	3.38	3.24	3.31
MUTYH	-0.245382	0.236	ENSG00000132781.20	9.94	9.55	9.56	9.84	9.44	9.31	9.79	9.46	9.44	9.78	9.49	9.41	3.97	3.87	4.05	3.88	3.54	3.9
NR1H2	-0.245335	0.133	ENSG00000131408.15	11.09	10.78	11.09	11.15	10.64	11.05	11.02	10.78	11	11.09	10.71	11.02	4.71	4.61	5.24	4.67	4.52	5.09
TRIP10	-0.245291	0.222	ENSG00000125733.18	11.69	11.32	12.22	11.54	11.15	12.23	11.58	11.31	12.03	11.54	11.25	12.07	5.04	4.85	6.03	5.07	4.67	5.97
AMDHD2	-0.245269	0.253	ENSG00000162066.16	9.6	9.17	8.99	9.45	9.16	8.85	9.36	9.11	8.97	9.38	9.18	8.97	3.21	3.03	3.2	3.04	2.98	3.04
ZBTB12	-0.245134	0.265	ENSG00000237900.2	8.24	7.7	7.57	8.17	7.58	7.59	7.86	7.66	7.57	8	7.66	7.66	2.05	1.61	1.68	1.94	1.26	1.78
SARS1	-0.245073	0.153	ENSG00000031698.13	12.95	12.63	12.53	12.75	12.5	12.39	12.85	12.62	12.55	12.74	12.55	12.47	6.24	6.05	6.26	6.14	5.92	6.13
PGGHG	-0.244972	0.26	ENSG00000142102.16	12.12	11.49	10.43	11.8	11.19	8.88	11.52	11.27	10.09	11.67	11.21	9.58	4.88	4.54	3.84	4.22	4.09	2.11
ATPAF2	-0.244906	0.254	ENSG00000171953.16	9.46	9.03	8.93	9.42	8.65	9.01	9.25	8.96	8.94	9.32	8.8	9.04	4.06	3.86	4.17	4.05	3.63	4.17
BARX1	-0.244888	0.188	ENSG00000131668.14	5.74	3.7	6.08	1.01	0.85	6.65	3.52	3.45	4.06	3.33	3.32	4.43	0.73	-1.22	1.57	-3.6	-3.57	1.95
NMT1	-0.244772	0.157	ENSG00000136448.13	12.32	12	11.96	12.22	11.95	11.93	12.23	11.98	11.98	12.19	11.99	11.97	4.66	4.58	4.84	4.74	4.37	4.83
ELAPOR1	-0.244704	0.214	ENSG00000116299.17	11.88	10.81	11.49	10.85	10.43	11.81	10.42	10.41	10.53	10.74	10.43	11.49	4.1	3.09	4.06	3	2.51	4.66
WWOX	-0.244636	0.254	ENSG00000186153.18	9.17	8.74	8.74	9.07	8.88	8.94	8.94	8.72	8.72	8.99	8.86	8.9	2.54	2.36	2.67	2.56	2.41	2.9
CDH6	-0.244493	0.248	ENSG00000113361.13	8.07	7.32	8.33	7	7.25	7.38	7.44	7.23	7.59	7.17	7.31	7.38	-0.16	-0.7	0.74	-1.28	-0.94	-0.42
DAGLB	-0.244491	0.152	ENSG00000164535.15	10.41	10.09	10.27	10.42	10.03	10.24	10.32	10.09	10.2	10.36	10.08	10.23	3.14	3.05	3.56	3.18	2.79	3.39
TM2D3	-0.244303	0.181	ENSG00000184277.13	10.9	10.56	10.62	10.81	10.69	10.38	10.78	10.55	10.56	10.77	10.68	10.46	4.91	4.84	5.18	4.83	4.78	4.97
ARHGAP35	-0.244257	0.252	ENSG00000160007.19	11.7	11.28	11.48	11.45	11.16	11.38	11.49	11.23	11.41	11.44	11.21	11.38	2.67	2.65	3.13	2.76	2.29	2.85
TKT	-0.244207	0.247	ENSG00000163931.16	14.47	14.06	13.91	14.44	13.8	14	14.28	13.98	13.94	14.37	13.88	14.03	8	7.67	7.84	7.75	7.65	7.86
FAM189B	-0.244153	0.212	ENSG00000160767.21	10.31	9.95	10.43	10.2	9.8	9.85	10.2	9.93	10.26	10.17	9.89	9.93	3.72	3.58	4.28	3.78	3.24	4.03
MVB12A	-0.244108	0.241	ENSG00000141971.13	10.44	10.05	10.14	10.35	10	10	10.31	9.96	10.07	10.29	10.04	10.04	4.95	4.74	5.17	4.89	4.74	5.38
FBXO27	-0.244088	0.216	ENSG00000161243.9	6.36	5.31	6.49	5.08	4.69	6.79	5.53	5.35	5.74	5.36	5.25	6.01	-0.73	-1.18	0.33	-1.63	-1.77	0.54
CDPF1	-0.2439	0.262	ENSG00000205643.11	8.38	7.93	7.62	8.04	7.82	7.55	8.1	7.91	7.76	8.02	7.89	7.74	2.02	1.9	1.88	1.87	1.59	1.86
AHSA1	-0.243858	0.241	ENSG00000100591.8	12.75	12.36	12.96	12.49	12.21	12.76	12.6	12.31	12.79	12.5	12.28	12.7	6.94	6.75	7.65	6.89	6.59	7.72
FXYD5	-0.243836	0.267	ENSG00000089327.15	13.05	12.57	13.24	12.95	12.62	13.14	12.73	12.52	12.95	12.89	12.63	13.03	7.59	7.21	8.22	7.54	7.36	8.06
CD81	-0.243734	0.231	ENSG00000110651.12	14.46	14.09	14.24	14.12	14.06	13.83	14.27	14.1	14.14	14.14	14.09	13.91	8.3	8.21	8.74	8.28	8.25	8.18
PYM1	-0.243381	0.225	ENSG00000170473.17	11.02	10.65	10.89	10.57	10.55	11.01	10.86	10.65	10.85	10.63	10.61	10.95	5.2	5.07	5.63	5.03	4.98	5.66
CDR2L	-0.243216	0.27	ENSG00000109089.7	8.68	8.16	10.15	8.5	7.82	10	8.5	8.09	9.55	8.49	8.06	9.52	1.55	1.3	3.52	1.44	0.81	3.35
SH2B1	-0.243182	0.246	ENSG00000178188.15	11.1	10.71	10.69	11.01	10.42	10.51	10.92	10.66	10.64	10.95	10.52	10.58	4.27	4.09	4.41	4.16	3.88	4.24
GTPBP6	-0.243161	0.217	ENSG00000178605.13	10.9	10.54	10.34	10.88	10.42	10.48	10.74	10.52	10.34	10.81	10.47	10.52	4.58	4.49	4.64	4.48	4.44	4.64
SCAF1	-0.242938	0.18	ENSG00000126461.15	10.99	10.66	10.84	11.03	10.59	10.91	10.91	10.63	10.81	10.97	10.64	10.88	4.02	3.91	4.37	4.01	3.77	4.37
BLOC1S4	-0.242928	0.168	ENSG00000186222.5	9.57	9.25	9.26	9.47	9.25	9.38	9.45	9.27	9.28	9.43	9.29	9.38	3.93	3.8	4.13	3.83	3.66	4.2
RNFT2	-0.242874	0.244	ENSG00000135119.15	8.54	7.72	7.27	7.76	7.29	7.41	7.69	7.57	7.4	7.7	7.42	7.5	1.88	1.27	1.18	1.09	0.76	1.15
NPIPA1	-0.242858	0.239	ENSG00000281994.1	9.97	9.11	9.92	9.27	8.84	9.71	9.12	8.78	9.24	9.18	8.89	9.51	3.24	2.83	4.03	2.8	2.93	3.8
AP1B1	-0.242773	0.213	ENSG00000100280.17	12.15	11.8	12.2	12.11	11.7	12.09	12.04	11.77	12.12	12.07	11.76	12.06	4.28	4.2	4.91	4.17	3.79	4.79
RITA1	-0.242648	0.19	ENSG00000139405.16	10.49	10.16	10.11	10.28	10.15	9.89	10.36	10.15	10.11	10.27	10.18	9.99	3.95	3.91	4.15	3.84	3.78	3.9
KRT80	-0.242631	0.269	ENSG00000167767.14	10.82	10.24	11.3	10.42	9.86	11.49	10.4	10.1	10.74	10.39	9.99	11.2	3.06	2.59	4.05	2.6	2.23	4.19
SUPT5H	-0.242426	0.212	ENSG00000196235.14	12.58	12.23	12.09	12.52	12.28	12.12	12.42	12.23	12.12	12.47	12.29	12.17	5.4	5.32	5.51	5.38	5.23	5.48
TPRG1	-0.242182	0.254	ENSG00000188001.10	7.24	6.48	6.66	6.73	6.35	6.3	6.65	6.47	6.57	6.64	6.47	6.46	0.82	0.61	1.18	0.65	0.51	0.63
MT-CO3	-0.242154	0.272	ENSG00000198938.2	19.53	18.97	18.26	18.74	19.07	18.06	19.04	18.83	18.3	18.77	19.03	18.26	14.12	13.99	13.65	13.83	14.16	13.71
GSS	-0.242087	0.231	ENSG00000100983.12	12.79	12.42	12.75	12.56	12.32	11.67	12.62	12.39	12.29	12.55	12.36	11.88	6.05	5.91	6.52	6.04	5.79	5.65
GNAS	-0.242033	0.246	ENSG00000087460.29	15.72	15.33	15.66	15.54	15.33	15.58	15.55	15.29	15.6	15.51	15.36	15.55	9.42	9.25	9.91	9.3	9.2	9.88
PACS1	-0.241829	0.206	ENSG00000175115.13	11.05	10.71	11.57	10.91	10.58	11.51	10.96	10.71	11.4	10.91	10.67	11.36	3.18	3.11	4.22	3.18	2.63	4
WDR83	-0.241564	0.209	ENSG00000123154.12	8.71	8.37	8.01	8.73	8.28	7.83	8.56	8.36	8.13	8.62	8.34	8.07	2.9	2.77	2.73	2.83	2.69	2.58
SEC14L1	-0.241479	0.242	ENSG00000129657.16	10.87	10.49	11.23	10.83	10.38	11.26	10.74	10.47	11.07	10.79	10.46	11.11	2.7	2.54	3.6	2.56	2.46	3.63
RNF130	-0.241465	0.243	ENSG00000113269.14	12.26	11.88	11.67	11.88	11.82	11.64	12.06	11.87	11.73	11.89	11.85	11.71	6.01	5.95	6.08	5.9	6.07	6.13
AP3D1	-0.241436	0.132	ENSG00000065000.19	12.49	12.19	12.06	12.51	12.12	12.08	12.41	12.18	12.09	12.46	12.16	12.13	5.1	5.01	5.18	5.12	4.99	5.23
IL1RL2	-0.241355	0.253	ENSG00000115598.10	6.72	5.97	6.4	6.24	5.86	5.85	6.18	6	6.13	6.15	6.01	6.01	-0.56	-1.05	-0.35	-1.31	-1.33	-0.55
FAM210B	-0.241311	0.273	ENSG00000124098.10	12.1	11.63	12.22	12.09	11.4	12.15	11.85	11.52	12.07	12.01	11.49	12.05	4.82	4.54	5.46	4.66	4.32	5.3
HYPK	-0.241266	0.274	ENSG00000242028.8	10.89	10.4	10.18	10.98	10.41	10.22	10.57	10.31	10.19	10.84	10.42	10.28	3.47	3.23	3.35	3.49	3.18	3.33
TAMALIN	-0.241253	0.255	ENSG00000161835.11	7.9	7.15	7.87	6.93	6.79	7.71	7.24	7.12	7.58	7.08	7.01	7.5	1.88	1.68	2.71	1.19	1.35	2.55
DHX8	-0.241049	0.214	ENSG00000067596.12	11.43	11.08	10.75	11.29	10.91	10.8	11.29	11.03	10.84	11.25	10.97	10.89	4.21	4.09	4.08	4.04	3.85	4.02
IFFO2	-0.240865	0.257	ENSG00000169991.11	10.32	9.91	10.31	10.11	9.9	10.12	10.13	9.86	10.12	10.09	9.94	10.09	2	1.77	2.47	1.81	1.51	2.22
CHAC1	-0.240767	0.273	ENSG00000128965.13	8.7	8.12	8.61	8.34	7.82	8.52	8.33	8	8.42	8.3	7.98	8.41	2.56	2.1	2.93	1.95	1.87	2.74
RBM17	-0.240723	0.171	ENSG00000134453.16	11.96	11.64	11.88	11.79	11.57	11.79	11.86	11.65	11.81	11.79	11.62	11.79	5.58	5.42	5.91	5.46	5.36	5.88
DUSP5	-0.240683	0.268	ENSG00000138166.6	10.69	10.06	12.48	10.52	9.58	12.46	10.32	9.83	11.72	10.46	9.78	11.97	3.78	3.29	6.02	3.64	2.72	6.09
HSPA9	-0.240667	0.171	ENSG00000113013.16	14.22	13.9	13.61	14.21	13.89	13.54	14.11	13.88	13.69	14.16	13.91	13.64	7.15	7	7.08	7.13	6.98	6.94
NEDD4L	-0.240534	0.25	ENSG00000049759.20	11.53	11.14	10.97	11.41	11.05	10.96	11.32	11.11	10.96	11.35	11.09	11.02	4.66	4.53	4.64	4.61	4.41	4.58
FOXRED1	-0.240411	0.246	ENSG00000110074.11	10.72	10.34	10.26	10.46	10.28	10.28	10.52	10.34	10.27	10.45	10.32	10.32	3.92	3.9	4.11	3.81	3.75	4.28
CYFIP2	-0.240343	0.276	ENSG00000055163.20	11.07	10.52	9.76	10.74	10.7	9.33	10.59	10.39	9.68	10.65	10.62	9.64	4.01	3.84	3.41	4.1	3.91	3.34
ARHGEF19	-0.240339	0.273	ENSG00000142632.17	9.94	9.48	9.44	9.85	9.52	9.34	9.65	9.42	9.42	9.76	9.52	9.4	2.9	2.62	2.88	2.85	2.59	2.7
CTSD	-0.24033	0.275	ENSG00000117984.15	15.14	14.66	15.18	14.88	14.3	14.94	14.85	14.56	15.04	14.86	14.41	14.9	8.84	8.68	9.48	8.77	8.28	9.25
MBD3	-0.240277	0.244	ENSG00000071655.18	11.37	11	10.55	11.11	10.89	10.53	11.16	10.99	10.62	11.09	10.92	10.66	4.91	4.86	4.71	4.84	4.7	4.83
GMPPA	-0.240161	0.143	ENSG00000144591.20	11.31	11.01	11.15	11.25	10.92	10.95	11.23	11.02	11.11	11.22	10.98	11	4.87	4.78	5.28	4.91	4.81	4.93
SCRN2	-0.240009	0.263	ENSG00000141295.14	10.6	10.19	9.6	10.25	10.29	9.41	10.35	10.13	9.73	10.23	10.26	9.64	4.27	4.2	3.98	4.22	4.14	3.61
VEGFB	-0.239974	0.213	ENSG00000173511.10	11.29	10.95	10.86	11.33	10.98	10.56	11.16	10.92	10.85	11.25	10.99	10.69	5.96	5.92	6.12	6	5.7	5.76
ZNF346	-0.239847	0.243	ENSG00000113761.12	9.06	8.69	8.65	8.98	8.67	8.42	8.88	8.68	8.67	8.91	8.71	8.55	2.02	1.74	2.1	1.82	1.63	1.67
ZRSR2	-0.239831	0.254	ENSG00000169249.13	9.73	9.34	9.15	9.67	9.2	9.03	9.53	9.31	9.18	9.58	9.26	9.15	3.42	3.22	3.38	3.33	3.07	3.22
WDTC1	-0.239817	0.244	ENSG00000142784.16	11.27	10.89	11.45	11.14	10.66	11.41	11.14	10.85	11.34	11.12	10.76	11.32	3.3	3.16	3.99	3.16	2.62	3.96
FKBP4	-0.239803	0.219	ENSG00000004478.8	13.13	13.41	13.91	13	12.73	13.38	13.05	12.95	13.46	13.02	12.81	13.3	5.39	5.77	6.61	5.4	5.18	6.46
CLUH	-0.239776	0.238	ENSG00000132361.18	11.92	11.55	11.68	11.72	11.51	11.16	11.77	11.51	11.58	11.7	11.54	11.29	4.23	4.11	4.51	4.2	3.89	4.35
UTP14A	-0.239769	0.221	ENSG00000156697.13	11.58	11.23	10.83	11.4	11.19	10.75	11.42	11.21	10.91	11.37	11.21	10.89	4.36	4.16	4.09	4.21	4.05	4.06
EPS8L2	-0.23973	0.244	ENSG00000177106.16	12.36	11.99	11.86	12.15	11.99	11.99	12.19	11.94	11.87	12.13	12.01	12.01	5.76	5.61	5.86	5.61	5.59	5.9
PTPN23	-0.239649	0.209	ENSG00000076201.16	11.21	10.87	11.06	11.26	10.94	11.05	11.09	10.86	11.03	11.19	10.96	11.04	3.41	3.28	3.76	3.35	3.34	3.66
NIT1	-0.239638	0.198	ENSG00000158793.14	10.6	10.27	10.46	10.49	10.18	10.38	10.49	10.27	10.44	10.47	10.24	10.39	4.28	4.19	4.74	4.13	4.13	4.69
APRT	-0.239278	0.16	ENSG00000198931.11	12.53	12.22	12.13	12.49	11.96	12.18	12.46	12.19	12.13	12.45	12.05	12.21	7.65	7.59	7.72	7.66	7.44	7.72
ZC3H14	-0.239197	0.182	ENSG00000100722.20	11.15	10.83	11.28	11.08	10.83	11.38	11.05	10.84	11.18	11.05	10.87	11.28	4.08	3.93	4.73	3.85	3.89	4.75
NDUFB8	-0.239102	0.234	ENSG00000166136.16	12.49	12.13	11.85	12.22	12.06	12.04	12.32	12.09	11.89	12.21	12.09	12.07	7.44	7.34	7.42	7.33	7.27	7.47
TECPR1	-0.239022	0.233	ENSG00000205356.10	9.94	9.58	9.9	9.77	9.51	9.69	9.8	9.57	9.79	9.75	9.57	9.7	1.85	1.75	2.33	1.71	1.57	2.14
SFPQ	-0.238871	0.143	ENSG00000116560.11	13.58	13.28	13.13	13.47	13.15	13.07	13.49	13.28	13.16	13.45	13.2	13.14	6.99	6.92	7.06	6.9	6.73	6.87
CCDC28B	-0.23882	0.277	ENSG00000160050.16	8.16	7.58	7.46	7.71	7.67	7.51	7.75	7.47	7.53	7.67	7.65	7.56	2.57	2.28	2.47	2.31	2.31	2.44
MRNIP	-0.238784	0.276	ENSG00000161010.15	10.09	9.64	8.81	9.7	9.63	8.7	9.78	9.54	9.04	9.67	9.62	8.98	3.07	2.95	2.51	2.88	2.81	2.37
ARID5A	-0.238667	0.27	ENSG00000196843.17	10.28	9.86	9.6	10.09	9.74	9.66	10.04	9.79	9.64	10.03	9.78	9.73	3.66	3.47	3.61	3.68	3.21	3.91
ZFAND3	-0.238608	0.145	ENSG00000156639.12	11.28	10.97	11.88	11.18	10.93	11.97	11.22	11	11.67	11.18	11	11.78	4.2	4.05	5.27	4.03	3.9	5.36
PAIP2B	-0.238553	0.28	ENSG00000124374.9	9.18	8.69	8.64	9.09	8.54	8.81	8.85	8.67	8.61	8.98	8.61	8.79	0.5	0.38	0.69	0.54	0.17	0.68
LRSAM1	-0.238455	0.222	ENSG00000148356.15	10.21	9.87	9.43	10.04	9.7	9.27	10.07	9.83	9.54	10	9.76	9.47	2.97	2.83	2.72	2.96	2.88	2.58
PPP6R1	-0.238428	0.198	ENSG00000105063.19	11.96	11.63	11.88	11.86	11.45	11.85	11.87	11.6	11.8	11.83	11.53	11.82	4.6	4.49	5.03	4.62	4.25	5.06
SAPCD2	-0.238185	0.282	ENSG00000186193.9	11.5	10.98	10.68	11.21	10.76	10.78	11.12	10.85	10.63	11.15	10.81	10.82	4.7	4.22	4.24	4.4	4.03	4.43
HERC2	-0.237728	0.257	ENSG00000276802.2	11.16	10.77	10.61	11.17	10.8	10.77	10.99	10.7	10.6	11.08	10.81	10.79	3.22	3.09	3.26	3.09	3.1	3.28
ABHD16A	-0.237708	0.261	ENSG00000204427.12	9.95	9.22	9.48	9.97	8.08	7.26	9.45	8.68	8.69	9.71	8.41	7.9	4.03	3.49	4.02	3.81	2.33	1.92
RPLP2	-0.237514	0.172	ENSG00000177600.9	15.97	15.66	14.96	15.84	15.67	15.1	15.86	15.61	15.11	15.8	15.67	15.24	12.16	12	11.66	12.06	11.93	11.73
PRR19	-0.2374	0.279	ENSG00000188368.11	5.9	6.06	6.06	5.81	5.47	5.9	5.79	5.77	5.87	5.8	5.7	5.83	-0.13	0.18	0.45	-0.39	-0.52	0.31
TJP3	-0.236986	0.274	ENSG00000105289.15	11.38	10.96	10.99	11.38	10.86	11.14	11.15	10.87	10.69	11.28	10.89	11.1	5.57	5.37	5.7	5.55	5.18	5.91
RAB15	-0.23691	0.281	ENSG00000139998.16	11.87	11.42	11.57	11.67	11.26	11.82	11.62	11.29	11.38	11.61	11.31	11.74	4.31	4.04	4.5	4.13	3.71	4.61
DYNC1H1	-0.236743	0.198	ENSG00000197102.14	13.45	13.13	13.76	13.24	13.1	13.92	13.35	13.14	13.59	13.26	13.15	13.78	6.06	5.94	6.89	5.98	5.87	7.04
TRIOBP	-0.236695	0.263	ENSG00000100106.22	11.57	11.18	11.81	11.37	11.06	11.73	11.38	11.18	11.69	11.36	11.13	11.64	4.4	4.28	5.19	4.49	3.86	4.95
SCARB1	-0.236676	0.277	ENSG00000073060.17	12.74	12.31	11.93	12.36	12.34	12.09	12.44	12.27	11.95	12.35	12.33	12.14	5.84	5.77	5.7	5.84	5.82	5.76
UBE2V1	-0.236491	0.174	ENSG00000244687.12	13.45	13.14	13.1	13.3	13	13.2	13.35	13.12	13.09	13.28	13.05	13.21	6.68	6.54	6.81	6.8	6.44	6.93
RP1-34B20.21	-0.236459	0.234	ENSG00000282988.2	5.9	4.92	6.87	5.66	4.34	6.69	5.51	5.25	5.84	5.52	5.18	5.9	0.4	-0.53	1.75	0.13	-0.86	1.42
RPUSD3	-0.236377	0.198	ENSG00000156990.14	10.66	10.34	10.02	10.68	10.34	10.14	10.53	10.34	10.08	10.6	10.36	10.21	4.7	4.6	4.57	4.73	4.6	4.64
ARHGEF16	-0.236312	0.278	ENSG00000130762.15	11.14	10.71	11.14	11.15	10.43	11.21	10.95	10.61	10.99	11.07	10.53	11.12	4.22	3.99	4.66	4.18	3.53	4.66
STAB1	-0.236155	0.246	ENSG00000010327.10	10.83	9.94	10.19	9.86	9.29	9.76	9.77	9.58	9.88	9.82	9.41	9.75	4.11	3.82	4.53	3.64	3.34	3.9
TONSL	-0.236011	0.275	ENSG00000160949.17	9.96	9.55	9.99	9.67	9.57	9.79	9.72	9.54	9.71	9.66	9.59	9.75	2.4	2.14	2.89	2.29	2.09	2.96
TNNI3	-0.235839	0.211	ENSG00000129991.13	7.89	6.59	6.98	5.71	5.97	7.02	6.41	6.08	6.37	6.01	6.13	6.68	3.4	2.26	2.93	1.12	1.41	2.95
NAA80	-0.235823	0.273	ENSG00000243477.6	8.99	8.58	8.5	8.78	8.55	8.47	8.75	8.58	8.53	8.74	8.59	8.54	2.92	2.72	2.98	2.77	2.64	2.93
ANKS6	-0.235574	0.245	ENSG00000165138.18	10.8	10.44	10.65	10.8	10.4	10.61	10.66	10.41	10.6	10.73	10.45	10.6	3.36	3.19	3.72	3.39	3.12	3.59
C14orf93	-0.235416	0.151	ENSG00000100802.15	9.28	8.98	9	9.23	8.97	8.91	9.18	9.01	8.98	9.18	9.01	8.97	2.53	2.42	2.75	2.43	2.41	2.78
R3HDM2	-0.235407	0.193	ENSG00000179912.20	11.5	11.19	11.53	11.41	11.09	11.38	11.4	11.19	11.46	11.39	11.15	11.37	3.65	3.54	4.2	3.57	3.45	4.17
NUDT9	-0.235368	0.238	ENSG00000170502.13	10.54	10.19	9.91	10.43	10.23	9.76	10.38	10.17	9.98	10.38	10.23	9.9	3.97	3.86	3.9	3.95	3.73	3.57
VWA8	-0.235366	0.25	ENSG00000102763.18	10.87	10.51	10.33	10.69	10.23	9.98	10.72	10.45	10.34	10.66	10.32	10.14	2.43	2.22	2.39	2.09	1.81	1.99
USP47	-0.235334	0.135	ENSG00000170242.19	11.45	11.16	11.26	11.39	11.1	11.11	11.37	11.17	11.24	11.36	11.15	11.15	3.59	3.47	3.94	3.43	3.33	3.61
PAOX	-0.235326	0.288	ENSG00000148832.16	8.3	7.18	7.51	7.32	7.08	6.99	7.57	7.18	7.39	7.36	7.23	7.18	1.99	1.61	2.18	1.66	1.1	1.48
KPTN	-0.235319	0.288	ENSG00000118162.14	8.58	8.06	7.49	8.07	7.71	7.39	8.21	7.94	7.62	8.05	7.84	7.66	2.74	2.52	2.28	2.5	2.18	2.04
TMCO4	-0.235306	0.275	ENSG00000162542.14	10.27	9.86	9.98	9.97	9.65	9.9	10.08	9.79	9.96	9.96	9.74	9.92	3.43	3.26	3.66	3.2	2.93	3.46
DCUN1D3	-0.235225	0.245	ENSG00000188215.10	9.43	9.07	9.93	9.32	8.92	9.91	9.32	9.08	9.64	9.3	9.03	9.72	1.02	0.83	2.05	0.87	0.58	2.35
SPATC1L	-0.235149	0.27	ENSG00000160284.15	7.72	7.01	6.18	7.62	7.11	6.18	7.27	6.87	6.46	7.34	7.07	6.63	2.65	2.15	1.67	2.57	2.02	1.48
H2AX	-0.235106	0.261	ENSG00000188486.3	11.26	10.88	10.99	11.01	10.89	10.49	11.09	10.82	10.85	11	10.91	10.61	6.36	6.16	6.57	6.29	5.95	6.35
FAU	-0.234951	0.24	ENSG00000149806.11	14.64	14.29	13.79	14.67	14.27	13.88	14.5	14.22	13.89	14.59	14.28	13.99	10.58	10.44	10.3	10.56	10.37	10.3
NQO1	-0.234747	0.29	ENSG00000181019.13	13.75	13.23	14.23	13.46	13.06	13.56	13.34	13.16	13.46	13.42	13.11	13.5	7.67	7.29	8.54	7.31	6.89	7.74
EEF1D	-0.234703	0.26	ENSG00000273594.4	8.92	8.14	7.82	8.44	8.11	5.99	8.33	7.82	7.47	8.29	8.08	6.91	2.65	2.05	2	2.34	1.91	0.39
COG3	-0.234692	0.198	ENSG00000136152.15	11.64	11.32	11.03	11.63	11.33	10.72	11.53	11.28	11.08	11.56	11.34	10.9	4.52	4.41	4.48	4.57	4.25	4.15
L3MBTL1	-0.234633	0.279	ENSG00000185513.17	9.16	9.27	7.36	8.27	8.32	6.86	8.54	8.52	7.6	8.32	8.35	7.46	1.23	1.55	0.05	0.48	0.51	-0.18
SFXN2	-0.234484	0.285	ENSG00000156398.13	9.82	9.38	9.66	9.56	9.33	9.93	9.57	9.32	9.55	9.53	9.37	9.8	2.6	2.49	3.05	2.6	2.28	3.18
SPIDR	-0.234482	0.288	ENSG00000164808.17	11.15	10.68	10.79	10.77	10.62	10.47	10.82	10.63	10.72	10.76	10.65	10.54	4.2	3.94	4.34	3.81	3.79	4.06
SLC35C2	-0.234442	0.225	ENSG00000080189.15	12.2	11.86	12.36	11.93	11.84	12.02	12.08	11.84	12.08	11.95	11.88	12.02	5.32	5.23	5.97	5.32	5.03	5.53
SH3BGR	-0.234356	0.286	ENSG00000185437.15	6.69	6.11	5.69	6.35	6.01	5.62	6.3	6.08	5.98	6.24	6.12	5.98	1.3	0.86	0.83	0.72	0.7	0.61
TXNL4A	-0.234304	0.206	ENSG00000141759.15	11.39	11.07	11	11.23	10.97	11.16	11.28	11.04	10.99	11.21	11.02	11.16	6.38	6.29	6.51	6.3	6.27	6.68
NFATC2	-0.234273	0.288	ENSG00000101096.20	9.99	9.54	9.22	9.93	9.67	8.98	9.71	9.43	9.22	9.82	9.64	9.15	1.37	1.2	1.21	1.2	1.2	0.81
TRUB2	-0.234273	0.155	ENSG00000167112.10	11.41	11.12	10.95	11.33	10.93	11.1	11.32	11.11	10.96	11.3	11	11.13	4.07	3.91	4.05	4.08	3.85	4.11
PCDH1	-0.234112	0.266	ENSG00000156453.14	11.88	11.49	12.4	11.68	11.35	12.55	11.71	11.48	12.2	11.68	11.44	12.35	4.13	3.9	5.14	4.07	3.86	5.11
ZDHHC4	-0.234036	0.158	ENSG00000136247.15	11.54	11.24	11.17	11.55	11.17	11.09	11.45	11.23	11.16	11.49	11.21	11.15	5.62	5.53	5.76	5.57	5.35	5.71
ADAT1	-0.233869	0.228	ENSG00000065457.11	9.94	9.6	9.64	9.93	9.47	9.66	9.81	9.59	9.65	9.87	9.55	9.67	3.39	3.28	3.61	3.36	3.15	3.51
ERAL1	-0.233836	0.233	ENSG00000132591.12	11.69	11.35	11.03	11.53	11.47	11.11	11.54	11.32	11.1	11.5	11.46	11.19	4.95	4.85	4.85	4.88	4.85	4.85
SLC38A10	-0.233728	0.264	ENSG00000157637.13	12.07	11.69	11.62	11.73	11.69	11.61	11.86	11.68	11.64	11.74	11.71	11.65	4.88	4.84	5.13	4.82	4.79	5.13
POLA2	-0.233723	0.258	ENSG00000014138.9	10.08	9.72	9.44	9.95	9.58	9.15	9.9	9.68	9.47	9.89	9.64	9.34	3.25	3.02	3.04	2.92	2.77	2.82
CELSR2	-0.233671	0.29	ENSG00000143126.8	9.6	9.05	9.46	9.12	8.85	9.49	9.15	8.97	9.24	9.11	8.93	9.37	1.06	0.98	1.59	0.79	0.53	1.63
AARS1	-0.233512	0.199	ENSG00000090861.17	12.98	12.67	13	12.86	12.6	13.06	12.89	12.65	12.92	12.85	12.65	13	5.32	5.25	5.83	5.21	5.19	5.79
PTDSS1	-0.233387	0.241	ENSG00000156471.13	12.26	11.92	12.25	12.03	11.85	12.29	12.14	11.89	12.18	12.04	11.9	12.23	5.51	5.34	5.95	5.24	5.17	5.94
LSM14A	-0.233294	0.289	ENSG00000262860.5	11.39	10.95	10.16	11.24	10.76	9.66	11.09	10.85	10.25	11.15	10.79	10	4.75	4.63	4.2	4.65	4.47	4.03
PHF13	-0.233285	0.252	ENSG00000116273.6	10	9.65	10.35	9.94	9.38	10.25	9.88	9.63	10.16	9.91	9.51	10.13	2.39	2.26	3.22	2.55	1.92	3.24
DDAH1	-0.233224	0.252	ENSG00000153904.21	12.31	11.95	11.8	12.06	11.74	11.82	12.18	11.88	11.85	12.05	11.81	11.87	4.65	4.52	4.63	4.47	4.07	4.59
RPP25L	-0.233179	0.264	ENSG00000164967.10	10.76	10.39	10.21	10.49	10.31	10.11	10.58	10.33	10.19	10.48	10.34	10.2	5.37	5.18	5.3	5.16	5.1	5.16
AKR7A2	-0.23311	0.217	ENSG00000053371.13	10.9	10.58	11.09	10.68	10.56	11.02	10.81	10.57	10.97	10.69	10.61	10.95	5.01	4.93	5.73	5.03	4.6	5.97
MRTO4	-0.233058	0.225	ENSG00000053372.5	11.75	11.42	11.06	11.67	11.31	10.8	11.6	11.41	11.13	11.62	11.35	10.97	4.89	4.73	4.66	4.77	4.53	4.62
TMEM171	-0.232948	0.253	ENSG00000157111.13	9.59	8.72	8.76	9.04	7.95	8.66	8.8	8.22	8.52	8.88	8.16	8.63	3.78	2.97	3.32	3.46	2.37	3.12
PTK6	-0.23292	0.294	ENSG00000101213.7	11.46	10.96	11.52	11.53	10.75	11.68	11.08	10.88	11.01	11.39	10.81	11.51	4.42	4.08	4.96	4.45	4.06	5.01
RIC8A	-0.232652	0.104	ENSG00000177963.15	12.01	11.73	11.86	11.98	11.72	11.94	11.94	11.75	11.83	11.95	11.75	11.92	4.96	4.85	5.33	4.98	4.83	5.25
TRIM62	-0.232637	0.22	ENSG00000116525.14	7.86	7.54	8.21	7.79	7.42	8.12	7.77	7.6	7.96	7.76	7.56	7.95	0.34	0.18	1.19	0.28	0.12	0.96
HSD11B1L	-0.232581	0.291	ENSG00000167733.14	7.72	7.28	6.69	7.42	7.1	6.08	7.41	7.24	6.95	7.36	7.2	6.74	2.47	2.29	2.06	2.18	2.16	1.41
R3HDM4	-0.232573	0.201	ENSG00000198858.10	12.16	11.85	12.02	12.09	11.73	11.98	12.06	11.84	11.97	12.06	11.79	11.98	5.83	5.71	6.19	5.78	5.48	6.23
ARHGAP17	-0.232548	0.189	ENSG00000140750.17	11.27	10.96	11.07	11.13	11.05	10.98	11.17	10.96	11.03	11.11	11.06	11.01	4.39	4.31	4.77	4.43	4.33	4.52
BCL2L1	-0.232402	0.269	ENSG00000171552.14	13.42	13.05	13.34	13.39	12.95	13.13	13.28	12.95	13.2	13.33	13	13.14	6.44	6.27	6.84	6.57	6.04	6.92
DNASE1	-0.232365	0.294	ENSG00000213918.11	12.02	10.33	9.73	10.53	9.77	8.85	10.72	10.11	9.58	10.49	9.92	9.27	4.72	3.41	3.28	3.57	2.95	2.33
CTSZ	-0.232337	0.208	ENSG00000101160.15	14.05	13.74	14.34	14.07	13.69	14.5	13.96	13.73	14.09	14.03	13.74	14.36	7.86	7.78	8.71	7.8	7.54	9.05
RBPJ	-0.232286	0.248	ENSG00000168214.21	11.82	11.47	11.26	11.65	11.43	11.29	11.64	11.46	11.31	11.62	11.45	11.35	4.36	4.29	4.44	4.21	4.35	4.32
RPS15	-0.232275	0.246	ENSG00000115268.10	15.21	14.87	14.17	15.06	14.77	14.27	15.06	14.8	14.29	15.02	14.79	14.42	11.41	11.24	10.89	11.4	11.27	10.9
ANP32A	-0.232261	0.216	ENSG00000140350.15	12.7	12.38	12.96	12.52	12.43	12.86	12.6	12.38	12.79	12.52	12.45	12.78	6.33	6.12	6.99	6.09	6.17	6.75
ZNF615	-0.232206	0.294	ENSG00000197619.14	8.53	8	7.36	7.82	8.01	7.52	8.04	7.93	7.44	7.86	7.97	7.69	1.04	0.64	0.39	0.23	0.64	0.4
ATP5MC1	-0.232043	0.249	ENSG00000159199.14	12.76	12.41	11.67	12.72	12.42	11.59	12.58	12.37	11.82	12.65	12.42	11.79	8.1	7.96	7.55	7.98	7.91	7.57
H2AC19	-0.232042	0.223	ENSG00000272196.2	9.54	8.35	9.43	9.11	8.09	8.94	8.58	7.81	8.52	8.85	8.16	8.73	5.62	4.73	6.05	4.86	4.45	5.48
LEO1	-0.231871	0.196	ENSG00000166477.13	11	10.03	10.6	10.22	10	10.62	10.43	10.06	10.48	10.24	10.08	10.54	4.24	3.31	4.2	3.31	3.18	4.1
NRL	-0.231593	0.29	ENSG00000129535.13	6.37	5.74	5.47	5.82	5.91	5.59	5.89	5.77	5.7	5.82	5.85	5.75	-0.3	-0.4	-0.33	-0.56	-0.3	-0.37
FZD4	-0.231577	0.279	ENSG00000174804.4	9.45	8.76	10.36	8.8	8.53	9.82	8.76	8.69	9.7	8.82	8.63	9.53	0.38	0.27	2.23	-0.38	-0.17	1.5
UQCRB	-0.23143	0.25	ENSG00000156467.10	13.88	13.53	13.27	13.78	13.47	12.98	13.74	13.47	13.3	13.73	13.5	13.12	8.55	8.39	8.49	8.49	8.32	8.47
PLVAP	-0.231412	0.285	ENSG00000130300.9	11	10.36	11.13	10.61	9.89	10.64	10.53	9.99	10.45	10.52	10	10.56	4.22	3.9	5.05	3.89	3.41	4.39
ITPKC	-0.231353	0.242	ENSG00000086544.3	11.12	10.78	11.06	11.18	10.82	10.97	11	10.76	11	11.11	10.84	10.95	3.54	3.43	3.98	3.5	3.23	3.76
EFNB1	-0.231074	0.293	ENSG00000090776.6	12.58	12.15	12.7	12.44	11.85	12.87	12.34	12.09	12.56	12.4	11.95	12.73	5.34	5.1	5.96	5.2	5	6
CENPO	-0.231051	0.292	ENSG00000138092.11	9.97	9.55	9.41	10.04	9.37	9.48	9.71	9.49	9.32	9.9	9.44	9.51	2.57	2.24	2.43	2.54	2.03	2.4
CLIC1	-0.230943	0.242	ENSG00000213719.8	15.36	15.02	15.07	15.37	15.14	15.16	15.25	14.97	15.03	15.31	15.13	15.15	9.41	9.16	9.56	9.44	9.33	9.53
PIP5K1C	-0.230927	0.169	ENSG00000186111.11	10.2	9.9	10.49	10.26	9.82	10.59	10.12	9.93	10.32	10.21	9.9	10.45	2.34	2.27	3.18	2.34	2.08	3.16
SKIV2L	-0.230912	0.295	ENSG00000204351.12	9.89	9.32	9.31	9.93	8.85	8.93	9.52	9.1	9.23	9.75	9	9.05	3.72	3.36	3.7	3.55	2.93	3.27
MUC5AC	-0.230801	0.222	ENSG00000215182.8	6.14	6.27	8.99	4.78	4.14	6.67	5.47	5.33	7.19	5.26	5.05	6.19	-3.61	-3.46	-0.6	-4.63	-5.19	-2.7
MT-ND4L	-0.230673	0.295	ENSG00000212907.2	15.85	15.28	14.76	15.01	15.13	14.65	15.31	15.14	14.78	15.05	15.14	14.78	13.03	12.95	12.8	12.74	12.88	12.96
LTO1	-0.230606	0.288	ENSG00000149716.13	9.9	9.49	9.17	9.66	9.5	9.31	9.63	9.46	9.27	9.62	9.51	9.37	3.39	3.31	3.32	3.33	3.28	3.31
C17orf58	-0.230451	0.246	ENSG00000186665.10	9.09	8.75	8.73	9.04	8.72	8.71	8.96	8.72	8.74	8.97	8.77	8.76	3.25	3.12	3.39	3.17	2.94	3.45
LRRC2	-0.230207	0.292	ENSG00000163827.14	8.88	8.26	6.94	8.26	7.83	5.99	8.32	8	7.07	8.18	7.91	6.92	1.13	0.67	-0.35	0.27	0.04	-1.43
PHAX	-0.229881	0.26	ENSG00000164902.14	10.33	9.98	10.78	10.16	10.07	10.65	10.2	9.99	10.6	10.16	10.1	10.52	3.84	3.58	4.72	3.67	3.66	4.46
FBXO10	-0.229827	0.301	ENSG00000147912.13	8.42	7.91	8.68	8.1	7.96	7.9	8.13	7.84	8.21	8.07	7.99	7.95	0.63	0.4	1.32	0.58	0.05	0.95
AP2S1	-0.229818	0.172	ENSG00000042753.12	11.85	11.55	11.53	11.71	11.56	11.23	11.76	11.55	11.5	11.69	11.58	11.34	6.88	6.79	7.13	6.87	6.78	6.91
WBP4	-0.229711	0.245	ENSG00000120688.9	9.9	9.57	9.55	9.88	9.54	9.11	9.76	9.56	9.52	9.81	9.58	9.28	3.13	2.96	3.28	2.97	2.81	2.66
ELOA	-0.229589	0.258	ENSG00000011007.12	11.24	10.89	11.43	11.12	10.82	11.36	11.09	10.9	11.25	11.1	10.87	11.28	3.02	2.92	3.73	2.81	2.76	3.71
MT-ND6	-0.229583	0.254	ENSG00000198695.2	15.96	15.07	14.66	14.17	14.85	14.4	14.77	14.6	14.58	14.29	14.81	14.47	11.23	11.02	11.09	10.33	10.74	10.64
DDC	-0.229499	0.297	ENSG00000132437.18	11.55	11.12	8.67	11.39	11.02	8.41	11.29	10.84	8.86	11.25	10.97	9.14	5.26	5	3.01	4.98	4.95	2.66
FASN	-0.229467	0.302	ENSG00000169710.9	12.75	12.24	12.02	12.36	12.03	11.71	12.38	12.03	11.9	12.31	12.07	11.83	5.78	5.54	5.55	5.33	5.41	5.53
NAGLU	-0.22944	0.284	ENSG00000108784.10	11	10.62	10.35	10.91	10.45	10.53	10.8	10.55	10.4	10.85	10.51	10.57	4.26	4.2	4.26	4.24	3.95	4.3
ERMARD	-0.229374	0.301	ENSG00000130023.16	9.5	9.03	7.58	9.24	8.91	7.57	9.14	8.89	7.95	9.13	8.91	8.06	3.48	3.32	2.32	3.4	3.3	2.15
ADCK5	-0.229348	0.298	ENSG00000173137.12	9.68	9.24	9.15	9.57	9.08	8.96	9.4	9.18	9.1	9.48	9.14	9.06	3.49	3.31	3.53	3.6	3.15	3.23
WDR18	-0.229323	0.248	ENSG00000065268.11	10.3	9.97	9.58	10.29	9.95	9.46	10.18	9.9	9.64	10.21	9.97	9.62	4.66	4.53	4.43	4.59	4.59	4.26
CYB5D2	-0.229008	0.303	ENSG00000167740.10	9.34	8.83	9.09	8.72	8.92	9.21	8.92	8.79	8.93	8.77	8.91	9.1	2.63	2.63	3.19	2.47	2.63	3.55
RNASET2	-0.228865	0.286	ENSG00000026297.17	12.68	12.3	12.01	12.56	12.22	11.91	12.49	12.21	12.07	12.51	12.24	12.02	7.35	7.08	7.22	7.25	6.93	6.99
MAP2K7	-0.228787	0.136	ENSG00000076984.18	10.29	10.01	10.38	10.36	10	10.42	10.22	10.04	10.3	10.31	10.05	10.35	3.19	3.1	3.77	3.1	3.04	3.76
GAS2L1	-0.228699	0.302	ENSG00000185340.15	8.93	8.39	8.98	8.42	8.37	8.71	8.54	8.33	8.76	8.44	8.42	8.63	2.65	2.54	3.42	2.38	2.35	3.05
DNAJA3	-0.228673	0.163	ENSG00000103423.14	12.07	11.78	11.59	12.18	11.76	11.68	11.99	11.76	11.59	12.1	11.78	11.73	4.99	4.85	5.04	5.09	4.8	5.13
ELK1	-0.228626	0.172	ENSG00000126767.18	10.86	10.57	10.83	10.86	10.58	10.96	10.78	10.58	10.77	10.82	10.61	10.89	3.71	3.61	4.18	3.47	3.43	4.15
PSORS1C1	-0.228596	0.278	ENSG00000204540.11	7.04	7.08	7.69	6.52	6.15	5.97	6.61	6.48	6.78	6.55	6.39	6.31	1.32	1.56	2.51	1.04	0.47	0.64
EMD	-0.228538	0.224	ENSG00000102119.12	11.8	11.48	11.58	11.68	11.5	11.35	11.69	11.46	11.54	11.66	11.52	11.41	6.13	6.04	6.42	5.86	5.76	6.51
ARHGEF10L	-0.228493	0.284	ENSG00000074964.17	11.85	11.48	10.93	11.74	11.14	11.04	11.68	11.35	10.97	11.67	11.23	11.15	4.42	4.37	4.16	4.32	4.03	4.11
SERTAD3	-0.228443	0.217	ENSG00000167565.13	10.45	10.14	10.58	10.5	10.1	10.68	10.35	10.15	10.43	10.44	10.15	10.57	4.34	4.2	4.99	4.37	4.09	4.94
ERGIC3	-0.22841	0.284	ENSG00000125991.20	14.75	14.37	14.01	14.55	14.21	13.46	14.54	14.28	13.94	14.51	14.24	13.69	8.76	8.6	8.59	8.71	8.52	8.31
CCDC91	-0.228287	0.299	ENSG00000123106.10	9.85	9.26	10.31	9.09	8.82	10.03	9.36	9.15	9.9	9.17	8.99	9.84	3.61	3.42	4.81	3.25	3.03	4.34
DHRS12	-0.228211	0.287	ENSG00000102796.12	9.68	9.29	8.35	9.61	9.19	7.88	9.43	9.22	8.48	9.49	9.21	8.36	4.12	4.03	3.39	3.85	3.71	2.9
DGKA	-0.228082	0.295	ENSG00000065357.20	10.57	9.95	11.11	10.18	9.86	11.07	10.09	9.75	10.82	10.14	9.91	10.81	4.01	3.66	5.18	3.82	3.41	5.1
GPX1	-0.228039	0.232	ENSG00000233276.8	13.35	13.03	13.01	13.3	12.83	12.95	13.25	12.98	13.03	13.26	12.9	12.99	8.24	8.14	8.47	8.32	7.95	8.49
DDN	-0.228032	0.267	ENSG00000181418.8	7.38	6.56	6	6.91	5.84	4.12	6.66	6.37	6.06	6.68	6.21	5.72	-0.03	-0.59	-0.93	-0.48	-1.29	-2.33
TESMIN	-0.22801	0.304	ENSG00000132749.11	9	8.53	7.77	8.88	8.08	7.78	8.65	8.45	8.03	8.74	8.23	8.06	3.17	2.91	2.39	2.99	2.51	2.26
RFXANK	-0.227958	0.268	ENSG00000064490.14	11.35	11	10.42	11.13	10.94	10.15	11.15	10.98	10.53	11.1	10.96	10.39	6.58	6.46	6.21	6.49	6.46	6.12
DBNDD2	-0.227916	0.304	ENSG00000244274.9	12.78	12.32	12.06	12.71	12.18	11.87	12.44	12.24	12.07	12.62	12.21	11.98	7.05	6.77	6.78	7.17	6.49	6.5
SYTL4	-0.227877	0.301	ENSG00000102362.15	9.03	8.61	9.69	8.78	8.41	9.23	8.83	8.59	9.26	8.79	8.54	9.09	1.74	1.55	2.95	1.66	1.34	2.69
SNU13	-0.227786	0.261	ENSG00000100138.15	12.93	12.59	12.31	12.84	12.59	12.28	12.75	12.57	12.38	12.8	12.6	12.36	7.42	7.32	7.38	7.29	7.31	7.34
EFNA3	-0.227671	0.296	ENSG00000143590.14	11.21	10.59	11.5	11.26	9.89	11.21	10.72	10.32	11.07	11.1	10.08	11.06	4.89	4.45	5.57	4.39	3.78	5.2
BCAR1	-0.22766	0.269	ENSG00000050820.17	10.91	10.55	11.42	10.85	10.51	11.17	10.78	10.54	11.21	10.82	10.57	11.06	4.19	4.08	5.19	4.19	3.82	5.1
[truncated: 11,500 more rows]

## Sheet: LiverVsPm
Gene	log2FoldChange	padj	ENSG	COMET_normcount_mean	Lme_normcount_mean	PC_normcount_mean	COMET_normcount_median	Lme_normcount_median	PC_normcount_median	COMET_rlog_mean	Lme_rlog_mean	PC_rlog_mean	COMET_rlog_median	Lme_rlog_median	PC_rlog_median	COMET_tpm_mean	Lme_tpm_mean	PC_tpm_mean	COMET_tpm_median	Lme_tpm_median	PC_tpm_median
ADIPOQ	-27.5132	0	ENSG00000181092.10	-6.64	-4.59	11.44	-6.64	-6.64	7.7	-0.05	-0.07	6.16	-0.04	0	5.32	-6.64	-6.63	4.15	-6.64	-6.64	0.11
CLDN18	-9.7934		ENSG00000066405.13	2.37	9.16	12	1.36	7.62	0.86	3.07	6.63	5.47	2.97	6.95	2.77	-4.75	2.13	5.02	-5.16	0.19	-5.28
AQP5	-7.66084	0	ENSG00000161798.7	4	7.62	11.84	2.99	5.07	10.28	4.11	5.23	9.28	3.96	5.11	9.51	-1.91	1.8	6.56	-2.62	-0.88	4.78
ONECUT3	-7.35575	0	ENSG00000205922.5	2.85	3.43	9.78	-6.64	-6.64	6.95	2.5	2.69	6.15	2.22	2.22	5.29	-4.78	-4.46	1.88	-6.64	-6.64	-0.91
SFRP2	-6.71147	0	ENSG00000145423.5	5.52	9.38	12.78	3.53	8.28	12.77	4.94	7.66	9.78	4.72	7.83	11.25	-0.7	3.16	6.99	-2.73	1.93	6.74
THBS4	-6.15886	0	ENSG00000113296.14	4.18	5.87	10.54	2.96	4.58	8.23	4.32	5.09	7.59	4.12	4.81	6.99	-2.55	-0.62	4.59	-3.49	-1.8	2.05
NRK	-6.09128	0	ENSG00000123572.17	1.12	3.9	7.48	-6.64	3.05	7.15	3.48	3.66	4.48	3.43	3.61	4.52	-6.11	-4.44	-0.72	-6.64	-5.21	-1.31
CHL1	-5.91748	0	ENSG00000134121.10	1.68	6.57	8.16	-6.64	5.14	7.97	3.95	4.77	5.43	3.86	4.69	5.79	-5.7	-1.79	0.2	-6.64	-3.23	-0.13
ALPG	-5.86559	0	ENSG00000163286.9	4.87	4.68	11.39	3.2	2.66	9.5	3.82	3.62	7.26	3.65	3.37	7.66	-1.68	-1.63	5.09	-3.82	-4	2.97
CILP	-5.79325	0	ENSG00000138615.6	5.67	5.18	11.67	4.71	4.84	10.84	5.16	5.16	9.16	5.11	5.17	9.19	-2.83	-2.96	3.86	-3.82	-3.1	2.75
FABP4	-5.78866	0	ENSG00000170323.9	5.79	9.08	11.82	5	5.36	9.69	5.45	6.35	8.25	5.41	5.64	8.78	0.55	4.03	7.46	-0.06	0.56	5.01
CHRDL1	-5.5315	0.001	ENSG00000101938.15	2.87	7.77	9.41	-6.64	5.79	6.14	4.03	6.12	7.36	3.74	5.57	5.79	-4.87	0.3	2.28	-6.64	-1.8	-1.28
ADAMTS16	-5.52866	0	ENSG00000145536.15	2.86	4.32	8.86	0.89	2.84	8.55	3.79	4.03	5.52	3.65	3.86	5.61	-4.8	-3.15	1.44	-5.89	-4.56	0.89
ALPP	-5.32811	0	ENSG00000163283.7	2.69	3.15	8.56	-0.02	1.27	8.51	3.44	3.49	4.83	3.29	3.36	5.13	-3.78	-3.11	2.26	-5.59	-4.97	1.96
OGN	-5.13218	0	ENSG00000106809.11	4	5.39	9.56	2.79	4.65	9.66	4.53	5.03	8.46	4.36	4.97	9.62	-2.92	-1.15	3.2	-3.99	-2.15	3.19
FAM83A	-4.95582	0	ENSG00000147689.16	4.28	6.53	9.57	3.22	5.49	8.76	4.77	5.53	7.99	4.63	5.48	7.85	-2.59	0.19	3.13	-3.46	-1.51	2.68
RPS9	-4.86647		ENSG00000274646.4	9.71	10.47	12.43	7.17	7.12	6.85	7.64	7.67	8.27	7.32	7.29	7.1	5.14	5.62	8.01	2.32	2.54	2.41
CNTN1	-4.68783	0	ENSG00000018236.15	2.58	4.55	7.93	0.71	2.71	7.47	3.75	3.95	4.92	3.67	3.8	4.99	-5.12	-3.14	0.58	-5.98	-4.83	-0.03
TENM3	-4.65847	0	ENSG00000218336.9	2.99	6.23	8.23	1.54	5.16	8.25	4.28	4.93	5.69	4.18	4.86	6.1	-5.18	-2.61	-0.18	-5.99	-3.76	-0.37
CALB2	-4.47946	0	ENSG00000172137.19	6.19	5.26	10.94	5.58	4.16	10.68	5.71	5.31	9.77	5.78	5.08	9.85	0	-0.9	5.2	-0.79	-1.94	5.25
SI	-4.41513	0	ENSG00000090402.8	5.13	6.47	10.21	3.72	2.71	7.68	4.2	4	6.14	4.07	3.69	6.33	-3.04	-1.19	2.57	-4.63	-5.01	-0.22
CD55	-4.38513	0	ENSG00000196352.16	12.09	12.78	16.65	11.62	12.18	14.55	11.84	12.45	14.85	11.81	12.24	14.12	5.44	6.21	10.35	4.62	5.75	8.68
FER1L6	-4.33542	0.002	ENSG00000214814.7	3.94	5.41	9.49	0.85	3.07	9.29	3.94	4.23	6.57	3.52	3.93	6.53	-4.21	-2.88	1.31	-6.04	-4.67	1.49
EEF1A2	-4.31785		ENSG00000101210.13	9.46	4.8	10.43	5.56	4.25	7.05	5.87	4.76	6.89	5.56	4.77	6.6	3.46	-1.08	4.71	-0.63	-1.84	1.46
MEOX2	-4.272	0.001	ENSG00000106511.6	2.35	6.65	7.29	0.29	5.52	6.25	4.21	5	5.16	4.12	4.91	5.19	-4.21	0.18	1.15	-5.7	-1.11	-0.15
SFRP4	-4.19958	0	ENSG00000106483.12	8.01	9.07	12.48	7.63	8.25	12.24	7.63	8.33	11.06	7.83	8.27	11.35	1.51	2.93	6.62	1.18	1.77	6.15
CLMP	-4.16328	0	ENSG00000166250.12	4.5	7.43	9.02	4	6.61	8.27	5.13	6.13	7.22	5.1	6.19	7.15	-3.31	-0.44	1.6	-3.92	-1.31	0.66
GAS1	-4.13806	0	ENSG00000180447.7	5.34	6.6	9.7	4.98	5.88	9.06	5.6	6.03	8.39	5.6	6	7.96	-0.75	0.67	4.08	-1.24	-0.06	3.28
PRDM8	-4.05313	0	ENSG00000152784.16	4.96	5.97	9.45	3.74	4.92	8.22	5.05	5.41	7.81	4.85	5.26	7.19	-1.59	-0.67	3.12	-2.94	-1.31	1.84
SCEL	-3.98736	0	ENSG00000136155.17	6	7.68	10.33	5.17	6.57	9.31	5.89	6.69	8.71	5.81	6.56	8.41	-1.07	0.66	3.72	-1.99	-0.21	2.4
HAS1	-3.86763	0.002	ENSG00000105509.11	2.95	1.45	7.95	0.93	0.76	6.95	3.39	3.32	4.45	3.3	3.3	4.36	-2.46	-3.83	2.6	-4.41	-4.71	1.97
MMP1	-3.85899		ENSG00000196611.6	8.75	10.36	12.18	6.35	9.79	7.97	7.35	9.26	8.83	6.97	9.4	8.05	2.23	3.69	5.78	-0.39	3.02	1.75
WNT7B	-3.85659	0	ENSG00000188064.10	4.98	5.73	9.18	4.03	5.22	8.62	5.22	5.52	7.71	5.07	5.47	7.49	-2.34	-1.55	2.14	-3.38	-2.16	1.92
CD109	-3.82011	0	ENSG00000156535.15	7.7	9.26	11.74	6.97	7.59	10.72	7.45	8.19	10.39	7.35	7.75	10.04	-1.03	0.49	3.31	-1.92	-0.88	2.23
CSDC2	-3.80975	0	ENSG00000172346.15	3.17	5.23	7.38	2.65	4.82	7.15	4.45	4.81	5.6	4.42	4.75	5.6	-3.33	-1.1	1.26	-3.76	-1.52	0.88
IGFL2	-3.75378	0	ENSG00000204866.8	5.24	6.36	9.52	4.78	5.4	9.04	5.34	5.81	8.09	5.39	5.65	7.91	0.3	1.55	5.07	-0.37	0.38	4.48
KLHDC8A	-3.72269	0	ENSG00000162873.15	4.32	4.89	8.29	4.02	4.46	6.1	4.6	4.69	5.62	4.59	4.69	5.22	-2.82	-2.11	1.4	-3.29	-2.63	-0.41
PRKAR2B	-3.66421	0	ENSG00000005249.13	5.39	6.95	9.37	4.71	6.28	8.24	5.62	6.35	7.62	5.54	6.21	7.37	-1.79	0	2.82	-2.62	-0.35	1.51
RAB27B	-3.59363	0	ENSG00000041353.10	7.13	8.72	10.99	6.35	8.08	8.94	7.02	8.01	9.24	6.87	7.94	8.54	-1.07	0.59	3.11	-1.81	-0.08	1.5
REG4	-3.55266	0.006	ENSG00000134193.15	10.88	10.3	16.32	4.95	5.75	14.92	7.3	6.79	13.18	5.83	6.35	13.51	4.72	4.41	10.72	-0.89	0.07	9.44
NR4A2	-3.52633	0	ENSG00000153234.15	8.27	8.16	11.98	7.9	7.76	10.84	8.08	7.95	10.27	8.03	7.94	10.18	1.03	0.99	5.06	0.86	0.44	3.93
CDH11	-3.49382	0	ENSG00000140937.14	8.5	10.13	12.22	8.23	9.64	11.89	8.26	9.31	11.18	8.44	9.47	11.22	0.61	2.33	4.84	0.09	1.63	4.29
CTSE	-3.49021	0.001	ENSG00000196188.12	8.7	10.82	12.98	7.05	9.32	11.98	7.53	9.37	11.62	7.56	9.17	11.28	1.61	3.84	6.29	-0.08	2.46	5.13
DUSP4	-3.43262	0	ENSG00000120875.9	8.96	9.35	12.66	8.22	8.59	11.82	8.46	8.68	11.28	8.42	8.68	11.14	0.88	1.29	4.9	-0.04	0.41	4.18
TMTC1	-3.42881	0	ENSG00000133687.16	5.8	6.9	9.48	5.35	6.37	7.17	5.91	6.32	7.66	5.85	6.33	6.77	-2.68	-1.4	1.41	-3.21	-2.16	-0.92
FGF7	-3.42711	0	ENSG00000140285.12	4.92	6.61	8.61	4.55	5.78	9.02	5.45	6.02	7.13	5.42	5.84	7.59	-2.41	-0.53	1.76	-3.09	-1.29	2.06
PDE10A	-3.41524	0	ENSG00000112541.18	4.96	4.87	8.54	4.68	4.58	8.33	5.11	5.1	6.51	5.1	5.07	6.68	-3.29	-3.2	0.62	-3.82	-3.42	0.77
BNC2	-3.38664	0	ENSG00000173068.18	4.89	6.15	8.54	4.46	6.1	8.35	5.35	5.82	7.03	5.33	5.88	7.06	-3.99	-2.6	0.08	-4.4	-2.83	-0.3
NR4A3	-3.35967	0	ENSG00000119508.18	5.74	5.52	9.3	5.12	5.18	9.28	5.74	5.71	7.68	5.63	5.65	7.88	-1.8	-1.96	1.98	-2.67	-2.42	1.89
COL10A1	-3.35522	0.001	ENSG00000123500.10	7.66	8.51	11.66	6.47	7.72	10.79	6.83	7.75	9.9	6.86	7.67	9.96	0.85	1.94	5.41	-0.46	0.78	4.24
CPXM1	-3.35253	0	ENSG00000088882.8	7.34	7.88	10.88	6.96	7.19	11.04	7.17	7.42	9.83	7.2	7.34	10.05	0.34	1.05	4.38	-0.38	0.5	4.39
KRT16	-3.32588	0	ENSG00000186832.9	4.44	5.88	8.11	3.78	3.61	7.54	4.86	5.11	6.15	4.78	4.75	6.14	-1.68	-0.08	2.45	-2.13	-2.31	2.14
NSG1	-3.25023	0	ENSG00000168824.14	3.75	4.17	7.39	3.25	3.6	6.59	4.21	4.28	4.98	4.17	4.21	4.98	-2.87	-2.39	1.06	-3.34	-2.55	0.16
ENTPD3	-3.24763	0.001	ENSG00000168032.10	3.68	7.94	7.61	2.84	5.63	6.48	4.58	5.96	6.22	4.5	5.47	5.93	-3.47	0.64	0.69	-4.7	-1.25	-0.54
MUC16	-3.22792	0.005	ENSG00000181143.15	4.35	7.45	9.15	2.5	4.07	8.93	4.66	5.65	7.87	4.4	4.83	8.14	-3.95	-1.07	1.09	-5.46	-3.57	1.21
MEDAG	-3.1972	0	ENSG00000102802.10	6.11	6.43	9.6	5.24	5.55	9.16	6	6.15	8.1	5.83	5.96	8.07	-0.47	0.07	3.45	-1.6	-0.92	2.88
EGR3	-3.1586	0	ENSG00000179388.9	6.35	7.14	9.81	6.21	6.56	9.94	6.24	6.45	8.34	6.39	6.57	8.75	-0.99	-0.23	2.7	-1.24	-0.94	2.78
ZFPM2	-3.11909	0	ENSG00000169946.14	4.56	5.3	7.88	4.17	5.08	7.33	5.04	5.21	6.27	4.99	5.21	6.1	-3.09	-2.26	0.65	-3.69	-2.65	-0.13
CYP26B1	-3.07545	0	ENSG00000003137.9	3.65	5.26	7.18	3.2	4.72	6.84	4.54	4.82	5.48	4.5	4.75	5.47	-3.9	-2.26	0.02	-4.24	-2.94	-0.54
RGMA	-3.0733	0	ENSG00000182175.14	4.23	4.97	7.54	3.88	4.56	7.06	4.77	4.93	5.81	4.73	4.87	5.73	-3.06	-1.99	0.87	-3.33	-2.61	0.21
MATN3	-3.06233	0.001	ENSG00000132031.13	4.11	6.79	7.67	3.45	7.01	7.06	5.15	6	6.33	5.08	6.21	6.24	-2.5	0.32	1.58	-2.95	0.17	0.71
RARRES1	-3.05922	0	ENSG00000118849.10	9.56	9.8	13.02	8.41	9.56	11.89	8.94	9.27	11.17	8.67	9.5	11.31	3.73	4.08	7.58	2.59	3.68	6.86
UPK3B	-3.04405	0.001	ENSG00000276184.4	4.7	7.01	8.35	3.42	4.23	6.15	4.75	5.18	5.83	4.58	4.78	5.52	-1.27	1.42	3.12	-2.11	-1.37	0.88
B2M	-2.99909		ENSG00000273686.4	11.44	11.88	12.95	9.56	9.75	9.85	9.88	9.98	10.69	9.68	9.82	9.89	6.12	6.59	8.42	4.24	4.6	5.04
TENM4	-2.97818	0	ENSG00000149256.16	4.96	7.27	8.38	3.78	6.4	8.02	5.41	6.24	7.11	5.23	6.15	7.03	-4.38	-2.18	-0.65	-5.16	-3.13	-1.2
OMD	-2.97498	0.002	ENSG00000127083.8	3.77	10.28	7.53	2.78	3.96	6.94	3.6	5.15	6.24	3.51	4.16	6.26	-3.97	2.68	0.59	-4.55	-3.51	-0.29
COL1A1	-2.97336	0	ENSG00000108821.14	14.42	15.97	17.65	13.95	13.63	17.4	13.9	14	16.69	14.03	13.78	16.8	6.41	7.92	10.1	5.87	5.78	9.66
ANK1	-2.95384	0.001	ENSG00000029534.21	4.16	6.11	7.76	3.22	4.85	7.13	4.63	5.03	5.62	4.54	4.89	5.79	-3.55	-1.57	0.39	-4.23	-2.39	-0.32
SLIT3	-2.93755	0	ENSG00000184347.15	7.4	8.26	10.72	7.5	7.99	9.09	7.18	7.5	9.07	7.51	7.83	8.59	-1.43	-0.33	2.57	-1.47	-0.62	0.69
COL8A1	-2.92819	0	ENSG00000144810.16	8.64	10.22	11.83	8.4	9.58	11.12	8.44	9.59	10.7	8.63	9.46	10.63	0.5	2.27	4.3	-0.03	1.39	3.34
COL11A1	-2.92315	0.002	ENSG00000060718.22	7.68	9.53	11.41	6.46	7.97	11.5	6.94	8.07	10.05	6.9	7.91	10.58	1	2.85	5.2	-0.48	1.18	5.05
IGFBP5	-2.91363	0	ENSG00000115461.5	10.88	11.77	13.99	10.69	11.53	12.69	10.66	11.45	12.98	10.83	11.47	12.36	2.36	3.53	6.18	1.99	3.08	4.62
PLPPR4	-2.87875	0.002	ENSG00000117600.14	3.09	6.33	6.83	2.97	4.83	6.31	4.26	4.75	4.91	4.26	4.61	5.09	-4.36	-1.37	-0.31	-4.56	-2.94	-1.12
DIO2	-2.87802	0.002	ENSG00000211448.13	4.86	8.51	8.46	4.08	7.91	6.82	5.5	7.3	6.84	5.39	7.26	6.61	-3.28	0.38	0.82	-4.2	-0.4	-1.08
SFRP1	-2.83884	0.004	ENSG00000104332.12	5.97	4.15	9.86	5.37	3.81	9.21	5.3	4.82	8.37	5.44	4.78	8.33	-2.17	-3.27	2.71	-2.64	-3.36	1.79
SPARCL1	-2.83791	0	ENSG00000152583.13	9.27	11.17	12.37	8.93	10.58	12.06	9.06	10.42	11.49	9.2	10.4	11.56	1.91	4.13	5.72	1.29	3.48	5.15
BOC	-2.82424	0.002	ENSG00000144857.15	5.59	6.42	9.21	4.67	5.96	7.99	5.54	6.01	7.87	5.47	5.99	7.12	-1.39	-0.31	2.93	-2.56	-0.73	1.44
SYNGAP1	-2.80942	0	ENSG00000197283.18	8.24	8.37	11.18	8.11	7.81	11.21	8.22	8.19	9.82	8.21	8.01	10.44	0.47	0.9	3.8	0.23	0.11	3.75
PLXNA4	-2.79477	0.001	ENSG00000221866.9	4.9	5.66	8.26	4.21	5.02	8.19	5.06	5.31	6.38	5.01	5.23	6.65	-4.59	-3.42	-0.59	-4.85	-4.17	-0.92
F13A1	-2.79382	0	ENSG00000124491.16	8.13	9.76	11.25	7.81	9.18	9.92	7.97	9.04	9.73	8.05	9.01	9.55	0.37	2.03	4.12	0.04	1.5	2.42
CILP2	-2.79217	0	ENSG00000160161.9	5.51	5.96	8.5	5.21	4.79	8.08	5.6	5.62	6.83	5.56	5.44	6.9	-1.5	-0.65	2.13	-1.84	-2.05	1.59
CTXN1	-2.78649	0	ENSG00000178531.6	4.64	5.61	7.65	4.02	4.49	7.81	5.03	5.21	6.21	4.96	5.05	6.34	1.05	2.32	4.42	0.04	0.82	4.5
SSPN	-2.78578	0	ENSG00000123096.12	6.81	8.22	9.79	6.73	7.71	9.38	6.92	7.65	8.73	7.03	7.59	8.69	-0.64	0.91	2.79	-0.91	0.36	2.22
PTCH2	-2.78176	0	ENSG00000117425.14	5.04	5.76	7.94	4.91	5.61	7.94	5.45	5.66	6.58	5.45	5.65	6.68	-2.76	-1.86	0.59	-2.87	-2.04	0.47
TFF2	-2.76952	0.002	ENSG00000160181.9	7	4.94	10.56	5.78	4.78	10.63	6.03	5.27	9.48	5.95	5.45	9.6	2.39	0.55	6.48	1.04	0.23	6.61
COL1A2	-2.74261	0	ENSG00000164692.18	13.89	15.87	16.89	13.33	13.25	17.02	13.43	13.77	16.09	13.46	13.4	16.41	6.44	8.41	9.94	5.93	5.99	9.88
ADAM12	-2.71391	0	ENSG00000148848.15	7.16	7.61	10.3	6.39	6.46	9.82	6.79	7.03	8.78	6.71	6.75	8.94	-1.44	-0.93	2.15	-2.48	-1.82	1.42
CRLF1	-2.71141		ENSG00000006016.12	6.1	7.86	9.46	6.1	6.76	5.86	6.13	6.93	7.04	6.31	6.66	6.19	1.25	3.11	4.95	1.27	2.01	1.59
COL3A1	-2.69798	0	ENSG00000168542.16	14.04	14.86	17.03	13.57	13.37	17.26	13.59	14.03	16.13	13.69	13.54	16.65	6.03	6.92	9.54	5.4	5.57	9.59
F3	-2.68565	0	ENSG00000117525.14	9.47	10.37	12.3	9.1	9.47	12.42	9.33	9.81	11.45	9.29	9.55	11.81	2.87	3.88	6.12	2.62	2.97	6.11
KLK10	-2.68435	0.001	ENSG00000129451.12	10.44	10.29	13.72	10.17	6.91	13.78	9.43	8.58	12.78	10.01	7.71	12.94	3.6	3.56	7.34	3.17	0.5	7.45
ENOX1	-2.66981	0	ENSG00000120658.13	4.19	5.22	7.22	3.62	4.83	6.3	4.77	4.99	5.63	4.71	4.93	5.38	-2.88	-1.81	0.58	-3.56	-2.08	-0.55
CDKN2B	-2.65326	0	ENSG00000147883.12	8.35	8.4	11.19	7.95	7.81	10.69	8.12	8.13	10.14	8.09	8.01	10.04	1.18	1.54	4.46	0.82	0.63	3.99
PRRX1	-2.64418	0	ENSG00000116132.12	7.6	9.82	10.64	7.1	8.89	9.93	7.44	8.86	9.72	7.48	8.69	9.45	0.23	2.53	3.84	-0.33	1.6	2.88
TNFRSF11B	-2.64025		ENSG00000164761.9	9.29	9.83	12.55	8.59	9.41	9	8.88	9.36	9.54	8.75	9.34	9.04	2.81	3.49	6.4	1.94	2.97	3.33
ARSI	-2.58558	0.001	ENSG00000183876.9	4.56	5.34	7.73	4.3	5.03	7.91	5.02	5.22	6.14	5.01	5.18	6.37	-2.55	-1.56	1.1	-2.96	-1.75	1.13
CHST6	-2.57856	0.001	ENSG00000183196.10	4.74	6.8	7.84	4.36	5.5	6.8	5.27	5.84	6.45	5.23	5.58	6.14	-3.64	-1.63	-0.24	-4.11	-2.88	-0.94
ALDH1A3	-2.57573	0	ENSG00000184254.17	8.08	9.22	10.93	7.53	8.53	10.75	7.9	8.57	10	7.84	8.49	10.1	0.72	1.97	4.1	0.19	1.25	3.73
LOX	-2.55394	0	ENSG00000113083.15	7.81	9.77	10.77	6.72	8.65	10.69	7.57	8.79	9.79	7.3	8.54	10.05	0.59	2.46	3.95	-0.52	1.7	3.67
EFEMP1	-2.55093	0	ENSG00000115380.20	9.23	9.79	12.1	9.32	9.23	11.12	8.92	9.15	10.96	9.3	9.24	10.66	2.27	3.15	5.77	1.8	2.24	4.55
VWF	-2.54321	0.001	ENSG00000110799.14	9.08	11.09	12.11	8.82	10.22	12.12	8.71	10.31	11.4	9.05	10.07	11.55	0.92	3.26	4.58	0.66	2.55	4.41
GCNT3	-2.53477	0.003	ENSG00000140297.13	11.35	10.69	14.8	10.32	9.42	12.48	10.19	9.63	13.11	10.32	9.65	12.03	4.23	3.66	8.03	2.78	2.04	5.94
CA2	-2.53045		ENSG00000104267.10	10.01	10.82	12.75	8.41	9.06	8.24	8.84	9.36	9.74	8.61	9.08	8.49	3.47	4.7	6.95	2.13	2.93	2.9
FBLN1	-2.45816	0.004	ENSG00000077942.19	8.76	10.5	12.19	7.3	9.91	11.27	7.98	9.68	10.52	7.79	9.66	10.72	1.47	3.74	5.78	0.63	3.22	4.61
IL6	-2.41753	0.007	ENSG00000136244.12	4.49	5.57	8.31	3.12	4.67	7.05	4.67	4.94	5.96	4.53	4.86	5.78	-0.56	0.31	3.41	-2.24	-0.56	2.23
CPZ	-2.4057	0.001	ENSG00000109625.19	6.44	7.81	9.26	5.96	6.66	9.2	6.42	6.9	8.21	6.39	6.73	8.3	-0.01	1.57	3.35	-0.68	0.76	3.18
ROR1	-2.4005	0.001	ENSG00000185483.12	4.76	5.49	7.74	3.95	4.69	7.79	5.02	5.19	6.14	4.92	5.07	6.32	-3.12	-2.29	0.29	-3.97	-3.03	0.31
DDR2	-2.38574	0	ENSG00000162733.19	8.04	9.03	10.7	7.65	8.56	10.19	7.91	8.45	9.83	7.9	8.49	9.65	-1.23	-0.02	2.07	-1.65	-0.36	1.36
ID4	-2.3814	0.001	ENSG00000172201.12	8.01	8.44	10.88	7.44	8.07	9.7	7.72	8.12	9.48	7.69	8.08	9.2	1	1.56	4.28	0.35	1.32	3.37
PRICKLE1	-2.34739	0.002	ENSG00000139174.12	5.65	6.3	8.62	5.05	6.75	8.31	5.77	6.06	7.09	5.68	6.36	7.21	-2.33	-1.37	1.3	-2.89	-1.18	0.7
LRRC15	-2.33155	0.006	ENSG00000172061.9	5.14	8.56	8.58	3.28	6.33	8.4	5.2	6.61	7.38	4.88	6.19	7.54	-3.2	0.18	0.63	-4.73	-2.05	0.38
SERPINB5	-2.33061	0.004	ENSG00000206075.14	10.88	10.86	14.09	10.88	10.73	13.37	9.99	9.69	12.93	10.72	10.61	12.73	3.8	3.91	7.32	3.8	3.41	6.59
DNAH2	-2.32012	0	ENSG00000183914.14	7.11	8.28	9.82	6.69	8.1	9	7.07	7.77	8.68	7.06	7.88	8.48	-1.68	-0.29	1.36	-2.42	-0.62	0.68
SPARC	-2.28891	0	ENSG00000113140.11	14.25	16.73	16.88	13.92	13.73	17.08	13.89	14.32	16.11	14.01	13.87	16.54	7.6	10.02	10.69	7.08	7.23	10.71
BHLHE41	-2.27342	0.001	ENSG00000123095.6	8.63	8.44	11.44	8.03	8.26	10.26	8.17	8.21	10.18	8.16	8.31	9.75	1.67	1.66	4.88	1.03	1.3	3.58
ADGRF1	-2.25677	0.01	ENSG00000153292.16	5.38	7.21	9.3	2.76	6.74	9.32	5.29	6.32	7.61	4.91	6.37	8.01	-1.94	-0.11	2.29	-4.21	-0.34	2.23
MXRA5	-2.25634	0.003	ENSG00000101825.8	9.81	10.51	12.83	8.95	9.77	12.24	9.19	9.84	11.18	9.15	9.74	11.67	0.58	1.46	4.25	-0.3	0.82	3.35
FOXC1	-2.24523	0.001	ENSG00000054598.9	7.41	7.53	10.2	6.43	5.69	10.2	6.93	6.86	9.1	6.74	6.38	9.24	0.72	0.97	3.99	-0.43	-0.66	4.16
MFAP5	-2.22176	0.013	ENSG00000197614.11	5.98	6.4	10.19	3.14	4.8	9.07	4.84	5.49	8.45	4.47	5.15	8.08	0.03	0.47	4.66	-3.12	-1.34	3.18
DPYSL3	-2.19344	0	ENSG00000113657.13	10.3	11.53	12.82	9.87	11.64	12.52	10.09	11.2	12.27	10.11	11.43	12.12	2.02	3.37	5.08	1.15	3.46	4.59
FMO1	-2.18849	0.01	ENSG00000010932.17	3.74	4.68	7.52	2.05	4.54	6.93	4.24	4.4	5.25	4.12	4.45	5.25	-2.6	-1.65	1.63	-4.1	-1.91	0.82
PDZD2	-2.18107	0.001	ENSG00000133401.16	4.97	7.5	7.62	4.41	7.52	7.27	5.62	6.56	6.61	5.53	6.8	6.66	-3.3	-0.7	-0.11	-3.88	-0.6	-0.75
COL8A2	-2.13971	0.002	ENSG00000171812.13	6.81	7.64	9.58	6.51	7.43	9.48	6.68	7.15	8.33	6.76	7.27	8.59	-0.71	0.41	2.65	-1.42	0.07	2.3
CYP1B1	-2.09855	0.001	ENSG00000138061.12	7.87	8.98	10.53	7.33	7.63	9.32	7.62	8.08	9.22	7.57	7.76	8.9	0.23	1.48	3.53	-0.76	-0.1	2.06
EBF1	-2.08538	0.001	ENSG00000164330.17	5.26	6.13	7.82	5.06	5.06	6.9	5.43	5.59	6.37	5.43	5.43	6.14	-2.38	-1.38	0.74	-2.7	-2.21	-0.37
OSR1	-2.0821	0.006	ENSG00000143867.7	4.66	5.41	7.75	3.95	5.16	7.08	4.88	5.09	5.77	4.81	5.1	5.83	-1.81	-0.82	1.84	-2.65	-1.21	1.2
SYNDIG1	-2.07548	0.006	ENSG00000101463.6	3.85	5.86	6.98	3.07	5.38	6.7	4.74	5.16	5.64	4.68	5.11	5.59	-2.76	-0.63	0.79	-3.68	-1.43	0.51
PTGS2	-2.07053	0.007	ENSG00000073756.13	5.99	8.12	9.22	4.63	7.6	7.86	5.91	7.2	7.78	5.73	7.19	7.35	-1.31	0.84	2.12	-2.82	0.18	1.16
COL5A2	-2.05344	0.001	ENSG00000204262.14	11.02	11.94	13.62	10.41	10.62	13.81	10.56	10.93	12.68	10.55	10.71	13.22	2.55	3.49	5.63	1.7	2.3	5.62
FBN1	-2.02434	0.002	ENSG00000166147.15	10.02	10.83	12.6	9.67	9.98	12.06	9.6	10.09	11.7	9.77	10	11.59	2.26	3.16	5.41	1.58	2.15	4.58
HEG1	-2.02418	0.001	ENSG00000173706.14	8.96	9.2	11.41	8.5	9.26	10.55	8.72	8.94	10.36	8.66	9.19	10.12	-0.08	0.51	3.03	-0.42	0.15	1.95
LAMP5	-2.00005	0.006	ENSG00000125869.10	5.87	5.8	8.93	4.94	4.68	8.71	5.66	5.68	7.53	5.53	5.45	7.44	-0.8	-0.51	2.86	-2.04	-1.71	2.43
AFAP1L2	-1.97829	0	ENSG00000169129.15	8.07	8.76	10.39	7.48	8.26	9.95	7.95	8.36	9.66	7.8	8.28	9.44	0.4	1.14	3.15	-0.3	0.64	2.89
LUM	-1.96772	0.004	ENSG00000139329.5	11.18	13.32	13.94	10.67	12.31	13.42	10.7	12.26	12.82	10.89	12.14	13.02	5.41	7.63	8.73	4.56	6.78	7.95
GLI2	-1.96467	0.003	ENSG00000074047.22	5.84	6.06	8.56	5.48	5.49	7.67	5.86	5.95	7.18	5.84	5.84	6.84	-2.38	-1.97	0.85	-2.83	-2.43	-0.18
C1QTNF3	-1.96302	0.001	ENSG00000082196.21	7	7.88	9.39	6.72	7.79	8.82	7.06	7.55	8.11	7.02	7.61	8.25	0.34	1.57	3.61	0.41	1.4	2.74
GLI3	-1.96033	0.003	ENSG00000106571.15	5.44	6.71	8.14	4.46	6.13	7.71	5.64	6.11	6.85	5.48	6.04	6.81	-2.98	-1.56	0.27	-3.95	-2.22	-0.37
NUAK1	-1.94518	0	ENSG00000074590.14	7.72	8.73	9.95	7.18	8.76	9.52	7.77	8.45	9.2	7.6	8.56	9.08	-0.53	0.61	2.23	-1.16	0.61	1.59
COMP	-1.93465	0.009	ENSG00000105664.11	8.28	9.41	11.52	7.59	8.07	10.19	7.38	7.9	9.45	7.66	8	9.57	1.6	2.94	5.6	0.93	1.41	3.89
COL12A1	-1.93286	0.003	ENSG00000111799.22	10.03	11.16	12.69	9.13	9.91	12.28	9.5	10.13	11.65	9.37	9.93	11.77	2.81	3.95	5.98	1.35	3.03	5.3
STON1	-1.92386	0	ENSG00000243244.7	6.68	7.52	8.97	6.54	6.81	8.74	6.72	6.96	7.99	6.76	6.89	7.99	-1.44	-0.35	1.52	-1.84	-0.87	1.11
DCBLD2	-1.88566	0.001	ENSG00000057019.16	10.05	10.38	12.36	9.66	10.14	12.56	9.84	10.16	11.48	9.8	10.15	12.01	1.96	2.5	4.74	1.34	2.04	4.83
ANO1	-1.88336	0	ENSG00000131620.17	10.09	9.65	12.37	9.79	8.42	12.59	9.72	9.08	11.59	9.77	8.8	11.93	2.19	2.15	5.06	1.83	0.99	5.19
GFPT2	-1.85987	0.003	ENSG00000131459.13	7.22	7.16	9.78	6.95	6.47	9.16	6.9	6.88	8.59	7.01	6.76	8.4	-0.18	-0.06	2.88	-1	-1	2.11
ANTXR1	-1.85765	0.003	ENSG00000169604.21	10.19	10.75	12.7	9.47	10.45	11.74	9.75	10.29	11.86	9.67	10.39	11.38	2.04	2.83	5.13	1.33	2.58	3.93
ZNF521	-1.84983	0.003	ENSG00000198795.11	5.19	6.1	7.72	4.85	5.82	7.25	5.52	5.82	6.54	5.49	5.78	6.38	-2.73	-1.46	0.51	-2.75	-1.96	-0.12
THBS2	-1.83959	0.007	ENSG00000186340.17	10.3	10.44	13.14	9.92	9.37	13.01	9.46	9.69	11.81	9.9	9.49	12.33	2.47	2.76	5.82	1.77	1.7	5.4
DLK2	-1.83697	0.003	ENSG00000171462.15	4.79	4.75	7.35	4.34	4.66	6.27	4.82	4.83	5.28	4.77	4.83	5.31	-1.76	-1.45	1.26	-1.89	-1.85	0.14
PNMA1	-1.82369	0	ENSG00000176903.5	9	9.53	11	8.77	9.21	10.67	8.98	9.29	10.48	8.93	9.23	10.29	2.25	2.98	4.64	1.92	2.39	4.67
B3GNT7	-1.8054	0.001	ENSG00000156966.7	8.39	8.7	10.71	8.12	8.44	11.04	8.13	8.17	9.73	8.2	8.41	10.29	0.97	1.53	3.77	0.62	1.11	4
NLGN3	-1.7832	0.001	ENSG00000196338.14	4.3	5.67	6.53	3.95	5.03	6.48	4.85	5.1	5.46	4.81	5.02	5.48	-3.18	-1.81	-0.55	-3.37	-2.32	-0.58
EHD2	-1.77886	0.001	ENSG00000024422.12	9.21	9.32	11.47	9.05	9.23	11.79	8.93	9.08	10.81	9.1	9.23	11.14	1.75	2.24	4.67	1.48	1.81	4.81
HOXC4	-1.75841	0.013	ENSG00000198353.8	5.31	6.19	7.01	2.61	3.31	6.57	4.31	4.45	5.22	4.13	4.23	5.23	-0.86	-0.06	1.27	-3.5	-2.68	0.75
TWSG1	-1.74678	0	ENSG00000128791.12	8.31	9.38	10.26	8.02	9.4	10.2	8.41	9.15	9.79	8.32	9.23	9.79	1.34	2.48	3.7	0.85	2.37	3.53
AIF1L	-1.71512	0.005	ENSG00000126878.13	7.42	7.34	9.94	7.13	7.12	9.05	7.06	7	8.4	7.16	7.16	8.39	-0.54	-0.03	2.62	-0.9	-0.64	2.14
EPHB6	-1.71035	0.02	ENSG00000275482.4	5.61	5.08	9.33	4.32	4.77	8.8	5.16	5.19	7.6	5.01	5.18	7.68	-1.87	-2.15	2.28	-3.06	-2.39	1.65
CCDC8	-1.69782	0.005	ENSG00000169515.8	5.97	6.9	8.46	5.32	6.61	8	6.06	6.45	7.43	5.96	6.48	7.21	-1.4	-0.27	1.71	-2.21	-0.54	1.02
MRC2	-1.69274	0.002	ENSG00000011028.14	9.78	10.54	12.07	9.33	9.81	11.85	9.46	9.97	11.42	9.49	9.83	11.39	2.41	3.37	5.29	1.57	2.79	4.9
CALHM2	-1.68739	0.002	ENSG00000138172.11	7.4	8	9.64	7.09	7.36	9.23	7.29	7.54	8.66	7.29	7.44	8.63	1.02	1.85	3.78	0.56	0.92	3.23
OLFML2B	-1.67632	0.003	ENSG00000162745.11	8.81	10.64	11.19	8.62	8.1	11.04	8.42	8.72	10.25	8.66	8.3	10.48	1.98	3.75	4.81	1.39	1.34	4.45
GLT8D2	-1.66107	0.004	ENSG00000120820.13	6.61	7.74	9	6.15	6.3	9.02	6.54	6.91	7.97	6.5	6.58	8.17	0.1	1.48	3.17	-0.39	0.19	2.96
CCN4	-1.65757	0.004	ENSG00000104415.14	7.76	8.81	10.16	7.16	7.68	9.79	7.49	7.93	9.32	7.44	7.76	9.19	-0.22	0.85	2.64	-1.29	-0.35	2.11
FIBIN	-1.63271	0.006	ENSG00000176971.4	6.51	6.9	9.05	5.68	6.24	8.69	6.23	6.3	7.94	6.11	6.36	7.76	-0.87	-0.13	2.32	-1.53	-1.1	1.81
CLIP3	-1.63145	0	ENSG00000105270.15	7.43	7.55	9.4	7.15	7.37	9.46	7.39	7.49	8.63	7.35	7.46	8.75	-0.19	0.22	2.43	-0.55	0.14	2.29
CRMP1	-1.628	0.004	ENSG00000072832.15	6.22	6.72	8.56	5.53	6.37	8.2	6.24	6.47	7.38	6.09	6.42	7.38	-1.16	-0.45	1.68	-1.94	-0.9	1.19
INHBA	-1.61997	0.004	ENSG00000122641.11	8.66	9.09	10.99	8.44	8.65	10.71	8.34	8.61	9.99	8.51	8.65	10.14	0.58	1.12	3.39	-0.06	0.88	2.9
GRK5	-1.60445	0	ENSG00000198873.12	9.43	9.18	11.37	9.42	9.19	11.53	9.32	9.12	10.57	9.41	9.25	10.98	0.75	0.79	3.25	0.63	0.55	3.59
UNC5B	-1.59848	0.001	ENSG00000107731.12	9.24	9.5	11.33	9.02	9.04	11.48	9	9.14	10.74	9.1	9.11	10.92	0.78	1.18	3.35	0.34	0.71	3.5
ULBP2	-1.59547	0.01	ENSG00000131015.5	5.84	6.21	8.53	4.81	5.76	7.47	5.74	5.93	6.96	5.56	5.88	6.69	-0.22	0.14	2.81	-1.33	-0.27	1.66
SEMA6D	-1.59397		ENSG00000137872.17	9.04	7.46	8.81	5.88	6.95	6.3	6.5	6.97	7.07	6.23	6.87	6.47	0.96	-0.7	0.97	-2.21	-0.95	-1.6
LGI2	-1.59376	0.005	ENSG00000153012.12	5.78	6.98	8.16	5.42	5.62	6.83	5.9	6.24	6.85	5.86	5.93	6.46	-2.54	-1.08	0.28	-2.78	-2.7	-1.2
SLC37A2	-1.58689	0.006	ENSG00000134955.12	8.06	8.78	10.53	7.72	7.53	9.49	7.69	7.8	8.96	7.77	7.66	9	0.53	1.4	3.41	-0.37	0.01	2.32
MAP3K5	-1.57616	0	ENSG00000197442.10	9.68	9.88	11.5	9.72	9.63	11.42	9.63	9.7	10.94	9.75	9.69	11.01	1.75	2.03	3.95	1.75	1.68	3.78
PALLD	-1.57378	0	ENSG00000129116.19	10.84	11.44	12.81	10.5	11.18	12.16	10.75	11.24	12.15	10.66	11.16	11.91	3.44	4.14	5.81	3.17	4.18	5.08
AKAP12	-1.57029	0.005	ENSG00000131016.17	8.62	8.96	10.99	8.3	8.57	10.89	8.19	8.59	10.31	8.36	8.58	10.26	-0.25	0.28	2.63	-0.56	0	2.35
PTGIS	-1.56849	0.01	ENSG00000124212.6	8.56	8.38	11.23	8.03	6.74	10.72	7.89	7.86	10.12	8.07	7.26	10.02	0.07	0.4	3.53	-0.45	-1.43	2.75
NEXN	-1.5575	0.001	ENSG00000162614.19	6.69	6.66	8.77	6.04	6.54	9.05	6.62	6.62	7.73	6.44	6.65	8.06	-0.46	-0.25	2.15	-1.23	-0.73	2.28
ANGPTL2	-1.51561	0.004	ENSG00000136859.10	8.82	9.4	11.04	8.32	9.14	10.69	8.54	8.99	10.24	8.51	9.07	10.2	1.5	2.4	4.42	1.02	2.39	3.83
FAM167A	-1.51388	0.005	ENSG00000154319.16	5.25	6.85	7.55	5.27	6.53	7.41	5.72	6.28	6.62	5.78	6.24	6.65	-2.45	-0.71	0.2	-2.76	-1.17	0.02
ITGA11	-1.50072	0.007	ENSG00000137809.17	8.65	8.56	11.06	8.33	8.2	10.39	8.1	8.15	10.1	8.34	8.25	9.82	-0.56	-0.4	2.35	-1.07	-0.69	1.5
PCSK5	-1.49886	0.001	ENSG00000099139.14	7.52	8.26	9.52	7.46	7.9	9	7.48	7.82	8.76	7.59	7.85	8.55	-0.82	0.13	1.75	-0.98	-0.23	1.01
ANK2	-1.49638	0.008	ENSG00000145362.21	5.7	7.12	8.12	5.12	6.6	7.75	5.94	6.52	7.07	5.86	6.43	7.02	-2.4	-0.82	0.58	-2.92	-1.28	-0.01
HTRA1	-1.48124	0.003	ENSG00000166033.13	10.88	11.53	13.03	10.13	10.8	13.06	10.5	10.81	12.53	10.32	10.82	12.58	4.57	5.5	7.4	4.19	4.72	7.24
MEIS3	-1.47718	0.003	ENSG00000105419.18	6.7	6.72	8.83	6.46	6.12	8.27	6.59	6.6	7.82	6.61	6.46	7.58	0.47	0.75	3.19	0.12	0.56	2.65
CCDC80	-1.47648	0.009	ENSG00000091986.16	10.27	10.72	12.72	9.9	9.95	12.44	9.72	10.14	11.63	9.95	10	11.92	3.32	3.94	6.36	2.39	3.26	5.84
PNMA2	-1.47614	0.012	ENSG00000240694.9	6.5	7.94	9.14	5.97	7.34	9.05	6.34	7.1	7.85	6.38	7.11	8.19	-1.65	0.12	1.54	-2.08	-0.72	1.66
COL6A2	-1.47324	0.005	ENSG00000142173.16	11.32	11.76	13.55	10.95	11.12	13.33	10.89	11.24	12.85	11.03	11.16	12.89	4.36	5.02	7.2	3.94	4.58	6.8
COL5A1	-1.46486	0.006	ENSG00000130635.16	11.8	12.06	14.07	11.36	11.19	14.08	11.31	11.4	13.23	11.41	11.29	13.56	3.31	3.7	6.12	3	2.81	5.94
FNDC1	-1.45523	0.012	ENSG00000164694.17	8.75	8.89	11.37	7.8	7	10.97	7.96	7.83	10.2	7.92	7.41	10.25	0.55	0.83	3.72	-0.4	-0.78	3.22
RUNX2	-1.43033	0.005	ENSG00000124813.23	7.7	9.68	9.88	7.12	8.16	9.94	7.43	7.98	9.25	7.38	8.06	9.34	-0.01	2.11	2.74	-0.48	0.61	2.96
ISLR	-1.42816	0.009	ENSG00000129009.13	9.84	9.95	12.25	9.65	9.5	12.09	9.25	9.52	11.53	9.64	9.54	11.52	3.04	3.48	6.04	2.56	2.82	5.71
KIAA1549L	-1.4136	0.018	ENSG00000110427.17	6.89	6.2	8.18	4.57	4.43	7.81	5.62	5.66	6.96	5.32	5.26	6.93	-2.49	-2.88	-0.6	-4.45	-4.44	-1.11
SCARA3	-1.41004	0.009	ENSG00000168077.14	7.15	8.79	9.5	6.46	8.23	7.93	6.98	7.76	8.23	6.87	7.93	7.74	-0.61	1.26	2.48	-1.1	0.58	0.68
TBX6	-1.40512	0.005	ENSG00000149922.11	6.07	5.83	8.21	5.92	5.8	6.57	6.03	5.96	6.57	6.02	5.97	6.28	-0.19	-0.15	2.51	-0.41	-0.43	0.73
KCTD1	-1.39724	0.003	ENSG00000134504.14	7.55	7.06	9.59	7.21	6.76	9.43	7.32	7.13	8.66	7.3	7.06	8.69	0.89	0.62	3.42	0.58	0.24	3.13
ZNF469	-1.39361	0.008	ENSG00000225614.4	6.39	5.99	8.68	6.1	5.78	8.06	6.18	6.1	7.47	6.22	6.09	7.22	-2.5	-2.65	0.35	-3.17	-2.67	-0.33
VSTM5	-1.39293	0.018	ENSG00000214376.6	5.12	4.76	7.91	4.31	3.85	7.14	4.92	4.9	6.06	4.86	4.77	5.88	-2.2	-2.28	0.99	-3.05	-3.27	0.62
NACAD	-1.39009	0.005	ENSG00000136274.9	4.64	5.19	6.75	4.54	4.79	6.81	4.93	5.03	5.58	4.94	4.99	5.63	-3.23	-2.32	-0.61	-3.58	-3.01	-0.56
SPON1	-1.37235	0.025	ENSG00000262655.4	9.09	9.16	12.23	6.59	7.47	12.24	7.37	8.35	11.02	7.11	7.69	11.34	1.02	1.5	4.77	-1.44	-0.28	5.01
CD36	-1.35895	0.021	ENSG00000135218.19	8.65	9.57	11.53	7.17	8.8	9.81	7.64	8.57	9.6	7.52	8.63	9.39	1.48	2.6	5.05	0.01	1.61	3.03
FSTL1	-1.35397	0.004	ENSG00000163430.12	11.39	12.23	13.45	11.27	11.42	13.21	11.1	11.54	12.77	11.32	11.43	12.83	3.12	4.08	5.75	2.57	3.41	5.3
LANCL3	-1.34035		ENSG00000147036.12	6.12	6.32	8.83	5.05	5.92	6.82	5.8	6.04	7.13	5.64	6	6.44	-2.27	-2.08	0.66	-3.44	-2.34	-1.25
ADAMTS4	-1.33922	0.005	ENSG00000158859.10	8.7	7.66	10.79	7.92	6.93	10.63	8.2	7.57	9.99	8.01	7.41	9.93	-0.44	-1.29	2.13	-1.22	-1.88	2.07
GLI1	-1.33897	0.015	ENSG00000111087.10	6.08	6.45	8.57	5.34	5.82	7.91	5.95	6.16	7.08	5.85	6.03	7.04	-0.95	-0.34	2.03	-2.02	-1.17	1.27
LRP10	-1.3388	0	ENSG00000197324.9	12.84	13.1	14.53	12.59	12.63	14.45	12.74	12.89	14.16	12.68	12.71	14.13	4.68	5.06	6.79	4.35	4.5	7.04
COL15A1	-1.33608	0.006	ENSG00000204291.11	9.68	9.89	11.8	9.28	8.9	11.86	9.26	9.27	11.06	9.34	9.07	11.29	1.59	1.95	4.21	0.96	0.99	4.07
CDON	-1.33376	0.001	ENSG00000064309.16	6.9	7.61	8.7	6.86	7.67	8.83	7.02	7.33	7.82	7.05	7.47	8.17	-1.22	-0.31	1.08	-1.24	-0.48	1.01
CD248	-1.33254	0.013	ENSG00000174807.4	8.81	9.22	11.22	8.47	8.55	10.38	8.31	8.58	9.83	8.51	8.57	9.89	2.14	2.66	5.06	1.25	2.11	4.03
IQCA1	-1.32136	0.015	ENSG00000132321.17	3.88	5.31	6.32	3.11	4.54	6.53	4.55	4.79	5.13	4.48	4.68	5.24	-2.86	-1.3	0	-3.63	-2.18	0.2
IGF1	-1.3175	0.017	ENSG00000017427.17	8.43	7.25	8.86	5.43	4.88	8.35	6.14	6.08	7.62	5.83	5.55	7.62	0.52	0.54	2.66	-1.11	-1.89	1.89
ACTA2	-1.30747	0.002	ENSG00000107796.13	12.38	11.87	14.27	12.12	11.41	14.53	12.07	11.71	13.67	12.12	11.59	14.03	6.05	5.8	8.51	5.68	5.37	8.62
ERFE	-1.30498	0.007	ENSG00000178752.16	5.65	5.14	7.75	5.35	4.54	7.47	5.53	5.35	6.23	5.49	5.27	6.36	-0.4	-0.69	2.12	-0.63	-1.61	1.75
SPOCK1	-1.30431	0.019	ENSG00000152377.14	7.15	7.49	9.81	5.63	6.06	9.38	6.44	6.57	8.21	6.15	6.36	8.45	-0.53	-0.06	2.5	-2.18	-1.79	1.84
PSD3	-1.30134	0	ENSG00000156011.17	8.72	9.46	10.3	8.51	9.13	9.91	8.78	9.14	9.79	8.69	9.11	9.65	-0.24	0.71	1.83	-0.34	0.3	1.51
RCOR1	-1.29673	0	ENSG00000089902.10	10.17	10.45	11.78	9.92	10.2	11.69	10.14	10.35	11.36	10.05	10.24	11.36	2.11	2.47	4.1	1.81	2.35	4.32
PLAT	-1.29329	0.007	ENSG00000104368.19	9.75	9.61	11.86	9.41	9.33	11.59	9.33	9.41	11.18	9.46	9.4	11.1	2.68	2.7	5.27	1.89	2.49	4.82
RGS4	-1.28576	0.014	ENSG00000117152.14	7.42	7.57	9.81	6.27	5.95	9.97	6.82	6.58	8.71	6.58	6.42	8.97	0.29	0.44	3.06	-1.06	-1	3.09
FAM155A	-1.28277	0.024	ENSG00000204442.4	4.29	4.96	7.14	3.08	3.76	6.53	4.45	4.54	5.33	4.34	4.43	5.24	-4.02	-3.42	-0.92	-5.18	-4.51	-1.76
SDR16C5	-1.26745	0.021	ENSG00000170786.13	8.19	9.52	10.82	6.99	8.83	10.4	7.52	8.45	9.49	7.39	8.61	9.77	1.3	2.61	4.23	-0.26	2.18	3.76
LIPE	-1.26691	0.006	ENSG00000079435.10	7.75	7.84	9.75	7.68	7.58	7.98	7.64	7.73	8.5	7.72	7.66	7.9	1.94	2.16	4.57	1.93	1.89	2.64
FBXL7	-1.26098	0.01	ENSG00000183580.10	6.52	6.68	8.68	6.01	6.63	8.46	6.42	6.55	7.69	6.35	6.63	7.63	-1.33	-0.85	1.47	-1.79	-0.81	1.04
CH25H	-1.2497	0.02	ENSG00000138135.7	4.72	5.1	7.29	4.28	4.41	7.64	4.94	5.04	5.8	4.9	4.93	6.09	-1.65	-0.94	1.54	-2.14	-1.73	2.04
FBN2	-1.24862	0.026	ENSG00000138829.12	3.94	5.28	6.8	2.33	3.54	7.14	4.4	4.59	5.18	4.26	4.38	5.48	-4.56	-3.51	-1.72	-5.74	-5.07	-1.55
CRISPLD2	-1.24615	0.003	ENSG00000103196.12	9.25	9.08	11.09	8.86	8.59	10.59	9.03	8.9	10.33	8.94	8.77	10.19	1.15	1.32	3.61	0.6	0.91	2.95
MYOF	-1.23774	0.003	ENSG00000138119.17	11.43	11.48	13.28	11.38	11.32	13.31	11.17	11.4	12.83	11.4	11.35	12.9	3.12	3.3	5.4	2.91	2.9	5.44
NXN	-1.23341	0.013	ENSG00000167693.17	8.24	8.43	10.47	7.45	8.01	10.57	7.76	7.98	9.64	7.68	8.03	9.84	0.9	1.48	3.93	0.31	1.13	4
SH3PXD2A	-1.22598	0	ENSG00000107957.16	11.3	11.87	12.81	11.18	11.82	12.55	11.32	11.76	12.45	11.29	11.77	12.33	1.86	2.58	3.95	1.68	2.46	3.57
PMP22	-1.22247	0.003	ENSG00000109099.16	10.18	10.54	11.99	9.92	10.11	11.88	9.98	10.27	11.54	10.02	10.16	11.5	3.73	4.32	6.05	3.22	3.52	5.82
FSCN1	-1.22034	0.019	ENSG00000075618.18	10.33	9.81	12.8	9.1	9.27	12.92	9.35	9.29	11.92	9.25	9.37	12.21	3.89	3.39	6.7	2.33	3.07	6.72
KCNK1	-1.21661	0.009	ENSG00000135750.15	9.62	10	11.67	9.22	9.69	10.83	9.32	9.58	10.61	9.32	9.66	10.5	3.23	3.75	5.64	2.88	3.72	4.81
CAV1	-1.20844	0.009	ENSG00000105974.13	8.74	10.32	10.79	8.11	9.22	10.69	8.53	9.46	10.05	8.41	9.18	10.26	1.83	3.72	4.47	1.01	2.85	4.14
DOK5	-1.20796	0.017	ENSG00000101134.12	4.54	5.61	6.88	3.88	4.31	6.58	4.79	4.92	5.53	4.71	4.79	5.5	-1.79	-0.58	1.16	-2.42	-1.74	0.62
PODXL	-1.20003	0	ENSG00000128567.17	10.92	10.95	12.49	10.7	10.81	12.76	10.84	10.79	11.99	10.77	10.85	12.35	2.47	2.75	4.54	2.22	2.34	4.68
SLIT2	-1.19035	0.017	ENSG00000145147.20	6.96	8.86	9.28	6.53	8.44	8.69	6.86	7.85	8.1	6.9	8.05	8.22	-1.47	0.51	1.44	-2.3	-0.05	0.62
NID2	-1.18925	0.01	ENSG00000087303.18	8.07	8.09	10.13	7.59	7.7	9.75	7.7	7.76	9.36	7.72	7.79	9.15	1.9	2.03	4.45	1.27	1.69	3.86
ELFN2	-1.18837	0.033	ENSG00000166897.16	4.26	4.31	7.31	2.77	3.54	6.59	4.25	4.29	4.87	4.13	4.21	5	-4.2	-3.93	-0.79	-5.27	-4.58	-1.65
NLGN2	-1.18248	0.006	ENSG00000169992.10	7.75	8.26	9.62	7.66	7.94	9.76	7.64	7.98	8.98	7.77	7.94	9.13	-0.18	0.77	2.37	-0.2	0.19	2.33
SRGAP2B	-1.18172	0.003	ENSG00000196369.11	7.73	7.92	9.46	7.61	7.55	9.53	7.64	7.71	8.85	7.7	7.66	8.92	-0.37	0.06	1.91	-0.61	-0.55	1.82
MSRB3	-1.1781	0.009	ENSG00000174099.12	7.95	8.5	9.94	7.6	8.04	9.82	7.73	7.99	9.06	7.75	8.03	9.23	0.21	0.9	2.74	-0.5	0.11	2.37
SSC5D	-1.17411	0.018	ENSG00000179954.16	7.4	6.95	9.71	6.66	6.28	9.39	6.92	6.8	8.4	6.84	6.65	8.55	-0.55	-0.61	2.58	-1.26	-1.18	2.03
VCL	-1.16266	0	ENSG00000035403.18	11.71	11.88	13.14	11.74	11.82	13.1	11.68	11.85	12.84	11.78	11.83	12.83	3.38	3.67	5.25	3.34	3.44	5.21
ANTXR2	-1.1619	0.002	ENSG00000163297.18	10.95	10.87	12.63	10.74	10.65	12.25	10.78	10.71	12.03	10.78	10.72	11.93	3.19	3.29	5.35	2.77	2.91	4.87
MMP14	-1.15951	0.002	ENSG00000157227.14	12.68	12.94	14.34	12.61	12.4	14.22	12.52	12.74	13.96	12.65	12.5	13.91	5.17	5.56	7.29	4.76	4.81	7.13
SLC49A4	-1.15031	0	ENSG00000138463.9	8.87	8.99	10.28	8.7	9.01	10.36	8.88	8.98	9.86	8.82	9.02	9.96	2.01	2.27	3.88	1.8	2.1	3.97
TAFA5	-1.14704	0.011	ENSG00000219438.9	5.8	5.8	7.83	5.81	5.3	7.47	5.81	5.81	6.72	5.88	5.72	6.6	-0.9	-0.59	1.73	-1.53	-1.06	1.16
PKM	-1.14235	0.002	ENSG00000067225.19	15.37	15.42	17.01	15.24	15.36	16.22	15.25	15.34	16.42	15.28	15.37	16.05	8.36	8.49	10.39	8.17	8.22	9.54
PPFIBP1	-1.13934	0	ENSG00000110841.14	9.87	10.09	11.29	9.69	10.08	11.18	9.86	10.06	10.95	9.8	10.08	10.89	1.85	2.23	3.77	1.5	2.31	3.67
HR	-1.13897	0.017	ENSG00000168453.16	9.57	10.16	11.77	9.02	9.76	10.4	9.13	9.64	10.68	9.16	9.69	10.16	1.93	2.53	4.45	1.35	2.25	3.49
PDPN	-1.13803	0.019	ENSG00000162493.17	7.63	8.66	9.9	6.78	8.23	9.43	7.31	8.12	9.03	7.2	8.08	8.9	0.74	1.86	3.49	-0.41	1.09	2.76
NMU	-1.1379	0.027	ENSG00000109255.11	7.7	7.96	10.27	6.25	6.69	9.89	6.88	6.91	8.61	6.6	6.86	9.03	2.94	3.32	5.87	1.44	2.03	5.62
SESTD1	-1.13337	0.002	ENSG00000187231.14	9.78	10.5	11.42	9.68	10.53	11.09	9.73	10.35	10.99	9.81	10.42	10.84	2.51	3.26	4.56	2.25	3.2	4.07
SPINK4	-1.12944	0.035	ENSG00000122711.9	7.46	8.68	10.37	6.41	5.38	5.49	6.35	6.31	7.69	6.44	5.84	5.89	3.66	5.13	7.01	2.71	1.68	2.61
TCF4	-1.1279	0.011	ENSG00000196628.20	8.63	9.19	10.6	8.14	9.02	9.92	8.37	8.76	9.79	8.33	8.92	9.55	0.32	1.15	2.89	-0.08	0.75	2.07
RAB31	-1.12496	0.011	ENSG00000168461.13	9.96	10.65	11.95	9.5	10.42	11.8	9.62	10.23	11.32	9.65	10.33	11.38	2.25	3.11	4.79	1.53	2.6	4.42
TGFB3	-1.12442	0.016	ENSG00000119699.8	8.63	8.88	10.78	8.04	7.7	10.44	8.16	8.23	9.67	8.15	7.93	9.85	1	1.46	3.82	0.26	0.3	3.29
SEMA4B	-1.12103	0.003	ENSG00000185033.14	12	12.22	13.66	12.03	11.63	12.87	11.89	11.96	12.9	12.03	11.73	12.68	4.57	4.95	6.71	4.34	4.36	5.81
ANKRD36C	-1.1123	0.013	ENSG00000174501.14	6.16	6.65	8.19	6.18	6.52	7.59	6.24	6.47	7.02	6.32	6.46	6.98	-0.62	-0.13	1.97	-0.77	-0.37	1.05
MSN	-1.10518	0.005	ENSG00000147065.17	12.06	12.24	13.8	11.87	12.12	13.81	11.86	12.1	13.18	11.92	12.12	13.44	4.14	4.56	6.45	3.67	4.7	6.34
GALNT15	-1.10379	0.034	ENSG00000131386.19	5.09	5.01	7.86	3.67	4.8	6.35	4.82	4.92	5.74	4.68	4.93	5.46	-2.96	-2.28	0.81	-3.56	-2.53	-0.85
ASAP2	-1.10318	0.004	ENSG00000151693.11	9.77	9.91	11.45	9.67	9.81	11.56	9.62	9.83	10.99	9.72	9.83	11.13	1.85	2.09	3.88	1.78	1.84	3.88
ETV1	-1.10223	0.006	ENSG00000006468.14	7.05	8.23	8.82	6.82	7.74	8.75	7.11	7.73	8.29	7.14	7.63	8.25	-0.45	0.92	1.84	-0.91	0.38	1.63
KIAA0040	-1.10218	0.004	ENSG00000235750.10	11.07	10.92	12.75	10.75	10.84	12.02	10.87	10.81	12.13	10.81	10.88	11.78	2.91	2.95	5.08	2.67	2.81	4.43
TFAP2A	-1.09912	0.033	ENSG00000137203.15	6.69	5.88	9.42	4.9	5.49	6.51	5.88	5.7	7.67	5.59	5.77	6.29	-0.04	-0.69	3.08	-1.86	-1.25	0.64
S100A16	-1.09896	0.001	ENSG00000188643.11	13.32	12.7	14.82	13.15	12.42	13.95	13.2	12.69	14.19	13.15	12.6	13.76	7.41	6.97	9.34	7.2	6.55	8.56
DACT1	-1.0976	0.012	ENSG00000165617.15	7.89	8.65	9.86	7.13	8.36	10.23	7.7	8.32	9.15	7.52	8.27	9.56	0.54	1.41	3	-0.35	1.08	3.2
AMIGO2	-1.09391	0.01	ENSG00000139211.7	9.83	10.59	11.74	9.06	10.08	11.5	9.58	10.23	11.06	9.34	10.06	11.13	2.62	3.52	4.98	2.2	2.95	4.89
CACNA1C	-1.08631	0.016	ENSG00000151067.23	8.04	8.4	10.11	7.58	7.98	10.31	7.75	8.06	9.22	7.75	8.01	9.61	0.35	0.71	2.85	-0.47	0.18	2.84
OLFML1	-1.08393	0.023	ENSG00000183801.8	6.78	7.58	9.07	6.13	6.58	8.68	6.52	6.82	8.07	6.48	6.7	7.93	-0.71	0.48	2.35	-1.09	-0.72	1.82
SVEP1	-1.08193	0.016	ENSG00000165124.18	8.2	8.03	10.26	8.07	6.46	9.06	7.75	7.38	9.16	7.97	7.01	8.64	-1.4	-1.29	1.37	-1.42	-2.5	-0.12
TRIB2	-1.0783	0.016	ENSG00000071575.12	8.99	9.19	11.03	8.28	9.09	10.47	8.62	8.99	10.23	8.5	9.05	10.05	1.66	2.14	4.3	1.13	2.04	3.67
FRMD6	-1.07156	0.022	ENSG00000139926.16	7.26	8.65	9.49	6.61	7.41	9.28	6.98	7.58	8.4	6.9	7.4	8.63	-0.6	0.88	2.16	-1.29	-0.19	1.81
PCDHB16	-1.07045	0.022	ENSG00000272674.4	6.67	6.69	8.88	5.8	5.8	7.92	6.24	6.15	7.41	6.1	6.1	7.21	-0.58	-0.4	2.16	-1.6	-1.42	1.3
CERCAM	-1.06819	0.015	ENSG00000167123.19	9.19	10.19	11.19	8.79	8.57	11.35	8.81	9.05	10.49	8.89	8.73	10.79	2.4	3.49	4.93	1.57	1.64	4.91
TIMP2	-1.06678	0.009	ENSG00000035862.12	11.95	11.91	13.78	11.78	11.48	13.5	11.58	11.56	13.24	11.77	11.56	13.13	4.31	4.56	6.75	4.1	4.21	6.25
TAGLN	-1.06455	0.008	ENSG00000149591.17	12.82	12.59	14.61	12.48	12.12	14.52	12.48	12.34	14.09	12.5	12.24	14.12	6.45	6.49	8.83	5.84	5.76	8.55
GPRC5A	-1.06162	0.012	ENSG00000013588.9	14.25	14.38	16.13	14.33	14.43	15.72	13.92	14.15	15.52	14.3	14.38	15.4	5.95	6.2	8.35	5.99	6.28	7.72
ST6GALNAC2	-1.05914	0.022	ENSG00000070731.11	7.05	8.1	9.23	5.9	7.04	9.05	6.74	7.17	8.19	6.46	7.06	8.32	0.51	1.71	3.17	-0.41	0.85	3.08
CHSY3	-1.05608	0.023	ENSG00000198108.4	5.41	6.3	7.61	4.89	5.12	7.78	5.52	5.7	6.42	5.45	5.51	6.65	-1.82	-0.79	0.86	-2.75	-2.04	0.89
ARHGAP5	-1.05529	0.004	ENSG00000100852.13	10.41	10.71	12.01	10.29	10.62	11.95	10.27	10.6	11.62	10.36	10.6	11.61	2.82	3.2	4.84	2.57	3.16	4.57
FZD1	-1.04992	0.001	ENSG00000157240.4	8.35	8.74	9.82	8.25	8.61	9.61	8.35	8.57	9.31	8.36	8.59	9.26	0.32	0.99	2.39	0.06	0.49	1.97
CAVIN1	-1.04356	0.005	ENSG00000177469.13	11.29	11.33	12.91	11.11	11.22	12.78	11.11	11.16	12.4	11.15	11.24	12.44	3.76	4.1	5.97	3.46	3.76	5.69
VGLL3	-1.04145	0.024	ENSG00000206538.9	5.51	6.89	7.71	4.94	7.04	7.22	5.75	6.27	6.62	5.68	6.49	6.58	-2.97	-1.55	-0.38	-3.65	-1.63	-1.1
ISM1	-1.03698	0.028	ENSG00000101230.6	6.35	6.3	8.66	5.74	5.74	8.13	6.07	6.03	6.98	5.99	5.99	7.22	-0.76	-0.52	2.3	-1.35	-1.01	1.45
MUC5AC	-1.03355	0.041	ENSG00000215182.8	6.14	6.27	8.99	4.78	4.14	6.67	5.47	5.33	7.19	5.26	5.05	6.19	-3.61	-3.46	-0.6	-4.63	-5.19	-2.7
ARMH4	-1.03139	0.027	ENSG00000139971.15	6.71	7.38	8.99	6.15	7.05	8.71	6.51	7.01	7.88	6.52	6.96	7.95	-0.96	-0.24	1.69	-1.68	-0.41	1.79
ZHX2	-1.03108	0.001	ENSG00000178764.8	9.99	10.02	11.41	9.9	9.96	11.2	9.91	9.98	11.04	9.95	9.99	10.91	1.95	2.23	3.9	1.89	2.17	4.02
PAPPA	-1.02931	0.023	ENSG00000182752.10	4.88	5.83	7.05	4.41	4.82	6.7	5.09	5.29	5.79	5.05	5.14	5.77	-3.91	-3.12	-1.54	-4.53	-4.05	-1.92
KCTD15	-1.028	0.023	ENSG00000153885.15	7.95	8.48	10.07	6.95	7.12	9.93	7.46	7.69	9.29	7.27	7.38	9.25	0.71	1.59	3.36	-0.29	0.37	3.3
TMTC2	-1.02779	0.003	ENSG00000179104.9	8.9	9.33	10.42	9.02	9.06	10.33	8.86	9.16	9.95	9.05	9.08	9.98	1.11	1.58	2.98	1	1.34	2.84
EPS8	-1.02731	0.002	ENSG00000151491.14	11.72	12.23	13.17	11.86	12.27	12.48	11.68	12.12	12.74	11.89	12.2	12.36	4.27	4.88	6.14	4.48	4.78	5.33
COL13A1	-1.02554	0.022	ENSG00000197467.17	6.62	7.58	8.72	6.15	6.23	7.49	6.44	6.64	7.31	6.39	6.43	7.1	0.3	1.31	2.86	-0.23	0.02	1.69
LIF	-1.02511	0.008	ENSG00000128342.5	10.04	9.95	11.74	9.97	9.63	11.61	9.85	9.79	10.93	9.96	9.73	11.2	2.25	2.28	4.34	2.15	2.03	4.29
TCF21	-1.02365	0.034	ENSG00000118526.7	6.28	6.82	8.77	5.44	5.49	7.5	6.01	6.28	7.3	5.92	5.95	6.91	-0.09	0.99	3.06	-1.15	-0.42	1.71
MMP28	-1.02204	0.025	ENSG00000271447.6	7.13	7.63	9.31	6.67	7.35	8.94	6.86	7.21	8.4	6.91	7.28	8.26	1.58	2.42	4.33	1.12	1.74	3.87
CYBRD1	-1.01907	0.018	ENSG00000071967.12	9.73	10.47	11.7	9.34	9.84	11.63	9.36	9.84	10.95	9.45	9.81	11.17	1.92	2.98	4.53	1.35	1.97	4.28
IKZF2	-1.01906	0.007	ENSG00000030419.17	6.12	6.63	7.8	6.11	6.47	7.87	6.23	6.41	6.95	6.28	6.42	7.1	-2.4	-1.73	-0.22	-2.77	-2.08	-0.18
DOCK3	-1.01821	0.013	ENSG00000088538.13	4.66	5.26	6.49	4.44	5.25	5.87	4.96	5.11	5.37	4.94	5.11	5.29	-4.07	-3.46	-2.07	-4.33	-3.57	-2.49
SLFN11	-1.01811	0.021	ENSG00000172716.16	7.62	8.74	9.66	7.11	8.54	9.55	7.39	8.17	8.92	7.42	8.3	8.99	-0.23	0.95	2.26	-1.12	0.45	1.96
VSTM4	-1.01702	0.025	ENSG00000165633.13	6.96	7.4	9.12	6.2	7.23	8.9	6.73	7.09	8.19	6.63	7.15	8.15	-1.75	-0.94	1.08	-2.38	-1.19	0.72
CHSY1	-1.01496	0	ENSG00000131873.7	9.68	9.98	10.95	9.54	10.12	10.87	9.69	9.89	10.63	9.64	10.05	10.6	2.03	2.43	3.69	1.73	2.38	3.58
TRPC6	-1.01188	0.037	ENSG00000137672.13	3.91	7.58	6.5	3.6	6.86	6.95	4.95	6.05	5.73	4.94	6.08	6.12	-3.58	-0.04	-0.69	-4.12	-0.9	-0.44
DUSP5	-1.00852	0.012	ENSG00000138166.6	10.69	10.06	12.48	10.52	9.58	12.46	10.32	9.83	11.72	10.46	9.78	11.97	3.78	3.29	6.02	3.64	2.72	6.09
ADAM9	-1.00794	0.011	ENSG00000168615.13	11.03	11.63	12.8	10.77	11.41	12.48	10.79	11.49	12.35	10.88	11.37	12.2	3.7	4.38	5.86	3.53	4.07	5.5
RUNX1T1	-1.00786	0.029	ENSG00000079102.16	4.83	6.09	7.06	4.34	6.07	6.48	5.21	5.59	5.86	5.16	5.65	5.81	-3.68	-2.14	-0.77	-4.1	-2.34	-1.63
SPINK5	-1.00741	0.036	ENSG00000133710.16	7.39	7.2	9.88	6.55	6.58	9.39	6.71	6.78	8.22	6.71	6.73	8.53	-0.16	-0.21	2.72	-1.28	-0.8	2.16
CCDC68	-1.00505	0.006	ENSG00000166510.14	7.87	8.7	9.47	7.72	8.78	8.54	7.92	8.49	8.77	7.93	8.58	8.43	0.5	1.51	2.56	0.24	1.49	1.62
DENND5B	-1.00499		ENSG00000170456.16	8.63	8.24	10.19	8.48	8.04	9.41	8.46	8.09	9.4	8.46	8.18	9.09	0.97	0.87	2.95	0.78	0.31	2.12
UBE2Q2	-1.00155	0.004	ENSG00000140367.12	9.61	10.51	11.13	9.47	10.39	10.93	9.59	10.32	10.71	9.62	10.28	10.69	2.73	3.69	4.63	2.6	3.59	4.31
TJP1	-0.998582	0.001	ENSG00000277401.4	10.53	10.58	11.91	10.57	10.52	11.76	10.48	10.54	11.47	10.59	10.55	11.49	2	2.21	3.88	2.04	1.88	3.52
GSKIP	-0.996623	0.005	ENSG00000100744.15	10.32	11.37	11.89	10.2	11.3	11.78	10.25	11.04	11.51	10.33	11.16	11.52	3.84	4.87	5.76	3.57	4.82	5.68
WNT2B	-0.996538	0.006	ENSG00000134245.18	6.49	7.02	8.07	6.37	7.14	7.7	6.56	6.78	7.37	6.58	6.93	7.22	-2.01	-1.21	0.1	-2.12	-1.35	0.08
GAS7	-0.993519	0.014	ENSG00000007237.19	7.78	8.19	9.59	7.64	7.95	8.79	7.64	7.87	8.71	7.73	7.92	8.45	-0.98	-0.33	1.46	-1.26	-0.7	0.41
MORC4	-0.989765	0.001	ENSG00000133131.15	10.09	10.81	11.45	10.04	10.68	11.06	10.09	10.51	11.07	10.13	10.6	10.89	2.54	3.35	4.32	2.37	3.17	3.86
MMP2	-0.986311	0.023	ENSG00000087245.13	10.89	11.99	12.94	10.34	11.41	12.91	10.43	11.26	12.09	10.5	11.3	12.48	3.63	5.09	6.44	3.05	4.6	6.16
PHYHIP	-0.985307	0.018	ENSG00000168490.14	4.97	4.53	6.86	4.92	4.41	7.05	4.96	4.88	5.57	4.98	4.88	5.69	-2.33	-2.34	0.21	-2.29	-2.56	0.43
TANC2	-0.98235	0.02	ENSG00000170921.15	7.72	8.51	9.66	7.46	8.24	8.65	7.55	8.05	8.63	7.62	8.1	8.37	-1.21	-0.32	1.14	-1.85	-0.35	0.04
GREB1	-0.980098	0.033	ENSG00000196208.14	5.47	4.71	7.78	4.4	3.37	6.88	5.11	4.94	5.83	4.95	4.76	5.8	-2.49	-2.81	0.32	-3.32	-4.19	-0.17
GAREM1	-0.978375	0.001	ENSG00000141441.16	8.66	8.88	10.01	8.52	8.9	9.74	8.67	8.85	9.51	8.63	8.88	9.45	0.14	0.48	1.9	-0.02	0.41	1.99
RGS2	-0.977393	0.007	ENSG00000116741.8	9.88	9.24	11.47	9.66	8.73	11.45	9.6	9.19	10.93	9.65	9	10.98	3.73	3.3	5.79	3.4	2.83	5.71
THY1	-0.976518	0.022	ENSG00000154096.14	11.25	11.8	13.24	10.78	10.53	12.72	10.71	10.76	12.36	10.81	10.63	12.33	4.03	4.56	6.49	3.27	3.62	5.74
BMP6	-0.974755	0.025	ENSG00000153162.9	5.55	6.72	7.59	5.07	6.04	7.91	5.71	6.08	6.43	5.64	5.98	6.88	-1.65	-0.22	0.96	-2	-1.04	1.38
TIPARP	-0.973483	0.002	ENSG00000163659.13	10.18	10.39	11.55	10.11	10.22	11.88	10.13	10.3	11.14	10.16	10.25	11.5	2.76	3.11	4.58	2.6	2.85	4.8
CRABP2	-0.97067	0.035	ENSG00000143320.9	8.82	9.75	11.15	7.97	8.97	11.73	8.13	8.88	9.93	8.18	8.87	10.96	3.24	4.25	6.12	2.14	3.24	6.51
PPP2CB	-0.969402	0	ENSG00000104695.13	10.69	11.3	11.93	10.62	11.29	11.95	10.71	11.15	11.64	10.72	11.22	11.72	4.42	5.17	6.14	4.35	5.19	6.22
CDR2L	-0.968248	0.004	ENSG00000109089.7	8.68	8.16	10.15	8.5	7.82	10	8.5	8.09	9.55	8.49	8.06	9.52	1.55	1.3	3.52	1.44	0.81	3.35
SERTAD4	-0.962893	0.051	ENSG00000082497.12	6.15	6.46	9.2	3.42	5.45	9.26	5.2	5.73	7.36	4.86	5.57	7.88	-1.42	-0.88	2.12	-3.93	-2.02	2.21
GLG1	-0.962609	0	ENSG00000090863.12	12.71	12.78	13.94	12.6	12.93	13.9	12.68	12.74	13.64	12.65	12.9	13.66	4.27	4.48	5.9	4.17	4.51	5.75
RNF144A	-0.961423	0.013	ENSG00000151692.15	7.87	8.53	9.59	7.63	8.15	9.85	7.79	8.27	8.96	7.82	8.14	9.27	-0.39	0.43	1.85	-0.43	0.14	2.09
SGCD	-0.961097	0.033	ENSG00000170624.14	5.85	7.59	8.1	5.45	6.01	7.78	5.89	6.42	7.19	5.9	6.14	7.07	-2.73	-0.9	0.05	-3.27	-2.44	-0.47
COL6A1	-0.959555	0.023	ENSG00000142156.16	11.55	11.48	13.52	11.07	10.72	13.22	11.02	11.12	12.68	11.12	10.86	12.79	4.4	4.65	7.05	4.06	4.18	6.56
STK17B	-0.958381	0	ENSG00000081320.11	9.99	10.37	11.18	9.93	10.35	11.12	10	10.27	10.9	10.01	10.31	10.88	2.24	2.73	3.91	2.18	2.7	3.67
C12orf4	-0.958341	0.003	ENSG00000047621.12	9.05	9.76	10.46	8.92	9.61	9.81	9.07	9.53	9.93	9.05	9.53	9.68	1.61	2.36	3.41	1.42	2.18	3.15
DCN	-0.958035	0.032	ENSG00000011465.18	11.81	13.16	14.02	10.84	12.13	13.78	11.09	12.05	13.29	11.05	12.04	13.35	5.24	6.95	8.27	4.45	5.74	7.81
PEG10	-0.956971	0.053	ENSG00000242265.6	7.17	9.01	10.33	4.09	8.55	6.21	5.94	7.61	7.59	5.35	7.99	6.42	0.1	2.38	3.85	-2.48	1.98	0.21
SERPINB1	-0.955008	0.002	ENSG00000021355.13	13.23	13.6	14.56	13.33	13.46	14.65	13.19	13.45	14.18	13.35	13.45	14.38	6.44	6.86	8.16	6.57	6.77	8.18
TTC9	-0.954121	0.012	ENSG00000133985.3	8.86	8.74	10.54	8.72	8.68	10.56	8.61	8.61	10.01	8.74	8.72	10.05	0.78	0.89	3	0.53	0.93	2.87
EFNA5	-0.953108	0.042	ENSG00000184349.14	6.84	7.37	9.41	5.72	6.8	9.39	6.42	6.9	8.13	6.28	6.81	8.42	-1.19	-0.54	1.82	-2.45	-1.14	2.12
PTPN14	-0.952063	0.001	ENSG00000152104.12	9	8.75	10.28	8.89	8.62	10.37	8.91	8.66	9.87	8.91	8.73	9.94	-0.36	-0.4	1.33	-0.47	-0.81	1.35
MEX3B	-0.950639	0.019	ENSG00000183496.6	4.97	5.55	6.81	4.68	4.76	6.86	5.17	5.28	5.79	5.14	5.16	5.84	-1.63	-0.93	0.54	-2.09	-1.98	0.48
KCTD9	-0.948779	0.005	ENSG00000104756.16	9.43	10.38	10.88	9.13	10.26	10.75	9.42	10.13	10.47	9.34	10.14	10.5	2.28	3.27	4.09	2.02	3.17	3.84
PODN	-0.947439	0.028	ENSG00000174348.14	8.18	8.49	10.24	7.8	7.8	10.11	7.78	7.99	9.15	7.89	7.89	9.47	0.82	1.59	3.67	0.67	0.62	3.29
CD82	-0.946823	0.008	ENSG00000085117.12	10.72	10.67	12.27	10.57	10.48	12.06	10.52	10.55	11.81	10.6	10.54	11.74	4.56	4.67	6.61	4.02	4.37	6.35
SMCHD1	-0.94583	0	ENSG00000101596.16	9.72	10.21	10.96	9.54	10.15	10.98	9.75	10.11	10.65	9.68	10.1	10.71	1.91	2.5	3.6	1.64	2.28	3.43
SCIN	-0.944246	0.037	ENSG00000006747.15	8.54	8.8	10.85	7.53	7.41	10.84	7.78	7.85	9.86	7.72	7.64	10.08	1.36	1.9	4.05	0.23	0.07	3.9
ELK3	-0.943583	0.001	ENSG00000111145.8	9.77	10.27	11.05	9.56	10.05	10.92	9.74	10.06	10.76	9.68	10.04	10.67	2.22	2.88	3.97	1.86	2.61	3.81
AKAP3	-0.943561	0.039	ENSG00000111254.8	5.23	5.52	7.61	5.14	5.27	6.32	5.21	5.3	5.69	5.25	5.29	5.67	-1.4	-1.01	1.3	-2.14	-1.26	0.46
RHOV	-0.940727	0.015	ENSG00000104140.7	7.95	8.54	9.66	7.94	8.17	9.68	7.84	8.11	8.87	7.99	8.13	9.14	1.76	2.52	3.86	1.63	1.94	3.8
IPO8	-0.939699	0.005	ENSG00000133704.10	10.86	11.15	12.3	10.78	11.13	11.81	10.79	11.09	11.73	10.85	11.1	11.62	2.84	3.25	4.67	2.85	3.25	4.57
MINDY2	-0.938693	0	ENSG00000128923.11	8.14	8.56	9.3	8.17	8.47	9.13	8.2	8.47	8.97	8.26	8.44	8.87	-0.39	0.22	1.27	-0.36	0.15	0.94
MYLK	-0.937447	0.01	ENSG00000065534.19	9.87	10.18	11.45	9.81	9.92	11.1	9.69	9.86	10.87	9.83	9.92	10.79	2.16	2.71	4.28	1.76	2.48	3.76
ADAM10	-0.934705	0.002	ENSG00000137845.15	11.28	11.49	12.61	11.17	11.47	12.58	11.2	11.42	12.32	11.23	11.46	12.31	3.39	3.72	5.13	3.47	3.77	4.95
TRIM7	-0.931233	0.046	ENSG00000146054.18	7.65	7.12	10.25	5.36	4.77	9.43	6.41	6.16	8.51	5.91	5.62	8.53	2.06	1.45	4.85	-0.56	-0.49	3.98
SAV1	-0.929511	0.001	ENSG00000151748.15	9.79	9.79	11.01	9.78	9.76	10.94	9.77	9.77	10.61	9.81	9.8	10.66	3.06	3.27	4.77	3.03	3.17	4.61
SULF1	-0.928361	0.033	ENSG00000137573.14	11.16	11.46	13.3	10.35	10.52	13	10.52	10.91	12.09	10.48	10.61	12.53	3.74	4.18	6.39	2.36	3.27	5.81
SOCS6	-0.928006	0.002	ENSG00000170677.6	9.66	9.78	10.98	9.5	9.7	10.78	9.61	9.75	10.55	9.58	9.72	10.51	1.93	2.18	3.63	1.73	1.88	3.5
LTBP2	-0.924294	0.028	ENSG00000119681.12	10.25	11.07	12.24	9.81	10.3	11.71	9.79	10.48	11.42	9.92	10.29	11.36	1.59	2.66	4.2	1.22	1.78	3.42
DYRK2	-0.921269	0.003	ENSG00000127334.11	10.97	11.14	12.29	11.02	11.07	11.79	10.93	11.11	11.88	11.04	11.08	11.62	2.66	2.94	4.47	2.56	3.01	3.91
SERPINB9	-0.920682	0.002	ENSG00000170542.6	9.19	9.16	10.49	9.05	9	10.15	9.13	9.13	10.02	9.11	9.08	9.88	1.43	1.53	3.15	1.1	1.47	2.89
LXN	-0.919166	0.005	ENSG00000079257.8	9.36	9.82	10.76	9.31	9.55	10.79	9.29	9.57	10.37	9.38	9.54	10.44	3.72	4.29	5.62	3.63	4.19	5.65
BICD1	-0.917363	0.018	ENSG00000151746.15	8.4	8.63	10.12	7.92	8.32	9.6	8.19	8.45	9.46	8.11	8.37	9.23	1.81	2.22	3.88	1.54	1.84	3.36
SOCS3	-0.917319	0.013	ENSG00000184557.4	10.03	10.08	11.64	9.69	9.75	11.88	9.77	9.84	11.15	9.76	9.81	11.42	3.05	3.29	5.18	2.73	3.02	5.29
CEP170	-0.916396	0.04	ENSG00000276725.4	6.95	7.86	9.27	6.54	7.64	9.33	6.89	7.54	8.43	6.92	7.5	8.57	-1.41	-0.43	1.25	-2.01	-0.94	1.25
CDKN2C	-0.916247	0.003	ENSG00000123080.12	7.81	8.08	9.14	7.7	7.91	8.98	7.84	7.92	8.5	7.81	7.93	8.59	1.91	2.34	3.73	1.86	2.09	3.46
PKD2	-0.916047	0.006	ENSG00000118762.8	8.31	8.86	9.73	8.06	8.81	9.49	8.31	8.67	9.22	8.25	8.72	9.18	0.46	1.2	2.46	0.13	1.15	2.02
SGMS2	-0.91507	0.014	ENSG00000164023.14	8.61	9.54	10.24	7.92	8.63	10.32	8.46	8.99	9.76	8.23	8.69	9.89	0.99	1.89	2.96	0.07	1.22	3.12
PCDHGB7	-0.912877	0.033	ENSG00000254122.3	5.11	7.03	7.2	4.89	6.02	6.88	5.55	6.13	6.28	5.54	5.92	6.3	-2.68	-0.72	-0.04	-3.02	-1.59	-0.61
SIPA1L2	-0.908866	0.008	ENSG00000116991.11	9.79	10.18	11.26	9.83	10.33	10.23	9.72	9.98	10.58	9.86	10.22	10.14	1.46	2.08	3.37	1.6	1.89	2.75
PXDN	-0.906513	0.023	ENSG00000130508.11	10.04	9.71	11.87	9.55	9.27	11.64	9.57	9.5	11.26	9.61	9.41	11.18	1.65	1.52	3.99	0.7	1.11	3.6
CSGALNACT2	-0.901012	0.001	ENSG00000169826.8	8.53	9.1	9.74	8.43	9.07	9.74	8.59	8.97	9.38	8.57	8.99	9.45	1.08	1.8	2.79	0.82	1.6	2.75
EFNB3	-0.898102	0.036	ENSG00000108947.5	5.24	6.08	7.35	4.49	5.66	7.14	5.38	5.64	6.22	5.29	5.61	6.21	-2.15	-1.03	0.61	-2.77	-1.14	0.19
SRPX	-0.897858	0.045	ENSG00000101955.15	7.92	8.08	10.35	6.39	6.39	8	6.93	7.01	8.55	6.7	6.7	7.71	0.93	1.82	4.47	0.05	0.49	1.97
NPR3	-0.89617	0.041	ENSG00000113389.16	7.22	7.58	9.49	6.26	6.86	8.94	6.74	7.08	8.19	6.63	6.94	8.23	-1.12	-0.25	2.02	-1.83	-0.75	1.17
CNN1	-0.895636	0.019	ENSG00000130176.8	8.14	7.46	9.82	7.7	6.91	9.89	7.81	7.44	9.07	7.75	7.3	9.19	2.06	1.63	4.25	1.68	0.85	4.16
RASSF8	-0.895431	0.031	ENSG00000123094.15	6.6	7.58	8.56	5.49	7.49	7.32	6.55	7.12	7.52	6.27	7.21	7.11	-1.27	0.01	1.27	-2.01	0.03	-0.07
PRSS2	-0.894712	0.065	ENSG00000275896.6	4.25	7.16	7.83	2.14	6.04	2.9	4.65	5.56	5.21	4.42	5.46	4.51	-1.03	2.11	3.02	-2.74	0.82	-1.71
FOSL2	-0.891709	0.002	ENSG00000075426.12	11.88	11.59	13.1	11.99	11.3	13.18	11.79	11.53	12.74	11.95	11.43	12.87	3.47	3.34	5.17	3.48	2.97	5.38
RNF150	-0.88708	0.045	ENSG00000170153.11	4.83	5.44	7.21	4.58	5.39	6.58	5.02	5.16	5.75	5.02	5.23	5.66	-4.08	-3.33	-1.26	-4.28	-3.54	-2.1
HS3ST1	-0.88532	0.016	ENSG00000002587.10	8.22	8.04	9.81	8.06	8.07	9.89	8.03	8.05	9.13	8.1	8.11	9.32	-0.21	-0.36	1.71	-0.64	-0.29	1.68
TJP1	-0.885218	0.005	ENSG00000104067.17	9.75	9.62	11.08	9.61	9.46	10.79	9.64	9.6	10.63	9.65	9.55	10.5	2.57	2.61	4.4	2.67	2.52	4.06
SORCS2	-0.884933	0.049	ENSG00000184985.16	5.36	5.8	7.87	4.46	5.59	8.16	5.24	5.48	6.42	5.19	5.52	6.74	-2.96	-1.98	0.41	-3.66	-2.49	0.51
HOXD13	-0.882984		ENSG00000128714.6	4.07	7.86	8.14	2.11	6.63	3.42	4.34	5.49	5.35	4.04	5.79	4.35	-2.36	1.4	1.86	-4.41	0.13	-2.74
MYH10	-0.882713	0.022	ENSG00000133026.13	9.4	9.71	11.13	8.95	9.71	10.6	9.11	9.34	10.37	9.07	9.61	10.26	0.6	1.36	3.11	0.4	1.09	2.32
AOC3	-0.881281	0.032	ENSG00000131471.7	8.42	9.03	10.37	8.01	8.45	9.82	8.06	8.45	9.31	8.13	8.42	9.37	0.87	1.98	3.66	0.53	1.38	2.81
CTHRC1	-0.88016	0.032	ENSG00000164932.13	9.64	10.36	11.57	9.14	9.27	11.34	9.21	9.74	10.69	9.27	9.36	10.9	4.32	5.14	6.74	3.72	4.12	6.29
FAM189A2	-0.878557	0.051	ENSG00000135063.20	3.92	6.97	6.5	3.24	6.17	5.25	4.75	5.53	5.36	4.67	5.52	5.16	-3.16	0.11	-0.18	-3.9	-0.88	-1.28
PPP3CA	-0.877905	0	ENSG00000138814.17	9.95	10.55	11.07	9.84	10.37	10.84	9.99	10.39	10.79	9.95	10.33	10.68	2.48	3.21	4	2.38	3.03	3.88
DIXDC1	-0.877435	0.001	ENSG00000150764.14	7.78	8.2	8.93	7.68	8.11	8.54	7.85	8.07	8.5	7.82	8.07	8.33	-0.14	0.45	1.47	-0.37	0.1	1.08
EMP1	-0.874012	0.021	ENSG00000134531.10	11.65	12.44	13.31	11.11	11.99	13.38	11.34	11.89	12.91	11.27	11.93	13.02	3.7	4.48	5.77	3	3.77	5.66
MCU	-0.872059	0.004	ENSG00000156026.14	10.82	11.1	12.09	10.65	10.94	12.14	10.78	10.99	11.66	10.73	10.94	11.86	3.74	4.17	5.44	3.7	3.92	5.4
HSPB7	-0.871776	0.04	ENSG00000173641.18	5.72	6.57	7.87	5.08	5.6	7.36	5.6	5.72	6.45	5.51	5.69	6.51	-1.28	-0.2	1.6	-1.74	-1.42	0.84
GNAL	-0.868718	0.016	ENSG00000141404.17	6.54	7.51	8.09	6.4	7.19	7.99	6.65	7.05	7.38	6.67	7.04	7.48	-1.61	-0.52	0.38	-1.84	-0.96	0.19
WDR44	-0.867603	0.005	ENSG00000131725.14	8.71	9.19	9.99	8.72	9.1	9.81	8.71	9.07	9.65	8.8	9.05	9.54	1.11	1.71	2.84	1.34	1.48	2.55
APOD	-0.863967	0.055	ENSG00000189058.9	10.37	9.55	11.7	6.74	7.75	10.55	7.81	8.24	10.16	7.2	7.9	10	4.84	4.62	7.01	1.33	2.2	5.6
ARID5B	-0.863497	0.003	ENSG00000150347.17	10.27	10.41	11.5	10.23	10.15	11.52	10.2	10.31	11.17	10.27	10.21	11.23	1.62	2	3.28	1.52	1.57	3.17
SERPINB6	-0.863322	0.004	ENSG00000124570.21	12.54	12.79	13.8	12.47	12.62	13.42	12.47	12.68	13.47	12.52	12.63	13.26	6.36	6.73	8.05	6.29	6.54	7.86
ETS1	-0.861373	0.007	ENSG00000134954.14	10.7	10.83	12.03	10.78	10.98	11.82	10.59	10.64	11.63	10.77	10.91	11.55	2.69	3.05	4.55	2.49	3.1	4.21
WNT4	-0.861175	0.03	ENSG00000162552.15	6.93	6.81	8.77	6.52	5.96	8.77	6.62	6.49	7.78	6.61	6.37	7.89	-0.76	-0.51	1.79	-1.03	-1.62	1.77
PARD6G	-0.860222	0.024	ENSG00000178184.16	5.72	7.05	7.41	5.11	5.54	7.19	5.81	6.08	6.57	5.69	5.83	6.55	-1.13	0.45	1.17	-1.5	-1.07	0.95
ANXA1	-0.859466	0.022	ENSG00000135046.14	11.68	12.08	13.32	11.39	11.76	13.19	11.38	11.79	12.84	11.47	11.75	12.86	5.53	6.04	7.67	5.15	5.97	7.41
CAPN2	-0.858264	0.007	ENSG00000162909.18	12.95	12.99	14.27	12.91	12.79	13.9	12.84	12.94	13.88	12.93	12.84	13.7	5.48	5.68	7.25	5.42	5.44	6.96
EGR1	-0.857551	0.02	ENSG00000120738.8	12.22	11.87	13.82	12.24	11.03	13.9	11.85	11.35	13.27	12.15	11.24	13.46	5.07	4.81	7.05	4.87	3.96	7.21
PDE4D	-0.856123	0.006	ENSG00000113448.19	8.29	8.68	9.58	8.12	8.06	9.3	8.27	8.42	9.07	8.24	8.2	9	0.22	0.69	1.92	0.12	0.39	1.52
B3GALT5	-0.855257	0.055	ENSG00000183778.18	8.81	8.65	11.42	7.51	7.34	11.12	7.54	7.54	9.61	7.53	7.49	10.28	0.13	0.11	3.24	-1.63	-1.33	3.24
NOTCH2	-0.851188	0.004	ENSG00000134250.20	10.85	11.19	12.08	10.85	11.29	11.79	10.81	11.1	11.76	10.9	11.23	11.61	1.48	2.01	3.22	1.32	1.93	2.87
EDNRA	-0.847801	0.037	ENSG00000151617.17	6.99	9.25	8.95	6.14	7.85	9.07	6.89	8.12	8.29	6.73	7.73	8.55	-0.37	1.99	2	-1.43	0.84	1.92
WNK1	-0.847483	0.003	ENSG00000060237.19	11.86	12.22	13.03	11.68	11.99	13.18	11.83	12.04	12.68	11.76	11.99	12.92	3.16	3.62	4.78	2.78	3.55	4.76
ITPRIPL2	-0.846279	0.006	ENSG00000205730.7	10.1	10.43	11.36	10.01	10.51	11.23	10.04	10.35	11.04	10.08	10.45	10.98	1.76	2.17	3.46	1.56	2.26	3.28
C14orf132	-0.846017	0.047	ENSG00000227051.7	6.13	8.14	8.34	4.82	7.61	8.26	6.12	7.14	7.51	5.87	7.19	7.59	-2.49	-0.23	0.37	-3.3	-0.94	0.1
PDLIM2	-0.845955	0.009	ENSG00000120913.23	8.81	9.05	10.14	8.65	8.56	10.19	8.72	8.72	9.6	8.71	8.65	9.78	3.23	3.77	5.21	3.15	3.04	5.09
GLIS2	-0.842462	0.041	ENSG00000126603.9	7.06	7.21	9.12	7.12	6.88	9.16	6.79	6.8	8.17	7.05	6.92	8.3	-0.16	0.3	2.46	-0.67	-0.22	2.34
TXNIP	-0.839235	0.018	ENSG00000265972.6	14.58	14.27	16.1	14.28	13.6	15.74	14.33	14.14	15.41	14.31	13.79	15.45	7.13	7.06	9.2	6.92	6.55	9.18
CARD6	-0.837749	0.031	ENSG00000132357.14	7.9	8.2	9.68	7.4	8.22	9.8	7.65	7.96	9.02	7.62	8.11	9.17	-0.09	0.49	2.24	-0.64	0.34	2.53
SCARF2	-0.837547	0.035	ENSG00000244486.9	6.97	7.09	8.82	6.53	6.72	8.84	6.74	6.81	7.89	6.72	6.81	8.04	1.13	1.59	3.63	0.64	1.21	3.44
DPYSL2	-0.837454	0.009	ENSG00000092964.18	10.94	11.28	12.25	10.8	11.24	11.69	10.86	11.12	11.8	10.87	11.2	11.54	2.85	3.45	4.64	2.68	3.16	4.47
PPP4R1	-0.835632	0	ENSG00000154845.16	10.47	10.96	11.5	10.35	10.89	11.57	10.49	10.87	11.3	10.45	10.85	11.36	2.79	3.42	4.31	2.58	3.28	4.31
LIMA1	-0.834349	0.004	ENSG00000050405.13	11.87	12.53	13.05	11.75	12.16	12.85	11.84	12.32	12.81	11.85	12.16	12.68	4.58	5.34	6.2	4.44	5.19	6.2
SYNE3	-0.833994	0.02	ENSG00000176438.13	7.09	7.3	8.61	6.96	6.76	8.54	7.02	7.11	7.87	7.06	6.96	7.94	-2.35	-1.94	-0.27	-2.42	-1.95	-0.5
CR1	-0.832592	0.033	ENSG00000203710.12	6.65	6.33	7.58	5.36	5.93	7.08	5.98	6.06	6.7	5.82	6.03	6.56	-1.86	-2.12	-0.57	-3.45	-2.69	-1.26
CD34	-0.832236	0.026	ENSG00000174059.17	9.32	9.55	10.96	9.21	9.14	10.48	9.03	9.19	10.31	9.22	9.17	10.14	1.82	2.33	4.07	1.33	1.77	3.37
MRGPRF	-0.83096	0.044	ENSG00000172935.9	6.08	6.12	8.16	5.35	5.97	7.97	5.87	6.01	6.96	5.8	6.02	6.99	-0.7	-0.09	2.2	-1.35	-0.31	1.84
SBSPON	-0.826213	0.055	ENSG00000164764.11	8.18	9.24	10.63	6.58	7.26	7.81	7.22	7.85	8.61	6.96	7.39	7.75	1.15	2.14	3.86	-0.68	0.06	1.2
PDE1B	-0.825957	0.04	ENSG00000123360.12	6.38	7.21	8.33	6.11	6.38	7.84	6.29	6.64	7.41	6.36	6.48	7.23	-1.26	-0.14	1.48	-1.62	-0.76	0.74
CNRIP1	-0.82575	0.034	ENSG00000119865.9	6.76	7.84	8.54	6.27	7.23	8.5	6.65	7.03	7.79	6.61	7.1	7.85	0.39	1.65	2.79	-0.18	0.8	2.57
P4HA3	-0.824654	0.028	ENSG00000149380.12	6.25	6.22	7.91	5.74	5.42	7.77	6.13	6.08	6.92	6.02	5.93	6.95	-0.65	-0.41	1.61	-1.36	-1.14	1.41
NMB	-0.823318	0.007	ENSG00000197696.10	8.24	8.28	9.48	8.35	8.36	8.69	8.23	8.27	8.87	8.34	8.35	8.56	3.82	4	5.51	3.8	3.94	4.64
SLK	-0.821142	0.004	ENSG00000065613.15	11.02	11.21	12.19	10.98	11.07	12.13	10.98	11.14	11.85	11.03	11.09	11.89	2.59	2.87	4.14	2.62	2.41	4.31
MORF4L1	-0.821047	0.006	ENSG00000185787.15	12.98	13.35	14.2	12.91	13.4	13.84	12.93	13.29	13.84	12.97	13.35	13.69	6.7	7.15	8.32	6.65	7.19	7.87
TNFRSF21	-0.819971	0.005	ENSG00000146072.6	12.1	12.16	13.27	11.96	11.95	12.99	12.02	12.03	12.94	12.01	12	12.79	4.61	4.76	6.22	4.52	4.71	6.17
RUNX1	-0.819428	0.001	ENSG00000159216.19	10.8	10.74	11.85	10.75	10.67	11.88	10.77	10.7	11.53	10.78	10.72	11.63	2.82	2.91	4.38	2.86	2.88	4.38
F2R	-0.818666	0.023	ENSG00000181104.7	9.62	10.02	11.16	9.46	9.14	11.06	9.36	9.54	10.68	9.49	9.27	10.68	2.21	2.77	4.29	1.78	2	3.99
A4GALT	-0.817886	0.038	ENSG00000128274.17	7.19	7.3	9.06	6.57	7.51	8.45	6.94	7.09	8.03	6.84	7.34	7.9	0.76	1.19	3.23	0.28	1.19	2.51
FYTTD1	-0.817838	0.008	ENSG00000122068.13	10.39	10.75	11.63	10.36	10.57	11.45	10.31	10.62	11.35	10.41	10.56	11.23	2.47	3	4.09	2.46	2.67	4.11
STS	-0.817266	0.032	ENSG00000101846.8	9.21	9.01	10.93	8.72	8.87	10.12	8.86	8.99	10.05	8.83	8.93	9.82	0.66	0.7	2.89	0.08	0.49	2.46
POLR2A	-0.814942	0.003	ENSG00000284832.2	11.91	12.08	13.02	11.72	12.06	13.12	11.87	11.98	12.75	11.79	12.05	12.87	3.28	3.55	4.82	2.94	3.37	4.94
LOXL1	-0.812555	0.029	ENSG00000129038.16	8.58	8.35	10.22	8.43	7.82	10.26	8.27	8.17	9.49	8.41	8.03	9.68	2.88	2.9	5.16	2.68	2.26	4.98
BNIP3L	-0.810101	0.009	ENSG00000104765.16	10.72	11.58	11.95	10.6	11.6	11.87	10.7	11.38	11.67	10.72	11.47	11.68	3.57	4.52	5.27	3.45	4.42	5.05
ZNF532	-0.809502	0.011	ENSG00000074657.14	9.57	9.75	10.86	9.65	9.27	10.84	9.46	9.54	10.46	9.64	9.37	10.51	1.51	1.91	3.27	1.37	1.45	3.24
VSIR	-0.807098	0.01	ENSG00000107738.20	10.12	10.14	11.36	10.05	10.12	11.47	10.01	10.04	10.98	10.08	10.13	11.13	3.01	3.24	4.78	2.87	3.19	4.69
SNTB2	-0.807024	0.001	ENSG00000168807.16	9.69	9.97	10.74	9.76	9.89	10.73	9.69	9.91	10.5	9.79	9.88	10.49	0.89	1.29	2.35	0.93	1.15	2.3
MXRA8	-0.806897	0.033	ENSG00000162576.17	9.92	10.46	11.61	9.53	9.85	11.16	9.58	9.8	10.85	9.61	9.84	10.83	4	4.76	6.28	3.46	4.42	5.62
C1QTNF5	-0.806022	0.03	ENSG00000223953.6	9.14	9.28	10.76	8.82	8.75	10.51	8.81	8.76	10.08	8.86	8.81	10.08	3.8	4.2	6.06	3.34	3.68	5.6
PIAS3	-0.805508	0.002	ENSG00000131788.16	9.62	9.67	10.67	9.57	9.57	10.49	9.59	9.64	10.37	9.61	9.62	10.27	2.26	2.46	3.78	2.16	2.51	3.71
BARX2	-0.80409	0.061	ENSG00000043039.7	6.72	6.23	9.28	5.18	5.79	8.27	5.89	6.03	7.83	5.73	5.99	7.41	0.24	-0.05	3.17	-1.19	-0.56	2.26
JAM3	-0.803436	0.039	ENSG00000166086.13	6.84	7.52	8.66	6.37	7.4	8.13	6.68	6.99	7.77	6.65	7.18	7.6	-0.7	0.28	1.86	-1.14	-0.15	1.08
SNAI2	-0.802466	0.04	ENSG00000019549.13	6.96	7.6	8.83	6.69	6.19	8.83	6.64	6.68	7.84	6.75	6.49	8.02	0.28	1.19	2.89	-0.02	-0.16	2.7
SASH1	-0.798672	0.008	ENSG00000111961.18	8.64	8.63	9.82	8.63	8.56	9.2	8.6	8.6	9.32	8.65	8.61	9.03	0.04	0.24	1.81	-0.09	0.07	0.97
PIK3CA	-0.795908	0	ENSG00000121879.6	9.59	9.72	10.51	9.55	9.6	10.5	9.61	9.67	10.26	9.6	9.63	10.28	1.69	2.04	3.07	1.8	1.81	2.96
KRAS	-0.795078	0.005	ENSG00000133703.13	10.76	11.02	11.87	10.75	10.97	11.44	10.75	10.96	11.48	10.8	10.96	11.31	3.03	3.38	4.57	2.96	3.43	4.03
DPP8	-0.794791		ENSG00000074603.19	9.95	10.39	11.08	9.86	10.28	10.62	9.97	10.31	10.66	9.95	10.26	10.5	1.82	2.4	3.42	1.83	2.25	2.78
ETV3	-0.794753	0.002	ENSG00000117036.12	9.96	10.23	11	9.97	10.19	10.8	9.96	10.15	10.7	10.02	10.17	10.62	1.78	2.16	3.23	1.85	2.05	3.07
RNF122	-0.79418	0.018	ENSG00000133874.2	7.68	7.66	9.04	7.52	7.53	8.91	7.58	7.66	8.51	7.61	7.62	8.44	1	1.23	2.96	0.93	1.16	3.02
EPB41L3	-0.792786	0.045	ENSG00000082397.18	7.55	8.98	9.47	6.87	8.24	8.93	7.29	8.12	8.53	7.23	8.06	8.53	0.23	1.8	2.66	-0.63	1.53	1.94
TCF7L2	-0.791675	0.002	ENSG00000148737.17	10.25	10.66	11.27	10.24	10.44	11.21	10.26	10.56	11	10.3	10.44	11.02	2.78	3.31	4.28	2.79	3.31	4.3
LPL	-0.788307	0.045	ENSG00000175445.17	8.56	9.45	10.49	8.61	9.33	9.11	8.18	8.74	9.37	8.58	9.09	8.93	1.31	2.36	3.86	1.36	2.34	2.22
ITGA2	-0.785392	0.027	ENSG00000164171.11	11	11.91	12.5	10.96	11.57	12.56	10.79	11.56	12.2	11.04	11.5	12.26	2.42	3.3	4.25	2.37	2.94	4.17
TCP11L2	-0.784704	0.016	ENSG00000166046.11	6.99	7.29	8.27	6.64	7.25	8.23	7.01	7.2	7.74	6.92	7.21	7.74	0.41	0.84	2.15	0.13	0.55	1.93
CACNA2D1	-0.784595	0.053	ENSG00000153956.16	5.38	6.24	7.51	4.42	5.32	6.34	5.41	5.7	6.19	5.28	5.52	5.89	-2.62	-1.72	-0.04	-3.7	-2.41	-1.41
FOS	-0.784279	0.036	ENSG00000170345.10	12.97	12.46	14.63	12.59	12.01	14.77	12.46	12.02	14.09	12.57	12.13	14.3	6.36	6.04	8.55	6.02	5.44	8.75
PLEKHG1	-0.784074	0.014	ENSG00000120278.16	9.29	9.51	10.55	9.42	9.36	10.44	9.2	9.42	10.18	9.41	9.38	10.14	1.05	1.39	2.8	1.12	1.16	2.49
TGFB1I1	-0.783871	0.016	ENSG00000140682.19	9.34	9.12	10.63	9.21	8.74	10.73	9.17	9	10.18	9.21	8.9	10.31	3.06	3.07	4.85	2.95	2.67	4.82
NR4A1	-0.783431	0.035	ENSG00000123358.20	11.88	11.29	13.53	11.39	10.11	13.24	11.38	10.66	12.77	11.36	10.42	12.82	5.14	4.64	7.14	4.73	3.32	6.96
FGD6	-0.783342	0.006	ENSG00000180263.14	9.56	9.71	10.68	9.45	9.64	10.46	9.52	9.65	10.36	9.52	9.65	10.24	0.72	1	2.27	0.77	0.86	2.02
RAB34	-0.783044	0.038	ENSG00000109113.20	8.73	9.63	10.44	8.41	8.98	10.14	8.44	9.07	9.91	8.56	8.94	9.77	2.73	3.95	5.14	2.35	3.09	4.69
LMOD1	-0.782838	0.035	ENSG00000163431.13	7.7	7.71	9.34	7.51	7.59	9.64	7.46	7.49	8.58	7.55	7.6	8.91	-0.25	0.13	2	-0.71	-0.29	2.12
MN1	-0.780382	0.052	ENSG00000169184.6	6.36	7.03	8.44	5.27	6.87	7.95	6.07	6.39	7.28	5.9	6.6	7.2	-1.79	-0.87	1	-2.86	-1.19	0.3
VCAN	-0.779175	0.048	ENSG00000038427.16	11.28	11.33	13.23	10.77	10.4	12.88	10.61	10.73	12.24	10.79	10.52	12.43	3.14	3.29	5.61	2.38	2.28	4.99
FMO2	-0.775578	0.054	ENSG00000094963.14	6.68	9.33	8.79	5.85	8.24	8.41	6.57	7.97	7.7	6.45	7.88	8	-1.43	1.69	1.49	-1.97	0.19	0.85
GJA1	-0.773589	0.052	ENSG00000152661.9	8.56	11.34	10.6	7.27	9.36	10.86	7.96	9.62	10.1	7.75	9.23	10.37	1.42	4.09	3.8	-0.36	2.24	3.88
STYK1	-0.771435	0.039	ENSG00000060140.9	8.1	8.08	9.79	8.06	7.74	9.16	7.85	7.94	8.94	8.05	7.85	8.76	1.08	1.18	3.32	0.91	0.69	2.59
NOTCH3	-0.771222	0.029	ENSG00000074181.9	10.55	10.61	12.02	10.57	10.01	12.16	10.28	10.3	11.49	10.53	10.13	11.76	2.14	2.4	4.12	1.98	1.77	4.12
EFS	-0.770127	0.051	ENSG00000100842.13	5.69	7.12	7.68	4.82	6.26	7.67	5.85	6.39	6.81	5.7	6.21	6.9	-1.22	0.47	1.37	-2.01	-0.62	1.19
ATP2A2	-0.768786	0.004	ENSG00000174437.18	13.16	13.43	14.19	12.99	13.46	14.36	13.14	13.37	13.92	13.07	13.43	14.13	5.1	5.48	6.5	5.07	5.35	6.73
PDE4B	-0.768353	0.026	ENSG00000184588.18	7.22	7.79	8.64	7.19	7.44	7.95	7.19	7.42	7.96	7.28	7.41	7.7	-0.38	0.31	1.5	-0.76	-0.1	0.84
LHFPL6	-0.766613	0.039	ENSG00000183722.9	8.63	8.91	10.3	8.47	7.83	9.98	8.3	8.33	9.54	8.47	8.05	9.52	1.72	2.33	4.13	1.67	1.32	3.56
TMEM263	-0.763781	0.012	ENSG00000151135.10	9.85	10.66	11.01	9.83	10.43	10.79	9.84	10.4	10.69	9.92	10.35	10.62	2.85	3.78	4.47	2.59	3.55	4.32
TUB	-0.761256	0.064	ENSG00000166402.9	4.34	6.2	6.72	3.31	5.45	6.49	4.91	5.33	5.67	4.8	5.25	5.62	-4.13	-2.18	-1.25	-4.61	-2.94	-1.64
CLIC4	-0.761232	0.02	ENSG00000169504.15	10.71	11.29	12	10.55	11.11	11.78	10.61	11.11	11.68	10.65	11.07	11.57	3.25	3.9	4.98	2.89	3.72	4.74
TRAM2	-0.761199	0.006	ENSG00000065308.5	10.16	10.29	11.23	9.83	10.25	11.11	10.13	10.27	10.91	9.96	10.26	10.9	1.39	1.7	3	1.02	1.68	2.89
SLC36A4	-0.759168	0.036	ENSG00000180773.15	7.44	8.17	8.99	7.25	8.08	8.1	7.43	7.93	8.15	7.45	7.93	7.94	0.02	0.87	1.9	-0.29	0.83	1.21
SCG2	-0.758843	0.056	ENSG00000171951.5	5.37	6.28	7.46	4.38	5.18	7.37	5.36	5.6	6.33	5.24	5.44	6.35	-1.44	-0.64	1.05	-2.36	-1.67	0.79
CITED2	-0.758205	0.023	ENSG00000164442.10	9.03	9.62	10.36	8.9	9.44	10.07	8.98	9.47	9.88	9.02	9.39	9.84	2.9	3.59	4.6	2.89	3.39	4.28
KPNA1	-0.75582	0.003	ENSG00000114030.13	10.75	10.84	11.73	10.71	10.71	11.61	10.73	10.82	11.47	10.74	10.75	11.43	2.61	2.85	4	2.52	2.5	3.94
SYNPO2	-0.75502	0.04	ENSG00000172403.11	7.8	7.71	9.45	7.73	7.24	8.91	7.51	7.43	8.64	7.69	7.4	8.43	-1.11	-0.91	1.12	-1.35	-1.57	0.4
ADAMTS7	-0.75394	0.044	ENSG00000136378.15	6.35	7.15	8.07	5.88	6	7.92	6.27	6.56	7.28	6.24	6.29	7.24	-1.22	-0.17	0.96	-1.91	-1.38	0.65
RBMS2	-0.753374	0.001	ENSG00000076067.13	10.84	10.93	11.77	10.84	10.72	11.85	10.82	10.89	11.54	10.86	10.78	11.63	2.03	2.3	3.47	2.04	1.99	3.42
KDM5A	-0.753016	0.007	ENSG00000073614.13	11.1	11.41	12.16	11.1	11.18	12.44	11.06	11.26	11.87	11.13	11.19	12.16	2.27	2.66	3.77	2.44	2.51	3.89
ANXA2	-0.752148	0.017	ENSG00000182718.18	15.77	15.78	16.97	15.81	15.6	16.24	15.67	15.65	16.48	15.8	15.63	16.13	9.51	9.65	11.16	9.41	9.38	10.36
SPHK1	-0.751908	0.04	ENSG00000176170.14	7.87	8.05	9.49	7.58	7.21	9.63	7.61	7.63	8.78	7.66	7.44	8.99	1.83	2.24	3.93	1.32	1.39	4.08
NPTN	-0.751361	0.007	ENSG00000156642.17	11.43	11.6	12.47	11.34	11.54	12.4	11.38	11.56	12.21	11.39	11.54	12.2	5.19	5.45	6.66	5.2	5.51	6.47
CACNA1H	-0.750936	0.059	ENSG00000196557.13	8.16	7.24	10.27	7.69	6.29	8.7	7.32	6.89	8.76	7.56	6.74	8.24	-0.4	-0.63	2.67	-0.78	-1.62	0.93
ALDH1L2	-0.750254	0.043	ENSG00000136010.14	6.86	7.74	8.55	6.39	7.23	8.44	6.79	7.17	7.78	6.73	7.15	7.85	-1.65	-0.58	0.55	-2.14	-1.46	0.22
PLXNC1	-0.749496	0.039	ENSG00000136040.9	8.19	8.61	9.78	8.04	8.3	9.38	8.01	8.32	8.94	8.12	8.28	9	-0.01	0.53	2.08	-0.52	-0.06	1.4
PLIN4	-0.748991	0.082	ENSG00000167676.4	8.14	4.41	11.37	5.83	4.23	6.96	5.74	4.7	7.25	5.72	4.76	6.5	-0.95	-3.58	3.8	-2.61	-3.64	-0.96
NDEL1	-0.748648	0.003	ENSG00000166579.16	10.06	10.26	11.04	9.83	10.17	10.81	10.05	10.23	10.79	9.94	10.18	10.65	3.24	3.6	4.7	2.98	3.43	4.78
TPBG	-0.748097	0.047	ENSG00000146242.9	8.65	9.37	10.41	8.61	9.24	10.33	8.29	8.9	9.83	8.64	9.08	9.86	1.96	2.79	4.15	1.77	2.78	4.21
CLCF1	-0.746158	0.023	ENSG00000175505.11	8.22	7.88	9.5	7.99	7.81	9.46	8.07	7.92	8.91	8.04	7.93	8.99	1.74	1.6	3.48	1.73	1.28	3.37
PPTC7	-0.746093	0.004	ENSG00000196850.6	10.08	10.36	11.05	10.06	10.28	10.96	10.09	10.29	10.74	10.11	10.27	10.77	2.34	2.74	3.72	2.4	2.5	3.51
ITGB5	-0.745868	0.002	ENSG00000082781.12	12.45	12	13.4	12.39	11.77	13.5	12.37	12	13.13	12.37	11.91	13.24	5.13	4.93	6.61	5.13	4.6	6.71
CIDEC	-0.745521	0.056	ENSG00000187288.12	6.35	5.9	8.36	6.12	5.2	7.79	5.96	5.8	7.05	6.07	5.72	6.91	0.42	0.26	3.08	-0.03	-0.69	2.43
SUSD6	-0.745327	0.004	ENSG00000100647.8	10.71	11	11.69	10.71	11	11.48	10.71	10.9	11.41	10.75	10.96	11.33	2.43	2.91	3.97	2.3	2.76	3.53
SOX13	-0.744641	0.007	ENSG00000143842.15	10.65	10.38	11.68	10.59	10.16	11.65	10.57	10.3	11.32	10.58	10.27	11.38	3.07	3	4.56	3.07	2.76	4.54
MDFI	-0.743561	0.039	ENSG00000112559.15	8.82	9.25	10.38	8.62	8.51	10.41	8.52	8.77	9.89	8.67	8.6	9.95	3.1	3.71	5.16	2.96	2.75	5.04
NEURL1	-0.743138		ENSG00000107954.10	7.34	7.07	9.01	6.28	5.15	4.21	6.4	6.34	6.52	6.33	5.79	5.45	0.13	0.04	2.19	-1.23	-1.74	-2.37
DOCK5	-0.742414	0.013	ENSG00000147459.18	9.93	10.31	11.04	9.79	10.04	10.98	9.87	10.12	10.77	9.87	10.05	10.74	1.08	1.61	2.69	0.7	1.68	2.69
ITGB6	-0.741374	0.025	ENSG00000115221.12	10.04	11.44	11.33	10.03	11.51	10.86	10.06	11.09	10.84	10.17	11.27	10.78	2.29	3.8	4.07	2.21	3.81	3.91
PLXDC2	-0.740896	0.044	ENSG00000120594.17	9.58	9.55	11.24	9.33	9.21	11.11	9.17	9.27	10.58	9.34	9.26	10.66	1.35	1.59	3.58	0.86	0.83	3.26
PSCA	-0.7394	0.091	ENSG00000167653.5	7.8	6	11.68	2.25	3.08	6.06	4.29	4.41	6.95	3.35	3.77	5.63	2.54	0.83	7.16	-3.06	-1.87	1.32
PKNOX2	-0.738414	0.065	ENSG00000165495.16	4.5	5.15	6.73	3.8	4.69	6.93	4.74	4.88	5.38	4.68	4.83	5.56	-3.39	-2.3	-0.49	-3.71	-2.97	-0.44
NT5C2	-0.73739	0.004	ENSG00000076685.19	11.49	11.61	12.45	11.53	11.49	12.29	11.47	11.55	12.18	11.54	11.51	12.12	3.96	4.18	5.39	4.06	4.03	5.55
AHR	-0.737343	0.016	ENSG00000106546.14	11.21	11.38	12.35	10.9	11.38	12.28	11.11	11.29	12.06	11	11.36	12.05	3.22	3.56	4.82	2.68	3.35	4.97
TUBA1A	-0.737217	0.032	ENSG00000167552.15	11.79	12.34	13.17	11.62	11.96	13.21	11.61	12.01	12.68	11.68	11.94	12.92	5.25	5.87	7.05	4.68	5.33	7.06
CDC42BPA	-0.737092	0.006	ENSG00000143776.19	10.84	10.8	11.84	10.85	10.67	11.72	10.78	10.76	11.59	10.86	10.73	11.51	1.95	2.18	3.48	1.88	1.82	3.47
B3GALNT1	-0.736865	0.034	ENSG00000169255.15	6.83	7.88	7.52	5.85	6.92	7.3	6.48	7.1	7.13	6.35	6.86	7.06	-0.11	1.01	0.98	-1.44	0.33	0.55
ITGA5	-0.736699	0.038	ENSG00000161638.11	11.15	11.1	12.65	10.69	10.71	12.85	10.81	10.78	12.13	10.76	10.77	12.43	3.26	3.38	5.28	2.76	3.25	5.64
CD209	-0.736127	0.069	ENSG00000090659.18	5.82	5.87	8.2	4.2	5.51	7.71	5.54	5.69	6.61	5.26	5.65	6.67	-2.07	-1.78	0.89	-3.48	-2.45	0.12
PPL	-0.73269	0.028	ENSG00000118898.16	10.52	10.26	11.83	10.47	10.32	11.27	10.34	10.1	11.16	10.44	10.33	11.04	2.21	2.19	4.14	2.3	1.99	3.47
PLAU	-0.732107	0.039	ENSG00000122861.16	10.59	10.67	12.1	10.51	10.11	12.03	10.29	10.36	11.42	10.5	10.2	11.66	3.61	3.84	5.67	3.51	3.35	5.41
ASPH	-0.731623	0.023	ENSG00000198363.18	12.57	12.97	13.8	12.32	12.84	13.65	12.46	12.81	13.39	12.41	12.81	13.44	5.29	5.78	6.94	5.19	5.66	6.87
GSTM5	-0.729218	0.062	ENSG00000134201.12	4.63	5.3	6.68	3.86	4.63	6.55	4.85	5.01	5.48	4.78	4.91	5.49	-1.83	-0.7	1.05	-2.08	-1.69	0.7
SUSD2	-0.725805	0.057	ENSG00000099994.11	7.81	8.87	9.72	7.73	8	9.71	7.44	7.93	8.61	7.73	7.92	9.09	0.44	1.91	3.04	0.23	1.14	2.86
RAD51AP1	-0.72552	0.051	ENSG00000111247.15	8.98	9.66	10.71	8.41	9.25	9.69	8.72	9.3	9.65	8.62	9.19	9.5	2.76	3.4	4.76	2.23	3.16	3.86
ENDOD1	-0.725429	0.012	ENSG00000149218.5	10.53	10.79	11.58	10.41	10.71	11.53	10.47	10.65	11.33	10.47	10.69	11.31	2.61	3.03	4.08	2.69	2.73	4.19
PDLIM3	-0.724949	0.049	ENSG00000154553.16	9.44	9.09	11.13	9.06	8.63	10.52	8.97	8.86	10.39	9.08	8.78	10.14	3.6	3.45	5.86	3.19	2.73	5.02
BCORL1	-0.723501	0.025	ENSG00000085185.16	9.25	9.42	10.47	9.01	9.05	10.37	9.14	9.27	10.01	9.1	9.13	10.06	0.62	1.04	2.3	0.41	0.58	2.26
GLIS2	-0.722175	0.059	ENSG00000274636.2	6.87	7.63	8.8	6.71	7.19	7.78	6.76	7.11	7.74	6.85	7.11	7.44	-0.21	0.68	2.27	-0.31	0.13	0.93
MAP1A	-0.722121	0.035	ENSG00000166963.13	7.5	8.09	8.87	7.31	7.86	8.78	7.44	7.64	8.19	7.44	7.75	8.32	-1.85	-1.13	0.04	-2.08	-1.27	-0.24
RASAL2	-0.72172	0.017	ENSG00000075391.17	9.69	10.01	10.78	9.49	9.94	10.8	9.64	9.93	10.49	9.6	9.92	10.55	0.75	1.16	2.29	0.67	1.04	2.29
TSPYL5	-0.720679	0.058	ENSG00000180543.5	5.78	6.99	7.66	5.25	6.42	7.43	5.91	6.41	6.79	5.85	6.29	6.78	-2.21	-0.77	0.32	-2.57	-1.53	-0.15
CEP170B	-0.720252	0.007	ENSG00000099814.16	11.21	11.21	12.19	11.17	10.97	12.31	11.15	11.11	11.89	11.19	11.04	12.06	3.37	3.6	4.85	3.27	3.29	4.8
PCDH18	-0.720131	0.054	ENSG00000189184.12	6.59	8.09	8.38	6.51	6.95	7.91	6.55	7.09	7.48	6.68	6.91	7.46	-1.05	0.46	1.29	-1.4	-0.8	0.58
H2BC4	-0.719852	0.052	ENSG00000180596.7	6.17	5.17	7.91	5.86	4.9	6.78	5.86	5.56	6.4	5.83	5.52	6.21	1.61	0.89	3.9	1.24	0.36	3.08
OLR1	-0.719351	0.056	ENSG00000173391.9	8.43	8.62	10.25	7.89	7.78	10.48	7.93	8.08	9.36	7.97	7.92	9.8	1.52	2.02	3.88	0.47	0.98	3.95
FHL1	-0.719225	0.055	ENSG00000022267.19	9.01	9.66	10.82	8.53	8.97	9.84	8.59	8.93	9.6	8.63	8.93	9.56	1.77	2.87	4.5	1.56	1.96	3.25
BLVRA	-0.716848	0.037	ENSG00000106605.11	9.14	9.75	10.52	9.3	8.99	10.48	8.97	9.27	10.04	9.27	9.06	10.13	3.33	4.15	5.22	3.35	3.6	5.08
BBX	-0.714398	0.023	ENSG00000114439.19	10.07	10.46	11.22	9.93	10.2	11.02	10	10.34	10.9	10.02	10.21	10.82	1.42	1.89	2.94	1.37	1.52	2.88
FAM102B	-0.713654	0.024	ENSG00000162636.16	10.13	10.39	11.3	10.19	10.35	11.33	10.04	10.28	10.9	10.2	10.32	11.05	2.24	2.61	3.82	2.17	2.51	3.69
FRS2	-0.712703	0.013	ENSG00000166225.9	8.98	9.35	10	8.89	9.37	10.07	8.99	9.28	9.64	8.99	9.31	9.8	0.86	1.35	2.38	0.69	1.26	2.24
SNPH	-0.71046	0.046	ENSG00000101298.15	5.31	5.91	6.84	5.2	5.71	6.48	5.49	5.65	5.97	5.49	5.64	5.91	-2.59	-1.91	-0.59	-2.79	-2.27	-1
BNIP2	-0.710181	0.001	ENSG00000140299.13	10.35	10.82	11.22	10.25	10.83	10.93	10.39	10.73	11.01	10.35	10.77	10.84	3.83	4.42	5.15	3.67	4.33	5.2
CDK14	-0.708552	0.048	ENSG00000058091.17	7.55	7.97	9.11	7.07	7.91	8.95	7.38	7.74	8.45	7.33	7.8	8.45	-0.54	0.2	1.75	-0.85	0.15	1.4
PDGFRA	-0.708433	0.063	ENSG00000134853.12	8.64	8.92	10.59	7.71	8.22	10.65	8.06	8.45	9.78	7.96	8.29	10.02	0.22	0.92	2.96	-0.68	0.3	2.79
TUBB2B	-0.707319	0.059	ENSG00000137285.11	8.86	7.81	9.49	6.63	6.57	8.38	7.35	7.15	8.42	6.94	6.9	8.05	2.55	1.31	3.37	0.05	0.27	2.45
TTYH2	-0.706711	0.036	ENSG00000141540.11	6.69	7.29	8	6.61	6.9	8.15	6.69	6.83	7.33	6.72	6.86	7.53	-0.85	-0.19	0.89	-1.06	-0.51	0.88
STK3	-0.705911	0.022	ENSG00000104375.17	9.84	9.7	10.96	9.53	9.53	10.96	9.72	9.69	10.56	9.61	9.62	10.65	2.9	2.94	4.54	2.82	2.84	4.52
SPIRE1	-0.705822	0.038	ENSG00000134278.15	8.6	9.53	9.93	8.37	9.51	9.93	8.53	9.21	9.56	8.56	9.33	9.62	0.54	1.62	2.37	0.13	1.65	2.24
HOOK3	-0.705514	0.025	ENSG00000168172.9	9.76	10.08	10.91	9.29	9.52	10.94	9.63	9.76	10.61	9.44	9.6	10.64	1.01	1.56	2.56	0.7	0.99	2.56
MARCHF3	-0.705288	0.048	ENSG00000173926.6	8.93	8.98	10.46	8.85	8.45	10.65	8.6	8.67	9.92	8.83	8.57	10.12	2.87	2.93	4.82	2.81	2.48	4.84
MRAS	-0.70493	0.051	ENSG00000158186.13	8.17	8.39	9.77	8.03	7.83	9.45	7.87	8.01	9.02	8.04	7.92	8.99	0.43	0.84	2.6	-0.43	0.04	2.08
PEAR1	-0.70472	0.046	ENSG00000187800.14	6.79	6.78	8.29	6.37	6.35	8.49	6.64	6.63	7.49	6.57	6.57	7.67	-1.06	-0.74	1.09	-1.24	-1.01	1.28
ACBD3	-0.704614	0.017	ENSG00000182827.9	10.56	10.99	11.6	10.58	10.9	11.54	10.52	10.9	11.32	10.63	10.86	11.35	3.37	3.87	4.8	3.34	3.95	4.6
ARHGEF25	-0.704214	0.048	ENSG00000240771.8	7.36	7.64	8.89	7.17	7.1	8.77	7.17	7.25	8.21	7.24	7.2	8.19	0.36	0.96	2.52	0.09	0.29	2.21
RAB8B	-0.703896	0.023	ENSG00000166128.13	8.66	9.1	9.78	8.73	9.08	9.5	8.63	8.98	9.45	8.78	9.01	9.29	1.12	1.71	2.74	0.89	1.61	2.28
CRACD	-0.703229	0.051	ENSG00000109265.15	7.18	7.61	8.77	6.84	7.15	8.53	7.04	7.28	7.96	7.04	7.2	7.99	-1.09	-0.5	0.84	-1.56	-0.83	0.71
UBE2G1	-0.703127	0.006	ENSG00000132388.13	10.41	10.76	11.33	10.34	10.68	11.32	10.41	10.67	11.11	10.41	10.65	11.13	2.91	3.39	4.29	2.81	3.29	4.13
SLC41A1	-0.702993	0.031	ENSG00000133065.11	9.38	9.39	10.6	9.37	9.43	10.09	9.27	9.35	10.09	9.38	9.42	9.89	1.42	1.58	3.08	1.51	1.38	2.73
DSE	-0.702449	0.031	ENSG00000111817.19	8.53	9.09	9.75	8.49	8.78	9.78	8.47	8.79	9.3	8.56	8.75	9.44	1	1.65	2.73	0.59	1.49	2.55
ARMCX1	-0.702053	0.049	ENSG00000126947.13	6.14	7.8	7.69	6	6.96	7.75	6.31	6.96	7.13	6.36	6.8	7.23	-0.58	1.24	1.52	-0.92	0.11	1.42
CRISPLD1	-0.700246	0.075	ENSG00000121005.9	4.41	6.05	6.68	4.37	5.45	6.33	4.96	5.32	5.64	4.99	5.26	5.56	-2.88	-1.04	-0.01	-2.88	-1.27	-0.57
EXTL3	-0.700221	0.011	ENSG00000012232.9	9.9	10.3	10.87	9.82	10.24	10.8	9.89	10.16	10.6	9.89	10.2	10.61	0.99	1.58	2.46	0.95	1.55	2.5
MEIS2	-0.699898	0.067	ENSG00000134138.20	6.93	6.38	8.95	6.32	6.27	9.03	6.53	6.45	7.84	6.49	6.48	7.99	-0.42	-0.58	2.28	-0.89	-0.49	2.26
FAM114A1	-0.699166	0.019	ENSG00000197712.12	10.49	10.55	11.55	10.32	10.48	11.53	10.4	10.4	11.24	10.37	10.49	11.28	2.83	3.15	4.45	2.76	3.01	4.43
TENT5A	-0.698528	0.036	ENSG00000112773.16	10.09	10.22	11.36	9.88	9.79	10.56	9.95	10.01	10.7	9.93	9.87	10.43	2.06	2.37	3.87	2	2.03	3
CCNDBP1	-0.697826	0.013	ENSG00000166946.14	10.68	10.89	11.68	10.61	10.82	11.58	10.64	10.84	11.4	10.66	10.82	11.39	4.5	4.83	5.92	4.51	4.69	5.68
GCC2	-0.695558	0.019	ENSG00000135968.21	10.7	11.09	11.74	10.63	11.11	11.45	10.65	10.99	11.46	10.7	11.05	11.31	2.65	3.14	4.19	2.63	3.15	3.72
TBC1D8B	-0.695247	0.015	ENSG00000133138.20	8.88	9.32	9.88	8.87	9.16	9.88	8.89	9.22	9.61	8.95	9.14	9.64	0.99	1.55	2.44	0.97	1.42	2.51
BMPR2	-0.694653	0.017	ENSG00000204217.15	10.58	11	11.6	10.61	11.07	11.42	10.55	10.91	11.34	10.65	11	11.26	1.72	2.31	3.26	1.68	2.22	2.91
NR2F2	-0.694199	0.007	ENSG00000185551.15	10.13	9.65	11.05	10.09	9.5	11.07	10.04	9.69	10.76	10.07	9.65	10.79	3.26	2.98	4.64	3.21	2.7	4.55
BCAS1	-0.692959	0.061	ENSG00000064787.13	9.26	9.43	11.04	8.88	8.92	10.94	8.8	8.87	10.28	8.92	8.95	10.43	1.77	2.1	4.02	1.41	1.49	4.23
PARVA	-0.692591	0.008	ENSG00000197702.14	11.59	11.45	12.52	11.67	11.27	12.32	11.53	11.42	12.27	11.65	11.35	12.14	3	2.98	4.4	2.82	2.77	4.03
CAND1	-0.691621	0.035	ENSG00000111530.13	11.74	12.22	12.96	11.53	12.22	12.99	11.61	12.14	12.64	11.63	12.16	12.75	4.02	4.54	5.67	3.77	4.49	5.48
CHMP1B	-0.691465	0.007	ENSG00000255112.3	11.22	11.47	12.13	11.2	11.24	12.12	11.2	11.33	11.9	11.23	11.26	11.93	4.1	4.47	5.51	3.99	4.28	5.37
GPR68	-0.691032	0.062	ENSG00000119714.11	5.78	7.05	7.57	5.41	7.15	6.48	5.95	6.51	6.59	5.94	6.66	6.34	-1.35	0.17	1.1	-1.82	0.02	-0.26
KLF4	-0.690979	0.041	ENSG00000136826.15	10.41	10.77	11.73	10.28	10.66	11.81	10.23	10.5	11.19	10.32	10.6	11.48	3.97	4.34	5.63	3.8	4.53	5.8
GOLM2	-0.690702	0.001	ENSG00000166734.20	11.23	11.61	12.05	11.17	11.52	11.84	11.26	11.53	11.87	11.24	11.5	11.74	3.99	4.51	5.29	4	4.6	5.07
KLK7	-0.690397	0.085	ENSG00000169035.12	7.05	7.14	9.72	4.91	4.21	9.68	5.99	5.89	8.21	5.57	5.34	8.51	0.35	0.59	3.62	-1.72	-2.3	3.4
GRHL1	-0.690008	0.042	ENSG00000134317.18	7.77	8	9.1	7.63	7.72	7.98	7.67	7.75	8.33	7.69	7.75	7.9	0.22	0.78	2.17	0.16	0.15	0.79
JADE2	-0.689962	0.017	ENSG00000043143.22	10.28	10.47	11.28	10.18	10.49	10.89	10.23	10.37	10.98	10.23	10.46	10.76	1.92	2.25	3.43	1.78	2.17	2.84
ADAM22	-0.689162	0.059	ENSG00000008277.15	6.92	7.82	8.62	6.08	7.98	7.87	6.88	7.5	7.82	6.68	7.65	7.59	-1.84	-0.72	0.39	-2.62	-0.78	-0.5
LCOR	-0.688381	0.009	ENSG00000196233.14	10.6	10.79	11.52	10.59	10.76	11.64	10.57	10.69	11.27	10.62	10.75	11.4	1.56	1.86	2.9	1.68	1.7	3.09
JPH2	-0.687783	0.062	ENSG00000149596.7	5.28	5.69	7.07	4.89	5.26	7.32	5.34	5.44	5.96	5.3	5.4	6.19	-3.45	-2.86	-1.24	-3.82	-3.2	-1.18
GALC	-0.686837	0.051	ENSG00000054983.17	9.69	9.88	11.19	9.15	9.84	10.39	9.41	9.65	10.4	9.29	9.78	10.19	2.28	2.53	4.34	1.8	2.6	3.43
WDR26	-0.686736	0.008	ENSG00000162923.17	11.52	11.79	12.44	11.59	11.66	12.28	11.52	11.75	12.19	11.61	11.67	12.14	3.69	4.1	5	3.72	3.97	4.79
SHISA2	-0.686086	0.082	ENSG00000180730.5	5.34	6.18	7.76	4.22	5.55	6.27	5.5	5.68	6.13	5.37	5.64	5.86	-1.6	-0.71	1.13	-2.89	-1.32	-0.27
SRD5A3	-0.685977	0.025	ENSG00000128039.13	9.87	10	10.94	9.87	9.92	10.56	9.79	9.89	10.57	9.88	9.92	10.39	4.02	4.38	5.57	3.95	4.23	5.27
HMCN1	-0.684814	0.055	ENSG00000143341.12	7.44	8.46	9.02	7.24	8	8.25	7.33	7.89	8.26	7.4	7.86	8.02	-0.56	0.69	1.64	-1.07	0.11	0.75
ENTPD4	-0.684786	0.011	ENSG00000197217.13	9.83	10.61	10.76	9.79	10.63	10.75	9.86	10.38	10.57	9.89	10.49	10.59	1.94	2.83	3.36	1.74	2.8	3.19
CEMIP	-0.684334	0.058	ENSG00000103888.17	12.31	13.17	13.94	12.14	12.54	12.99	11.96	12.49	12.96	12.17	12.48	12.83	3.66	4.56	5.7	3.44	4.1	4.63
FGFR1	-0.683862	0.058	ENSG00000077782.22	9.04	9.65	10.68	8.68	9.11	10.57	8.62	8.93	10.01	8.75	9.05	10.11	1.12	2.07	3.49	0.74	1.36	3.19
CCPG1	-0.68052	0.018	ENSG00000260916.8	10.54	11.23	11.53	10.38	11.06	11.6	10.54	11.06	11.29	10.5	11	11.41	3.23	4.06	4.7	3.07	4.17	4.75
CXCL16	-0.680058	0.022	ENSG00000161921.17	11.86	11.6	12.89	11.85	11.63	12.75	11.73	11.47	12.57	11.82	11.66	12.52	5.3	5.27	6.82	5.18	5.08	7.02
HSPG2	-0.679747	0.031	ENSG00000142798.20	12.19	11.91	13.31	12.26	11.87	13.4	12.02	11.84	12.98	12.22	11.92	13.11	4.61	4.56	6.31	4.48	4.35	6.22
JUNB	-0.67819	0.037	ENSG00000171223.6	12.15	11.6	13.34	11.98	11.17	13.33	11.94	11.53	12.83	11.96	11.36	13.01	6.62	6.26	8.31	6.52	6.04	8.22
CAPRIN2	-0.677914	0.037	ENSG00000110888.17	9.08	9.59	10.26	8.93	9.45	9.31	9.04	9.39	9.65	9.03	9.39	9.29	1.58	2.25	3.22	1.43	2.17	2.39
KCTD12	-0.677452	0.056	ENSG00000178695.6	9.2	10.18	10.74	9.25	9.58	10.38	8.93	9.49	10.03	9.26	9.49	10.08	1.28	2.47	3.41	0.72	1.52	2.81
MBOAT1	-0.677281	0.028	ENSG00000172197.11	9.77	10.04	10.85	9.7	9.96	10.74	9.71	9.95	10.53	9.76	9.94	10.51	1.98	2.38	3.47	1.88	2.24	3.5
UBE2D1	-0.676105	0.012	ENSG00000072401.15	8.67	9.5	9.6	8.7	9.5	9.85	8.75	9.32	9.39	8.81	9.35	9.6	2.71	3.61	4.01	2.74	3.4	4.17
XYLT1	-0.675858	0.051	ENSG00000103489.12	9.65	9.68	11.08	9.28	9.54	10.71	9.34	9.55	10.62	9.37	9.55	10.41	0.61	0.77	2.5	0.33	0.45	1.95
ABHD2	-0.674914	0.034	ENSG00000140526.18	13.16	12.93	14.29	13.04	12.09	14.52	12.97	12.6	13.87	13.01	12.3	14.18	4.18	4.18	5.79	4	3.4	5.9
PRSS2	-0.674654		ENSG00000282049.1	5.68	8.47	9.66	2.87	7.51	6.17	4.95	6.58	6.58	4.44	6.91	6.01	0.53	3.44	4.81	-2.27	2.35	1.45
TFAP2C	-0.673929	0.088	ENSG00000087510.7	6.57	6.85	9.17	5.62	6.89	8.96	6.01	6.34	7.36	5.98	6.61	7.89	-0.32	-0.02	2.7	-1.41	-0.09	2.32
NT5E	-0.673848	0.056	ENSG00000135318.12	11.48	11.05	13.01	10.99	9.84	12.89	11	10.54	12.27	10.98	10.15	12.47	4.19	3.79	6.15	3.69	2.63	5.9
OSM	-0.673848	0.08	ENSG00000099985.4	5.75	5.3	7.99	4.5	4.95	7.19	5.3	5.32	6.23	5.15	5.28	6.17	-0.53	-0.97	1.97	-2.05	-1.21	1.1
RAB21	-0.672245	0.035	ENSG00000080371.6	10.91	11.22	12.05	10.88	11.27	12.03	10.82	11.14	11.67	10.92	11.22	11.8	3.63	4	5.2	3.58	3.98	5.15
DAAM2	-0.671833	0.065	ENSG00000146122.17	6.75	7.49	8.48	6.22	6.9	7.17	6.59	6.87	7.42	6.52	6.85	6.99	-1.65	-0.69	0.69	-2.05	-1.1	-0.77
NFATC1	-0.671642	0.063	ENSG00000131196.18	7.36	7.83	9.03	6.51	7.01	8.82	6.99	7.12	8.3	6.83	7.09	8.19	0	0.82	2.39	-0.75	0.01	2.19
PLN	-0.670614	0.063	ENSG00000198523.6	5.73	6.94	7.4	5.65	6.09	7.48	5.9	6.33	6.7	5.97	6.13	6.77	-0.92	0.48	1.28	-1.16	-0.31	1.21
SUFU	-0.670326	0.004	ENSG00000107882.12	9.03	9.13	9.86	9.02	9.08	9.87	9.04	9.12	9.61	9.06	9.1	9.64	0.93	1.21	2.28	0.91	1.03	2.22
EDEM3	-0.670171	0.014	ENSG00000116406.19	10.18	10.63	11.1	10.09	10.64	10.86	10.18	10.52	10.85	10.18	10.57	10.74	2.36	2.99	3.78	2.38	2.94	3.8
ZFP36L1	-0.669589	0.026	ENSG00000185650.10	12.94	13.12	13.97	12.89	12.97	13.65	12.85	12.95	13.66	12.91	12.97	13.5	5.91	6.22	7.38	5.74	6.15	7.09
RIOK3	-0.668811	0.006	ENSG00000101782.15	10.98	11.13	11.83	10.92	10.99	11.82	10.96	11.08	11.63	10.97	11.02	11.64	3.82	4.13	5.17	3.69	4.12	5.35
CXCL17	-0.668521	0.1	ENSG00000189377.9	4	9.99	7.37	1.42	8.54	6.6	4.26	7.9	5.98	3.9	7.81	6.35	-1.4	4.62	2.58	-3.86	3	1.61
LRRC8E	-0.667269	0.039	ENSG00000171017.11	9.03	9.04	10.2	8.82	8.98	10.17	8.88	8.9	9.8	8.88	8.99	9.82	1.42	1.59	3.05	1.12	1.73	3.15
RAB7B	-0.666694	0.056	ENSG00000276600.5	6.74	6.9	8.22	6.54	6.72	8.17	6.62	6.67	7.39	6.65	6.73	7.5	-0.4	-0.12	1.6	-1.09	-0.57	1.35
SLC16A4	-0.666119	0.049	ENSG00000168679.18	8.08	8.53	9.39	7.86	8.03	9.37	7.96	8.11	8.73	7.96	8.06	8.94	1.19	1.73	3.03	1.02	1.3	2.87
PNMA8A	-0.665279	0.081	ENSG00000182013.18	5	5.77	7.15	4.54	4.81	7.26	5.28	5.42	5.93	5.24	5.28	6.02	-2.72	-1.61	0.03	-3.11	-1.98	-0.04
FRK	-0.664506	0.03	ENSG00000111816.8	9.83	10.06	10.88	9.81	10.03	11.09	9.76	9.97	10.57	9.85	10.01	10.78	0.45	0.76	1.93	0.23	0.85	2.06
THBS1	-0.663872	0.057	ENSG00000137801.11	12.06	12.38	13.53	11.39	11.9	13.29	11.63	11.82	13.08	11.51	11.9	12.98	3.66	4.04	5.5	2.63	3.34	5.09
LIPH	-0.663684	0.05	ENSG00000163898.10	11.11	11.17	12.44	11.11	10.99	11.92	10.85	10.79	11.96	11.07	10.98	11.7	3.35	3.54	5.13	3.4	3.35	4.92
EIF4E3	-0.663017	0.031	ENSG00000163412.13	9.05	9.78	10.11	9.09	9.48	10.12	9.04	9.5	9.84	9.16	9.43	9.88	1.35	2.19	2.87	1.32	1.92	3.06
MEF2D	-0.660776	0	ENSG00000116604.18	10.86	10.5	11.62	10.85	10.36	11.67	10.82	10.51	11.41	10.83	10.47	11.45	2.97	2.82	4.24	3	2.66	4.14
HIF1A	-0.660281	0.042	ENSG00000100644.17	10.87	11.12	12.05	10.6	10.98	11.97	10.7	10.98	11.76	10.69	10.97	11.72	3.73	4.01	5.32	3.37	3.97	5.23
PDGFC	-0.658844	0.062	ENSG00000145431.11	8.24	8.55	9.79	7.78	8.15	9.39	7.93	8.13	9.05	7.92	8.15	8.98	1.06	1.56	3.26	0.62	1.29	2.63
STC1	-0.658826	0.059	ENSG00000159167.12	8.52	8.67	10	8.14	7.97	8.82	8.22	8.23	9.12	8.21	8.1	8.66	0.85	1.04	2.65	0.18	0.21	1.83
FAM126B	-0.658672	0.026	ENSG00000155744.10	8.54	8.98	9.54	8.47	8.89	8.86	8.56	8.88	9.16	8.57	8.84	8.82	0.12	0.69	1.63	-0.08	0.64	0.8
SLC24A3	-0.65834	0.062	ENSG00000185052.13	7.15	7.05	8.68	6.74	6.69	8.74	6.89	6.84	7.72	6.85	6.83	7.99	-0.65	-0.47	1.4	-1.3	-0.96	1.29
PLEKHF2	-0.658332	0.039	ENSG00000175895.4	9.62	9.97	10.74	9.51	9.79	10.76	9.55	9.85	10.32	9.58	9.78	10.48	2.95	3.44	4.52	3.02	3.07	4.53
FOXJ2	-0.658031	0.019	ENSG00000065970.9	9.78	9.97	10.71	9.8	9.97	10.29	9.76	9.92	10.39	9.83	9.95	10.18	1.43	1.81	2.9	1.2	1.67	2.28
CALD1	-0.657781	0.059	ENSG00000122786.20	11.65	11.57	13.11	11.28	11.26	13.17	11.27	11.31	12.47	11.32	11.31	12.78	3.9	4.1	6.01	3.56	3.81	5.9
NXPH4	-0.657473	0.083	ENSG00000182379.10	6.79	8.3	8.98	5.14	4.96	8.79	6.16	6.49	7.72	5.8	5.73	7.96	0.91	2.46	3.64	-0.42	-0.07	3.77
PI3	-0.654831	0.086	ENSG00000124102.5	9.82	11.07	12.09	8.93	9.03	11.26	8.71	8.97	10.5	8.95	9.03	10.75	5.44	6.85	8.21	4.37	4.45	7.34
STRN3	-0.653115	0.026	ENSG00000196792.12	9.1	9.46	10.07	8.89	9.49	10.16	9.07	9.37	9.8	9.02	9.42	9.9	1.91	2.37	3.33	1.73	2.36	3.47
PTTG1IP	-0.652936	0.006	ENSG00000183255.12	13.59	13.07	14.41	13.58	13.06	14.36	13.51	13.14	14.18	13.55	13.16	14.16	6.61	6.24	7.94	6.6	6.04	7.72
PALM	-0.652736	0.068	ENSG00000099864.18	7.62	7.09	9.27	6.93	6.75	9.34	7.16	7.01	8.37	7.08	6.99	8.55	1.12	1.11	3.54	0.77	0.49	3.41
ADAMTS1	-0.651536	0.07	ENSG00000154734.16	9.26	7.81	10.94	8.6	7.75	10.3	8.59	7.94	9.93	8.57	8.01	9.8	1.49	0.29	3.66	0.79	0.24	3.42
TSPAN11	-0.651039	0.083	ENSG00000110900.16	4.99	7.7	7.08	4.14	6.52	7.09	5.47	6.54	6.37	5.35	6.23	6.53	-3.37	-0.48	-0.69	-3.71	-1.45	-0.86
BAG3	-0.65015	0.036	ENSG00000151929.10	11.06	10.75	12.11	10.88	10.4	11.8	10.93	10.66	11.63	10.89	10.54	11.59	4.2	4.03	5.73	4.02	3.86	5.37
ACER3	-0.649674	0.025	ENSG00000078124.13	9.39	9.74	10.34	9.37	9.69	10.5	9.36	9.63	10.08	9.43	9.65	10.23	1.18	1.63	2.58	1.17	1.6	2.56
ITGAV	-0.649061	0.04	ENSG00000138448.12	10.73	11.76	11.82	10.61	11.59	11.73	10.7	11.51	11.5	10.74	11.47	11.58	2.68	3.77	4.26	2.43	3.62	3.94
ANKRD50	-0.648747	0.032	ENSG00000151458.12	8.74	9.31	9.75	8.68	9.13	9.69	8.73	9.17	9.5	8.79	9.09	9.47	0.01	0.7	1.46	-0.18	0.68	1.41
TMEM119	-0.648625	0.077	ENSG00000183160.9	7.56	10.56	9.41	7.29	8.21	9.31	7.2	8.31	8.33	7.44	8.08	8.88	0.58	3.7	3.14	0.05	1.72	2.78
C5AR1	-0.648164	0.052	ENSG00000197405.8	8.78	8.45	10.04	8.6	8.24	10.11	8.52	8.32	9.55	8.59	8.36	9.63	2.08	1.96	3.83	1.62	1.61	3.77
POLR3D	-0.647073	0.04	ENSG00000168495.13	9.46	9.92	10.54	9.21	9.9	10.23	9.39	9.76	10.22	9.34	9.82	10.06	2.24	2.78	3.69	1.85	2.64	3.34
FAP	-0.646373	0.066	ENSG00000078098.14	8.73	9.42	10.27	8.02	8.43	9.82	8.38	8.67	9.63	8.22	8.5	9.47	2.42	3.16	4.49	1.59	2.49	3.99
AKT3	-0.64587	0.056	ENSG00000117020.19	8.07	8.34	9.39	7.9	7.65	9.41	7.87	7.89	8.8	7.93	7.79	8.92	-0.34	0.23	1.54	-0.77	-0.57	1.4
GJB2	-0.645515	0.061	ENSG00000165474.8	10.46	10.53	11.87	10.23	10.28	11.56	10.14	10.39	11.36	10.27	10.31	11.27	3.5	3.71	5.5	3.42	3.65	5.15
SAMD8	-0.645046	0.005	ENSG00000156671.15	9.49	9.79	10.29	9.46	9.8	10.19	9.51	9.7	10.04	9.52	9.76	10.03	1.13	1.6	2.4	1.09	1.43	2.44
PHLDA1	-0.644511	0.056	ENSG00000139289.14	12.52	12.75	13.83	12.32	12.3	13.98	12.27	12.28	13.19	12.34	12.32	13.63	4.54	4.8	6.22	4.07	4.22	6.34
SLFN5	-0.644318	0.069	ENSG00000166750.10	9.16	10.26	10.75	9.11	10.35	10.7	8.93	9.9	10.05	9.21	10.1	10.36	0.18	1.38	2.23	-0.45	1.51	2.05
ATP2B4	-0.643875	0.048	ENSG00000058668.15	10.25	10.71	11.42	10.01	10.44	11.27	10.1	10.51	11.12	10.11	10.42	11.04	1.91	2.71	3.71	1.69	2.05	3.37
ABHD17C	-0.643631	0.041	ENSG00000136379.12	11.97	12.06	13.04	12.01	11.88	12.95	11.85	12	12.69	12.01	11.91	12.74	5.54	5.74	7.01	5.63	5.75	6.8
SRRM3	-0.643467	0.073	ENSG00000177679.16	6.49	5.9	7.61	5.4	5.17	6.74	5.9	5.76	6.53	5.73	5.66	6.28	-0.06	-0.5	1.55	-0.96	-1.17	0.75
P4HA1	-0.643449	0.052	ENSG00000122884.13	11.36	12.02	12.59	10.84	12.1	12.48	11.2	11.83	12.24	11.02	11.97	12.27	4.32	5.05	5.92	3.55	4.92	5.67
PLEKHA1	-0.642545	0.024	ENSG00000107679.14	10.52	10.95	11.45	10.44	10.96	11.4	10.51	10.86	11.2	10.52	10.9	11.23	3.29	3.83	4.66	3.22	3.69	4.52
BMP2	-0.642182	0.062	ENSG00000125845.7	8.56	9.44	9.98	8.52	8.89	9.98	8.4	8.98	9.53	8.6	8.85	9.61	1.59	2.51	3.47	1.35	2.05	3.27
PIM1	-0.64199	0.04	ENSG00000137193.14	11.27	10.55	12.33	10.85	10.42	12.02	11.08	10.54	11.89	10.88	10.57	11.77	4.26	3.72	5.8	4.01	3.63	5.61
EXOC6B	-0.640384	0.015	ENSG00000144036.16	9.26	9.21	10.11	9.26	9.2	10.09	9.22	9.22	9.84	9.27	9.23	9.85	0.83	0.93	2.21	0.95	1.02	2.07
SEC24A	-0.639927	0.039	ENSG00000113615.13	9.76	10.27	10.79	9.61	10.22	10.83	9.71	10.16	10.52	9.72	10.15	10.6	1.69	2.28	3.17	1.54	2.23	3.13
SLC39A6	-0.639438	0.049	ENSG00000141424.13	9.99	10.66	11.14	9.91	10.59	10.96	9.89	10.47	10.82	10	10.5	10.77	2.71	3.48	4.2	2.77	3.25	4.2
ROCK1	-0.638356	0.026	ENSG00000067900.8	10.25	10.68	11.18	10.11	10.6	10.97	10.22	10.57	10.97	10.2	10.56	10.83	2.12	2.62	3.46	2.05	2.34	3.19
CEP85L	-0.63662	0.071	ENSG00000111860.14	5.71	5.83	7.27	5.45	5.24	6.7	5.65	5.69	6.23	5.65	5.58	6.1	-2.27	-1.98	-0.24	-2.78	-1.92	-0.48
DUSP6	-0.635638	0.041	ENSG00000139318.8	12.02	11.82	13.06	11.92	11.71	12.99	11.86	11.64	12.67	11.91	11.75	12.74	4.79	4.71	6.28	4.54	4.34	6.28
CTSK	-0.635621	0.073	ENSG00000143387.14	9.94	13.96	11.55	9.4	10.27	10.29	9.55	10.7	10.88	9.57	10.25	10.26	3.37	7.35	5.49	2.03	3.79	4.03
AGR2	-0.635476	0.074	ENSG00000106541.12	15.11	14.81	16.75	14.73	14.86	15.89	14.6	14.69	15.79	14.73	14.84	15.66	9.06	8.75	10.97	8.67	8.75	10.3
IGFBP6	-0.635093	0.075	ENSG00000167779.9	7.94	7.65	9.61	7.28	7.05	9.8	7.43	7.3	8.82	7.39	7.26	9.04	3.18	3.15	5.47	2.36	2.75	5.66
SMAD1	-0.6342	0.037	ENSG00000170365.10	9.07	9.59	10.07	9.01	9.73	9.8	9.05	9.45	9.76	9.1	9.6	9.64	2.07	2.69	3.43	1.99	2.66	3.06
MYO5A	-0.633672	0.075	ENSG00000197535.15	8.05	8.34	9.68	7.9	7.73	9.55	7.69	7.89	8.75	7.9	7.79	8.99	-0.61	-0.18	1.53	-1.17	-0.88	1.22
CCNYL1	-0.633633	0.012	ENSG00000163249.13	9.17	9.82	9.99	9.16	9.83	9.92	9.23	9.69	9.78	9.26	9.72	9.79	1.76	2.53	3.08	1.72	2.67	2.82
ADAMTS5	-0.63296	0.063	ENSG00000154736.6	6.51	6.7	7.88	6.29	6.02	7.75	6.39	6.42	7.14	6.41	6.3	7.11	-2.03	-1.81	-0.29	-2.55	-2.35	-0.59
LGR4	-0.632614	0.051	ENSG00000205213.14	10.47	10.74	11.6	10.44	10.68	11.48	10.33	10.64	11.25	10.47	10.65	11.25	2.76	3.19	4.4	2.77	3.02	4.23
SHF	-0.632572	0.07	ENSG00000138606.19	8.99	8.76	10.5	8.77	7.9	10.84	8.51	8.17	9.7	8.69	8.12	10.2	2.61	2.82	4.83	2.58	1.76	5.15
HIVEP3	-0.631435	0.063	ENSG00000127124.16	7.44	7.14	8.79	7.23	7.09	8.45	7.22	7.12	8.11	7.26	7.19	7.96	0.03	-0.07	1.84	-0.14	-0.31	1.45
B3GNT9	-0.631231	0.047	ENSG00000237172.4	8.1	7.86	9.18	7.82	7.73	9.34	7.95	7.81	8.71	7.89	7.84	8.85	1.35	1.41	3.06	1.36	1.29	3.21
PELI2	-0.631212	0.061	ENSG00000139946.10	8.21	8.65	9.51	8.03	8.62	9.32	8.1	8.45	8.95	8.15	8.51	8.98	0.08	0.74	1.86	-0.18	0.54	1.55
PEAK1	-0.630443	0.043	ENSG00000173517.11	9.73	10.21	10.77	9.67	10.1	10.17	9.68	10.08	10.44	9.74	10.05	10.1	0.6	1.2	2.13	0.58	0.95	1.34
ABTB1	-0.630327	0.043	ENSG00000114626.18	10.35	9.99	11.39	10.31	9.67	11.23	10.19	9.91	10.98	10.27	9.82	10.96	3.65	3.55	5.22	3.51	3.02	5.13
NIBAN1	-0.630307	0.07	ENSG00000135842.17	8.04	8.45	9.54	7.95	8.1	8.72	7.82	8.1	8.71	7.98	8.08	8.47	-0.53	0.1	1.44	-0.82	-0.54	0.49
COL16A1	-0.629839	0.061	ENSG00000084636.18	10.39	10.73	11.68	10.51	10.39	11.39	10.14	10.35	11.23	10.47	10.38	11.13	3.41	3.98	5.27	3.57	3.59	4.78
HEY1	-0.629832	0.055	ENSG00000164683.18	6.99	8.02	8.16	6.73	7.52	7.77	7.07	7.56	7.7	7.03	7.43	7.57	0.44	1.7	2.2	0.27	1.36	2.16
KIFBP	-0.629299	0.01	ENSG00000198954.9	9.71	9.93	10.51	9.59	9.84	10.4	9.71	9.86	10.26	9.66	9.84	10.24	2.92	3.28	4.18	2.68	3.06	4.05
MCUB	-0.628481	0.051	ENSG00000005059.16	8.7	9.52	9.82	8.49	9.28	9.45	8.67	9.28	9.52	8.66	9.19	9.31	2.19	3.07	3.7	1.84	2.97	3.67
TMOD3	-0.627767	0.01	ENSG00000138594.14	11.81	11.19	11.85	11.04	11.1	11.77	11.2	11.18	11.69	11.1	11.14	11.65	3.53	2.95	3.91	2.67	2.67	3.76
GALNT1	-0.626586	0.034	ENSG00000141429.14	11.21	12.05	12.15	11.11	11.98	12.13	11.2	11.86	11.94	11.22	11.87	11.99	3.72	4.64	5.1	3.51	4.57	4.96
SGPL1	-0.626499	0.008	ENSG00000166224.17	11.52	11.52	12.31	11.52	11.45	12.1	11.5	11.49	12.07	11.53	11.48	11.97	3.1	3.31	4.39	3.01	3.1	4.27
USP53	-0.626042	0.032	ENSG00000145390.11	10.24	10.64	11.16	10.13	10.53	10.97	10.2	10.44	10.86	10.19	10.49	10.81	2.66	3.14	3.98	2.56	3.07	3.67
C18orf32	-0.624994	0.055	ENSG00000177576.12	8.08	7.95	9.23	7.78	8.05	9.41	7.94	7.88	8.63	7.87	8.03	8.9	0.75	0.69	2.24	0.35	0.89	2.33
ARHGAP31	-0.624569	0.055	ENSG00000031081.11	8.58	8.63	9.72	8.63	7.96	9.68	8.43	8.41	9.22	8.59	8.17	9.31	-0.57	-0.23	1.17	-0.75	-1.17	0.95
CCDC186	-0.624313	0.042	ENSG00000165813.20	9.76	10.52	10.76	9.65	10.39	10.83	9.74	10.32	10.52	9.76	10.3	10.62	1.85	2.62	3.28	1.63	2.63	3.14
PODNL1	-0.622677	0.076	ENSG00000132000.14	6.17	6.89	7.72	5.49	6.47	7.83	6.17	6.55	7.01	6.07	6.44	7.11	0.77	1.62	2.85	0.06	1.24	2.79
TRPS1	-0.622521	0.088	ENSG00000104447.13	6.62	6.98	8.53	5.65	6.03	7.68	6.21	6.48	7.36	6.1	6.26	7.1	-2.01	-1.6	0.29	-3.34	-2.22	-0.54
SCN4B	-0.622162	0.086	ENSG00000177098.9	4.62	5.72	6.41	3.68	5.22	6.23	4.93	5.19	5.4	4.82	5.12	5.44	-2.85	-1.35	-0.34	-3.39	-1.92	-0.78
AP1S3	-0.62207	0.053	ENSG00000152056.17	8.8	8.76	9.9	8.58	8.45	9.78	8.65	8.66	9.47	8.64	8.56	9.45	1.62	1.62	3.15	1.33	1.41	2.99
MFSD4A	-0.621935	0.069	ENSG00000174514.13	7.87	8.67	9.24	7.44	8.1	9.28	7.72	8.15	8.66	7.67	8.06	8.83	0.59	1.56	2.44	0.36	0.79	2.26
ZRANB1	-0.621669	0.042	ENSG00000019995.6	9.43	9.57	10.41	9.33	9.41	10.73	9.36	9.52	10.05	9.39	9.44	10.39	1.14	1.51	2.66	1.13	1.37	3.01
PPP2R2A	-0.621568	0.039	ENSG00000221914.11	10.77	11.66	11.73	10.71	11.47	11.47	10.75	11.37	11.5	10.81	11.37	11.37	3.98	4.97	5.37	3.91	4.53	5.34
LTBP4	-0.621397	0.055	ENSG00000090006.18	10.84	10.41	11.97	10.47	10.37	11.92	10.6	10.32	11.63	10.51	10.43	11.61	4.45	4.38	6.17	4.39	4.08	6.05
ADAMTS2	-0.620999	0.079	ENSG00000087116.16	9.76	9.09	11.38	9.43	8.41	11.34	9.14	8.61	10.41	9.34	8.62	10.78	1.31	0.92	3.61	0.7	0.32	3.33
AP3S2	-0.620807	0.038	ENSG00000157823.17	10.7	10.94	11.65	10.72	10.87	11.14	10.65	10.81	11.26	10.74	10.85	11.05	3.31	3.74	4.69	3.36	3.64	4.1
LRRFIP1	-0.620579	0.006	ENSG00000124831.19	11.87	11.82	12.63	11.78	11.73	12.76	11.85	11.82	12.44	11.81	11.77	12.56	4.36	4.43	5.61	4.32	4.33	5.58
AIDA	-0.620039	0.025	ENSG00000186063.13	11.46	11.64	12.33	11.35	11.48	11.73	11.44	11.57	11.96	11.4	11.5	11.69	4.2	4.55	5.52	4.19	4.41	4.91
LRRC8A	-0.620014	0.016	ENSG00000136802.12	11.38	10.87	12.19	11.33	10.48	12.18	11.27	10.79	11.93	11.29	10.67	11.94	3.53	3.23	4.84	3.51	2.95	4.79
RAP1B	-0.619833	0.032	ENSG00000127314.18	12.02	12.77	12.93	11.84	12.63	12.68	12.03	12.62	12.67	11.96	12.56	12.6	5.68	6.47	7.04	5.6	6.51	6.77
TGFB1	-0.619749	0.072	ENSG00000105329.11	9.92	9.95	11.36	9.48	9.66	11.33	9.5	9.56	10.91	9.54	9.67	10.92	3.37	3.71	5.4	2.84	3.36	5.53
CDC42BPB	-0.619571	0.027	ENSG00000198752.11	11.87	11.77	12.75	11.96	11.59	12.91	11.79	11.72	12.51	11.94	11.65	12.67	3.59	3.68	4.96	3.37	3.34	4.95
PAFAH1B1	-0.619562	0.018	ENSG00000007168.14	11.67	11.59	12.5	11.67	11.42	12.25	11.62	11.56	12.26	11.67	11.49	12.11	4.21	4.29	5.5	4.14	3.97	5.43
ZEB1	-0.619045	0.071	ENSG00000148516.23	7.54	8.34	8.94	7.33	7.87	8.46	7.44	7.91	8.34	7.5	7.81	8.17	-0.66	0.33	1.36	-1.11	-0.15	0.66
ANP32E	-0.618727	0.049	ENSG00000143401.15	10.47	10.31	11.51	10.29	10.36	10.88	10.37	10.25	10.93	10.32	10.37	10.75	3.41	3.39	4.87	3.3	3.38	4.42
KLF5	-0.618282	0.057	ENSG00000102554.14	13.28	13.43	14.42	13.25	13.5	14.43	13.1	13.33	14.05	13.26	13.45	14.18	6.43	6.73	7.95	6.37	6.62	8.02
VIM	-0.617964	0.069	ENSG00000026025.16	13.69	13.87	15.04	13.51	13.39	14.92	13.31	13.46	14.64	13.51	13.42	14.63	7.38	7.77	9.25	6.92	7.02	8.96
LMCD1	-0.617826	0.063	ENSG00000071282.12	9.41	9.67	10.64	9.23	9.6	10.67	9.21	9.52	10.26	9.3	9.56	10.33	3.22	3.6	4.93	2.89	3.65	4.87
SWAP70	-0.617083	0.04	ENSG00000133789.15	10.08	10.28	11.03	9.84	10.33	10.96	10	10.18	10.77	9.93	10.28	10.75	2.19	2.52	3.57	1.84	2.53	3.31
IL1R2	-0.616755	0.084	ENSG00000115590.14	8.3	7.31	10.03	7.44	6.83	8.53	7.7	7.03	8.26	7.47	7.11	8.17	2.14	1.35	4.36	1.58	0.78	3.01
RASL12	-0.616101	0.073	ENSG00000103710.11	7.03	8.45	8.45	6.58	7.4	7.96	7.03	7.7	7.86	6.96	7.39	7.72	-0.05	1.56	1.93	-0.53	0.57	1.25
PCDHGA2	-0.615163	0.083	ENSG00000081853.15	4.94	4.7	6.63	4.22	3.96	6.54	4.86	4.81	5.36	4.76	4.72	5.41	-2.65	-2.78	-0.56	-3.62	-3.74	-0.82
EFEMP2	-0.615131	0.076	ENSG00000172638.13	9.36	9.77	10.83	8.94	9.23	10.85	8.97	9.28	10.33	9.03	9.23	10.43	3.35	4.09	5.53	2.89	3.65	5.38
MEF2A	-0.612752	0.021	ENSG00000068305.17	10.09	10.27	10.92	9.89	10.34	11.01	10.07	10.22	10.7	9.98	10.3	10.8	2.15	2.53	3.48	1.94	2.63	3.58
CRTC3	-0.612721	0.021	ENSG00000140577.16	10.33	10.3	11.15	10.23	10.17	10.77	10.29	10.26	10.86	10.26	10.22	10.66	2.13	2.34	3.46	2.08	2.19	3.41
BCL6	-0.612711	0.057	ENSG00000113916.18	9.62	9.53	10.72	9.26	9.23	10.91	9.44	9.47	10.35	9.36	9.34	10.55	2.05	2.3	3.82	1.87	2.19	3.88
CNTNAP1	-0.612484	0.054	ENSG00000108797.12	6.84	7.4	7.9	6.46	7.43	7.73	6.9	7.16	7.46	6.79	7.25	7.41	-1.24	-0.46	0.37	-1.47	-0.66	-0.02
RNF152	-0.612459	0.083	ENSG00000176641.11	8.59	6.84	9.17	6.65	6.24	8.53	7.21	6.79	8.15	6.87	6.65	8.04	-0.73	-1.53	0.95	-2.06	-1.89	0.37
INPP1	-0.612363	0.041	ENSG00000151689.13	10.54	10.05	11.48	10.67	9.89	11.13	10.4	10.02	11.08	10.58	10.02	10.93	4	3.73	5.45	4.1	3.41	5.08
LIX1L	-0.612294	0.065	ENSG00000271601.4	8.85	8.85	10.07	8.6	8.37	10.09	8.61	8.63	9.65	8.65	8.5	9.68	1.03	1.45	2.95	0.86	0.7	2.84
TRAFD1	-0.611293	0.021	ENSG00000135148.12	10.47	10.93	11.29	10.38	10.81	11.04	10.48	10.84	11.08	10.46	10.78	10.95	3.27	3.85	4.51	3.3	3.71	4.46
PLLP	-0.611237	0.064	ENSG00000102934.10	9.24	9.25	10.43	9.04	8.67	10.32	9.01	8.79	9.82	9.04	8.79	9.95	2.97	3.38	4.68	2.79	2.4	4.46
GPRASP1	-0.611156	0.06	ENSG00000198932.13	6.43	7.02	7.55	6.42	6.99	7.34	6.52	6.77	7.05	6.57	6.82	6.99	-2.14	-1.34	-0.45	-2.12	-1.34	-0.64
FAM72C	-0.60959	0.101	ENSG00000263513.6	5.19	5.83	7.48	4.33	5.02	7.17	5.1	5.28	5.88	5.01	5.19	6.05	-1.4	-0.73	1.26	-2.15	-1.35	1.08
SLC5A3	-0.609095	0.068	ENSG00000198743.7	9.44	9.64	10.67	9.22	9.33	9.85	9.29	9.48	9.95	9.28	9.36	9.73	0.26	0.55	1.91	0.28	0.39	1.41
PIEZO2	-0.608887	0.09	ENSG00000154864.13	7.32	6.92	9.16	6.48	6.84	9.22	6.75	6.63	7.72	6.64	6.84	8.3	-1.48	-1.57	1.04	-2.26	-1.74	0.88
ANXA5	-0.608483	0.056	ENSG00000164111.15	12.94	13.19	14.01	13.08	13.15	13.66	12.83	13.09	13.58	13.06	13.12	13.51	6.64	7.02	8.14	6.45	6.9	7.73
CAVIN3	-0.607924	0.077	ENSG00000170955.10	7.95	8.19	9.36	7.5	7.7	9.38	7.7	7.87	8.81	7.67	7.78	8.86	3.75	4.21	5.73	3.28	3.71	5.63
PDLIM7	-0.607211	0.048	ENSG00000196923.14	10.23	9.9	11.2	10.19	9.74	11.45	10.07	9.84	10.85	10.16	9.84	11.1	4.56	4.44	6.07	4.32	4.22	6.16
EXPH5	-0.607062	0.049	ENSG00000110723.12	9.22	9.33	10.21	9.28	9.33	9.84	9.13	9.24	9.88	9.27	9.31	9.67	0.01	0.31	1.48	0.14	0.39	1.47
HERC4	-0.60695	0.006	ENSG00000148634.16	10.34	10.92	11.08	10.4	10.78	11.17	10.39	10.78	10.9	10.46	10.73	11.03	2.75	3.44	3.92	2.97	3.41	3.88
SLC35G2	-0.606923	0.089	ENSG00000168917.9	6.37	6.35	8.12	5.66	5.78	8.55	6.03	6.06	7.01	5.97	6.01	7.42	-0.15	0.25	2.17	-0.91	-0.47	2.49
ZNF436	-0.606407	0.04	ENSG00000125945.15	8.87	9.09	9.78	8.82	8.94	9.78	8.83	9.01	9.47	8.87	8.96	9.53	0.82	1.22	2.26	0.65	1.14	2.05
ZSCAN31	-0.606293	0.079	ENSG00000235109.8	8.19	8.33	9.64	7.77	8.09	8.17	7.96	8.18	8.62	7.91	8.1	8.15	1.46	1.76	3.35	0.94	1.35	1.89
SHOC2	-0.605639	0.002	ENSG00000108061.12	10.18	10.67	10.88	10.2	10.65	10.85	10.22	10.57	10.73	10.26	10.59	10.73	2.95	3.59	4.14	2.93	3.53	3.93
TAX1BP3	-0.605598	0.036	ENSG00000213977.8	12.13	12.28	13.01	11.92	12.19	12.82	12.07	12.24	12.78	11.99	12.2	12.68	6.26	6.56	7.6	6.18	6.41	7.48
RAD21	-0.604465	0.05	ENSG00000164754.15	13.02	13.2	14	12.91	13.1	13.94	12.94	13.14	13.63	12.95	13.1	13.75	5.51	5.8	6.94	5.45	5.74	6.73
PRKD1	-0.604331	0.081	ENSG00000184304.16	6.47	7.35	7.95	6.1	7.14	7.69	6.48	6.89	7.32	6.46	6.93	7.22	-1.03	-0.1	0.94	-1.49	-0.22	0.5
RANBP2	-0.603935	0.014	ENSG00000153201.16	12.01	12.25	12.78	12.06	12.24	12.82	12	12.21	12.62	12.08	12.22	12.66	2.72	3.05	3.91	2.65	3.18	3.96
TMBIM1	-0.603732	0.033	ENSG00000135926.15	13.72	13.49	14.58	13.63	13.26	14.39	13.61	13.32	14.33	13.62	13.34	14.21	6.75	6.68	8.12	6.71	6.42	7.77
MAP4K4	-0.603444	0.039	ENSG00000071054.16	11.66	11.68	12.56	11.42	11.55	12.43	11.57	11.58	12.34	11.49	11.58	12.26	3.18	3.35	4.55	2.95	3.04	4.7
HPSE	-0.603417	0.075	ENSG00000173083.16	8.15	7.71	9.48	7.68	7.64	8.4	7.85	7.63	8.64	7.75	7.74	8.2	1.07	0.85	2.85	0.82	0.64	1.8
DHRS9	-0.602446	0.102	ENSG00000073737.17	8.16	8.09	10.43	5.74	6.88	10.14	6.84	7.22	8.86	6.38	7.01	9.29	2.02	1.88	4.6	-0.79	0.89	4.65
YOD1	-0.602358	0.063	ENSG00000180667.11	8.7	9	9.82	8.52	9.08	8.95	8.63	8.9	9.26	8.62	8.99	8.9	0.57	0.99	2.06	0.56	0.86	1.09
NAPG	-0.601507	0.04	ENSG00000134265.13	9.85	10.16	10.75	9.82	10.09	10.89	9.81	10.05	10.5	9.87	10.06	10.65	2.57	2.97	3.9	2.53	2.83	3.94
BAZ2A	-0.601175	0.03	ENSG00000076108.12	11.86	11.92	12.71	11.81	11.87	12.84	11.8	11.87	12.49	11.83	11.88	12.63	3.11	3.3	4.37	2.98	3.26	4.47
MCAM	-0.600825	0.079	ENSG00000076706.17	10.43	10.72	11.83	10.07	9.46	11.36	10.01	9.98	11.26	10.09	9.65	11.07	2.95	3.37	4.87	2.27	2.22	4.24
HAPLN3	-0.599639	0.081	ENSG00000140511.12	8.33	8.59	9.74	7.91	7.98	9.64	8.06	8.26	9.08	8.03	8.09	9.19	1.91	2.34	3.76	1.21	1.96	3.58
MEIS1	-0.599555	0.089	ENSG00000143995.20	6.65	7.22	8.32	6.32	6.68	7.75	6.51	6.85	7.36	6.55	6.71	7.27	-0.55	0.51	1.95	-0.79	-0.12	1.2
RGS5	-0.599541	0.078	ENSG00000143248.13	10.18	10.43	11.53	9.91	9.96	11.07	9.87	9.98	10.83	9.94	9.98	10.81	2.47	2.97	4.47	2.15	2.62	3.96
PTPN9	-0.599367	0.022	ENSG00000169410.10	10.78	10.74	11.58	10.66	10.59	11.32	10.75	10.72	11.31	10.7	10.65	11.19	3.08	3.23	4.34	3.11	2.85	4
OLFML2A	-0.598964	0.083	ENSG00000185585.20	7.97	9	9.44	7.65	8.2	9	7.68	8.13	8.81	7.78	8.12	8.66	-0.41	0.75	1.54	-1.08	-0.14	0.9
SPRED1	-0.598792	0.062	ENSG00000166068.13	10.12	10.49	11.2	9.91	10.3	10.75	10	10.36	10.85	9.99	10.29	10.61	2.15	2.59	3.64	1.56	2.4	3.43
STK17A	-0.59878	0.066	ENSG00000164543.7	9.73	10.3	10.85	9.36	10.11	10.53	9.6	10.11	10.52	9.52	10.06	10.36	2.8	3.41	4.32	2.31	3.28	4.33
DKK3	-0.597773	0.081	ENSG00000050165.19	9.43	10.25	10.83	9.3	10.01	10.88	9.13	9.76	10.36	9.36	9.87	10.52	2.75	3.82	4.74	2.15	3.37	4.59
PCDH7	-0.597507	0.097	ENSG00000169851.15	6	6.66	7.93	5.56	6.08	7.49	5.84	6.13	6.77	5.87	6.07	6.74	-2.26	-1.42	0.33	-3.13	-1.66	-0.36
LTF	-0.597414	0.096	ENSG00000012223.13	7.26	11.93	9.15	6.99	10.37	5.06	7.34	9.79	7.21	7.37	9.87	6.18	0.25	5	2.8	-0.03	3.37	-1.49
CCN3	-0.597145	0.089	ENSG00000136999.5	7.29	7.48	8.94	6.67	7.04	7.35	7	7.1	7.54	6.88	7.07	7.24	0.57	0.91	2.59	-0.11	0.31	1.44
KLF11	-0.596806	0.051	ENSG00000172059.11	9.25	9.61	10.21	9.21	9.65	9.88	9.19	9.43	9.88	9.26	9.56	9.73	1.6	2.11	3	1.45	1.91	2.9
ACTN1	-0.59655	0.022	ENSG00000072110.16	12.95	12.6	13.74	12.93	12.51	13.71	12.88	12.62	13.5	12.91	12.59	13.52	5.41	5.21	6.67	5.41	5.05	6.48
LPP	-0.59568	0.006	ENSG00000145012.14	11.63	11.58	12.34	11.68	11.48	12.36	11.6	11.53	12.16	11.67	11.52	12.19	1.82	2.01	3.03	1.81	1.75	2.93
BZW1	-0.595572	0.042	ENSG00000082153.18	13.3	13.82	14.19	13.2	13.63	14.28	13.25	13.72	14.03	13.27	13.61	14.12	5.7	6.25	7.02	5.64	6.25	6.97
SPRY1	-0.595469	0.039	ENSG00000164056.11	10.13	10.11	11	10.08	9.85	10.81	10.08	10.07	10.67	10.1	9.94	10.64	3.36	3.45	4.69	3.09	3.3	4.34
MUC2	-0.595365		ENSG00000278466.3	9.41	10.64	11.48	5.02	3.01	9.25	5.93	6	6.98	5.35	4.26	8.49	2.02	2.96	4.48	-2.58	-4.18	1.8
SIK1B	-0.594092	0.076	ENSG00000275993.3	10.36	9.64	11.61	9.87	9.22	11.13	9.95	9.3	11.07	9.86	9.4	10.81	2.62	2.11	4.39	1.98	1.73	4.07
TCEAL3	-0.592966	0.066	ENSG00000196507.11	7.68	8.14	8.76	7.34	7.61	8.68	7.62	7.85	8.36	7.54	7.69	8.33	1.8	2.57	3.44	1.45	2.15	3.34
NPAT	-0.592547	0.05	ENSG00000149308.17	9.06	9.11	9.99	8.95	9.03	9.89	8.99	9.06	9.65	9	9.05	9.65	1.55	1.73	2.88	1.48	1.37	3.14
ATXN1	-0.591395	0.021	ENSG00000124788.19	10.06	10.15	10.83	10.02	10.16	10.89	10.02	10.07	10.63	10.04	10.15	10.68	1.85	2.05	3.1	1.81	1.92	3.01
ITGB1	-0.591286	0.032	ENSG00000150093.20	14.05	14.47	14.87	13.8	14.47	15.04	14.02	14.39	14.71	13.91	14.42	14.87	6.56	7.06	7.82	6.23	7.05	7.86
FAM3C	-0.591225	0.029	ENSG00000196937.11	10.9	11.17	11.71	10.9	11.01	11.77	10.88	11.11	11.5	10.93	11.02	11.59	4.33	4.74	5.64	4.1	4.83	5.7
YWHAZ	-0.590806	0.056	ENSG00000164924.18	15.63	15.45	16.6	15.61	15.23	16.38	15.49	15.42	16.28	15.6	15.31	16.2	8.66	8.6	10.14	8.68	8.39	9.72
KLF6	-0.590496	0.054	ENSG00000067082.15	12.65	12.52	13.6	12.59	12.31	13.72	12.5	12.42	13.33	12.58	12.37	13.46	4.94	4.89	6.29	4.85	4.82	6.44
ZMIZ1	-0.590382	0.036	ENSG00000108175.18	11.24	11.22	12.08	11.18	11	11.86	11.18	11.2	11.79	11.2	11.07	11.71	2.82	2.99	4.15	2.81	2.59	3.73
DDIT4	-0.590293	0.073	ENSG00000168209.6	12.77	12.94	13.92	12.52	12.54	14.17	12.56	12.53	13.35	12.55	12.57	13.84	6.36	6.63	7.98	6.33	6.41	8.15
ASPHD2	-0.590282	0.079	ENSG00000128203.7	7.59	8.11	8.86	7.47	7.16	8.5	7.48	7.72	8.23	7.55	7.38	8.17	0.16	0.83	1.83	-0.19	0.02	1.38
HOMER1	-0.58982	0.097	ENSG00000152413.15	6.92	7.99	8.71	6.45	7.99	7.17	6.83	7.58	7.65	6.82	7.66	7.19	-0.77	0.37	1.35	-1.5	0.34	0.24
TNIK	-0.589652	0.062	ENSG00000154310.17	10.11	9.95	11.13	10.08	10	10.76	9.95	9.83	10.75	10.05	10	10.56	1.94	1.9	3.39	1.63	2.06	3.12
PRDM1	-0.589232	0.075	ENSG00000057657.17	8.63	9.12	9.81	8.28	8.79	9.73	8.46	8.78	9.44	8.43	8.76	9.41	0.75	1.33	2.4	0.16	0.92	2.53
TMEM64	-0.587893	0.089	ENSG00000180694.14	8.6	9.2	10.11	8.44	9.18	9.69	8.33	8.89	9.45	8.52	9.02	9.37	1.14	1.95	3.12	0.82	1.67	2.8
PPM1L	-0.587315	0.043	ENSG00000163590.14	8.53	8.53	9.4	8.53	8.44	9.32	8.47	8.42	9.08	8.53	8.47	9.05	-0.51	-0.27	0.84	-0.79	-0.55	0.61
STING1	-0.58692	0.068	ENSG00000184584.13	10.67	10.98	11.73	10.39	10.81	11.52	10.52	10.75	11.37	10.47	10.79	11.32	3.82	4.29	5.41	3.3	4.24	5.06
KDM6B	-0.586529	0.033	ENSG00000132510.11	10.05	9.8	10.86	9.88	9.77	10.72	9.97	9.83	10.6	9.91	9.83	10.52	1.92	1.9	3.24	1.83	1.77	3.32
DAAM1	-0.586079	0.049	ENSG00000100592.16	9.88	9.83	10.78	9.9	9.86	10.45	9.81	9.8	10.42	9.89	9.87	10.29	1.81	1.9	3.27	1.79	1.89	2.73
ARHGEF12	-0.585927	0.036	ENSG00000196914.9	11.9	11.86	12.73	11.94	11.47	12.46	11.84	11.8	12.44	11.93	11.58	12.33	2.89	3.12	4.3	2.84	2.6	3.86
RAB11A	-0.585528	0.022	ENSG00000103769.10	12.97	12.91	13.73	12.96	12.85	13.43	12.94	12.9	13.46	12.97	12.88	13.33	7.22	7.3	8.45	7.21	7.19	8.03
VAPA	-0.585242	0.026	ENSG00000101558.14	12.05	12.3	12.83	11.86	12.23	12.86	12.02	12.22	12.65	11.94	12.21	12.7	6.07	6.42	7.29	5.92	6.34	7.23
MSR1	-0.584851	0.093	ENSG00000038945.15	9.35	9.85	10.93	8.89	9.53	10.13	8.84	9.19	10.18	8.97	9.42	9.86	2.29	2.96	4.37	1.33	2.34	3.31
PLSCR4	-0.584253	0.059	ENSG00000114698.15	8.58	8.54	9.54	8.38	8.25	9.4	8.45	8.36	9.18	8.43	8.34	9.1	1.53	1.81	3.09	1.36	1.38	2.82
CD2AP	-0.584039	0.062	ENSG00000198087.7	11.4	11.62	12.39	11.57	11.62	12.13	11.31	11.56	12.02	11.55	11.59	11.98	3.79	4.06	5.17	3.76	4.08	4.93
LZTS1	-0.583764	0.089	ENSG00000061337.15	7.26	7.18	8.7	7.08	6.32	8.88	6.94	6.85	7.85	7.05	6.68	8.12	-0.89	-0.83	1.05	-1.41	-1.58	1.04
CLIP1	-0.583581	0.018	ENSG00000130779.22	10.63	10.66	11.37	10.56	10.69	11.56	10.6	10.64	11.16	10.6	10.69	11.34	2.78	2.95	4.01	2.75	2.73	4.02
KLK11	-0.583522	0.107	ENSG00000167757.14	8.26	8.34	10.4	6.56	6.69	10.45	6.99	7.22	9.52	6.88	6.96	9.58	2.38	2.77	5.22	0.79	1.14	5.11
FOXO1	-0.583112	0.083	ENSG00000150907.10	10.18	9.82	11.45	10.13	9.69	10.76	9.9	9.79	10.74	10.08	9.77	10.55	2.01	1.97	3.83	2.08	1.83	3.5
FBXO32	-0.582647	0.08	ENSG00000156804.7	10.48	10.14	11.68	10.04	9.89	11.78	10.18	10.11	11.29	10.11	10	11.41	3.88	3.73	5.62	3.65	3.49	5.73
NAB1	-0.582642	0.041	ENSG00000138386.17	10.8	10.84	11.64	10.85	10.5	11.33	10.73	10.72	11.39	10.84	10.58	11.2	3.4	3.61	4.67	3.42	3.07	4.33
LUZP1	-0.580804	0.048	ENSG00000169641.13	10.32	10.42	11.19	10.32	10.36	11.19	10.24	10.37	10.96	10.33	10.37	10.98	1.41	1.61	2.69	1.05	1.41	2.55
LOXL2	-0.580668	0.085	ENSG00000134013.16	9.82	9.61	11.1	9.35	9.25	11.23	9.46	9.44	10.65	9.42	9.36	10.81	2.33	2.17	4.02	1.48	1.9	3.97
TSHZ3	-0.580423	0.093	ENSG00000121297.8	6.48	6.75	7.97	6.16	6.98	7.8	6.39	6.54	7.14	6.38	6.74	7.16	-1.45	-0.96	0.59	-2.04	-0.86	0.19
COLEC12	-0.580392	0.107	ENSG00000158270.12	7.48	9.35	9.56	5.75	8.07	9.02	6.63	7.91	8.61	6.42	7.83	8.49	-0.39	1.36	2.04	-2.44	0.09	1.27
CDYL2	-0.579976	0.092	ENSG00000166446.15	8.21	8.97	9.67	7.67	8.64	9.36	7.93	8.52	9.17	7.91	8.53	9.01	-0.65	0.41	1.31	-1.12	-0.21	1.17
PSD	-0.578475	0.083	ENSG00000059915.17	5.82	5.75	7.01	5.7	5.36	6.87	5.8	5.79	6.25	5.8	5.71	6.21	-0.49	-0.25	1.31	-0.73	-0.76	1.15
MARVELD1	-0.578009	0.056	ENSG00000155254.13	10.73	11	11.64	10.78	10.99	11.56	10.64	10.89	11.42	10.79	10.95	11.38	3.69	4.09	5.08	3.52	3.96	4.87
LAMC1	-0.577872	0.05	ENSG00000135862.6	12.03	12.22	12.9	11.93	12.09	12.72	11.96	12.12	12.65	11.97	12.1	12.58	3.91	4.21	5.23	3.79	3.98	4.92
KLHL21	-0.577017	0.05	ENSG00000162413.16	10.4	10.16	11.27	10.34	9.88	10.97	10.3	10.07	10.92	10.32	9.99	10.79	2.68	2.67	3.97	2.61	2.06	3.61
SIRT1	-0.576876	0.042	ENSG00000096717.12	9.4	9.88	10.23	9.34	9.82	9.95	9.41	9.75	9.97	9.42	9.76	9.85	2.09	2.72	3.34	2.18	2.57	3.04
CRY1	-0.576419	0.055	ENSG00000008405.12	9.16	9.56	10.06	9.18	9.51	9.87	9.13	9.47	9.79	9.23	9.46	9.71	2.29	2.79	3.58	2.2	2.66	3.5
PLK2	-0.575827	0.09	ENSG00000145632.15	9.89	10.34	11.24	9.61	9.96	10.75	9.58	10.06	10.73	9.69	9.94	10.52	2.83	3.36	4.63	2.37	2.98	4.49
COL6A3	-0.57565	0.096	ENSG00000163359.17	12.36	12.94	13.89	11.86	12.3	13.86	11.85	12.51	13.32	11.96	12.3	13.52	5.9	6.63	7.96	5.25	6.2	7.75
DNM1	-0.575417	0.092	ENSG00000106976.21	8.99	7.86	10.38	8.41	7.31	9.79	8.46	7.84	9.59	8.39	7.7	9.35	1.73	0.85	3.54	0.98	0.16	3.3
IER3	-0.574445	0.087	ENSG00000237155.3	12.6	12.4	13.86	12.47	11.94	13.42	12.23	11.77	13.18	12.4	12	13.15	6.87	6.79	8.6	6.76	6.2	8.07
LHFPL2	-0.57418	0.051	ENSG00000145685.14	10.55	10.66	11.41	10.45	10.55	11.26	10.46	10.56	11.19	10.48	10.56	11.09	2.66	2.89	3.95	2.51	2.71	3.7
FAM91A1	-0.573842	0.036	ENSG00000176853.16	11	11.29	11.79	10.77	11.2	11.79	10.98	11.23	11.57	10.87	11.19	11.63	3.16	3.56	4.42	3.02	3.62	4.27
NAV1	-0.573427	0.087	ENSG00000134369.15	9.58	9.67	10.83	9.45	9.52	9.92	9.33	9.44	10.21	9.46	9.51	9.8	0.27	0.48	1.97	-0.1	0.38	0.88
WARS1	-0.572778	0.08	ENSG00000140105.18	12.26	12.98	13.36	11.79	12.05	12.72	12.08	12.36	12.92	11.92	12.11	12.62	5.32	6.07	6.79	4.66	5.15	6.28
BCL9L	-0.572738	0.068	ENSG00000186174.13	10.64	10.41	11.61	10.64	9.99	11.48	10.45	10.26	11.3	10.6	10.13	11.23	2.33	2.34	3.76	2.2	1.65	3.6
BMP8A	-0.572259	0.095	ENSG00000183682.8	7.16	7.5	8.59	6.9	6.82	8.24	6.96	7.13	7.89	7.01	6.98	7.76	-0.96	-0.5	0.97	-1.11	-0.92	0.57
DAPK1	-0.572203	0.1	ENSG00000196730.13	9.68	8.97	11.28	8.94	8.97	11.09	9.01	8.83	10.52	8.97	9.02	10.58	1.21	0.97	3.57	0.74	0.81	3.22
SNX29	-0.57138	0.029	ENSG00000048471.14	8.77	8.84	9.53	8.76	8.73	9.06	8.76	8.78	9.22	8.78	8.77	8.98	0.06	0.29	1.35	0.05	0.22	0.84
CBL	-0.570682	0.032	ENSG00000110395.7	9.84	10	10.61	9.87	9.55	10.61	9.8	9.86	10.38	9.88	9.66	10.41	0.56	0.89	1.79	0.55	0.32	1.59
CALHM5	-0.570556	0.099	ENSG00000178033.6	6.76	7.5	8.28	6.41	6.87	7.22	6.6	6.87	7.34	6.61	6.83	7.01	-2.19	-1.36	-0.12	-2.9	-1.83	-1.43
MXD1	-0.570507	0.081	ENSG00000059728.11	10.75	10.76	11.85	10.48	10.54	12.25	10.55	10.55	11.37	10.51	10.57	11.87	2.77	2.9	4.38	2.48	2.45	4.57
OSBPL8	-0.570259	0.06	ENSG00000091039.17	10.03	10.48	10.94	9.93	10.41	10.88	9.99	10.38	10.68	10.01	10.36	10.7	2.03	2.54	3.33	1.98	2.67	3.49
CCNG2	-0.570215	0.077	ENSG00000138764.15	9.83	10.5	10.88	9.72	10.25	10.61	9.74	10.3	10.55	9.82	10.19	10.46	2.62	3.42	4.03	2.52	3.03	4.13
MITF	-0.570005	0.098	ENSG00000187098.17	6.68	7.37	8.17	6.24	7.18	8.25	6.63	7.04	7.5	6.6	7.04	7.63	-0.91	-0.13	1.05	-1.55	-0.3	0.93
SOWAHC	-0.570002	0.034	ENSG00000198142.5	10.29	10.29	11.06	10.3	10.05	10.88	10.23	10.18	10.83	10.29	10.12	10.72	2.96	3.08	4.19	3.04	2.97	4.21
SGCB	-0.569808	0.062	ENSG00000163069.13	9.8	10.48	10.71	9.49	10.38	10.31	9.76	10.2	10.43	9.64	10.28	10.22	2.37	3.15	3.72	2.01	3.12	3.59
LAMA4	-0.569578	0.092	ENSG00000112769.20	10.26	10.51	11.56	9.94	9.63	11.47	9.9	10.05	11.14	9.98	9.76	11.13	3.36	3.85	5.28	3.09	3.2	5.01
PMEPA1	-0.569499	0.102	ENSG00000124225.16	13.36	13.37	15.01	12.62	12.52	12.84	12.87	13.04	13.24	12.69	12.63	12.88	5.61	5.77	7.68	4.88	5.48	5.91
PLAUR	-0.569096	0.081	ENSG00000011422.12	11.58	11.85	12.66	11.39	11.62	12.39	11.38	11.58	12.34	11.44	11.61	12.2	5.58	5.92	7.09	5.38	5.46	6.75
SNX19	-0.568713	0.059	ENSG00000120451.11	11.32	11.62	12.21	11.4	11.34	11.74	11.26	11.42	11.87	11.39	11.35	11.66	2.89	3.35	4.29	2.9	2.72	3.59
TRIM8	-0.56854	0.053	ENSG00000171206.15	11.57	11.28	12.43	11.61	11.23	12.38	11.46	11.3	12.15	11.58	11.29	12.17	4.71	4.69	6.12	4.69	4.51	6.34
RNF2	-0.568291	0.075	ENSG00000121481.11	9.32	9.51	10.33	9.13	9.57	10.21	9.21	9.46	10	9.22	9.52	9.97	2.47	2.77	3.86	2.3	2.71	3.63
INPP4B	-0.568228	0.09	ENSG00000109452.12	9.35	9.56	10.57	8.88	9.65	10.65	9.09	9.35	10.14	9.02	9.55	10.28	1.23	1.52	2.89	0.74	1.4	2.97
GNS	-0.568048	0.018	ENSG00000135677.11	12.32	12.54	13.04	12.37	12.37	13.07	12.3	12.48	12.9	12.38	12.39	12.93	4.14	4.52	5.34	4.1	4.3	5.24
SLC30A7	-0.567902	0.015	ENSG00000162695.12	9.78	10.12	10.48	9.72	10.08	10.31	9.8	10.04	10.31	9.79	10.04	10.21	1.37	1.81	2.5	1.3	1.85	2.39
BTBD3	-0.566532	0.085	ENSG00000132640.15	9.99	10.5	11.12	9.67	10.29	10.67	9.83	10.29	10.68	9.8	10.24	10.52	2.36	2.87	3.82	2.03	2.68	3.46
FOSB	-0.566397	0.108	ENSG00000125740.14	10.89	8.77	12.75	9.53	7.65	12.96	9.72	8.33	11.46	9.5	8.17	12.2	3.3	1.25	5.59	2.17	0	5.74
GDPD2	-0.565546	0.113	ENSG00000130055.14	5.83	6.58	7.9	5.38	5.51	5.39	5.61	5.86	6.33	5.64	5.68	5.64	-0.93	-0.02	1.51	-1.44	-1.16	-0.56
HK1	-0.565464	0.062	ENSG00000156515.24	11.69	11.76	12.59	11.58	11.72	12.44	11.61	11.71	12.25	11.62	11.72	12.27	4.01	4.23	5.35	3.87	4.24	5.08
LINS1	-0.565087	0.065	ENSG00000140471.17	8.37	8.74	9.28	8.31	8.71	9.07	8.36	8.64	8.96	8.39	8.65	8.89	1.64	2.13	2.98	1.63	1.99	2.68
ARFGAP3	-0.564635	0.074	ENSG00000242247.11	10.99	11.1	11.97	10.67	11.02	11.87	10.84	11	11.68	10.76	11.01	11.66	3.89	4.21	5.42	3.67	4.01	5.25
EP300	-0.564386	0.036	ENSG00000100393.14	10.95	11.14	11.72	10.78	11.18	11.68	10.92	11.07	11.51	10.85	11.15	11.53	2.1	2.5	3.37	2	2.41	3.17
CSPG4	-0.564304	0.105	ENSG00000173546.7	8.4	8.85	10.06	7.7	7.26	9.48	7.77	7.78	9.13	7.78	7.51	9	-0.23	0.27	1.83	-1.14	-1.27	1.1
FEZ2	-0.564237	0.018	ENSG00000171055.15	9.99	10.44	10.69	9.86	10.49	10.58	10.02	10.34	10.5	9.96	10.41	10.48	3.59	4.14	4.75	3.56	4.11	4.68
ATG2B	-0.563674	0.055	ENSG00000066739.12	9.84	9.69	10.68	9.83	9.72	10.53	9.76	9.66	10.32	9.82	9.74	10.33	0.7	0.72	2.09	0.61	0.65	1.7
DYRK3	-0.563394	0.096	ENSG00000143479.18	7.62	7.88	8.93	7.31	7.38	8.96	7.4	7.59	8.37	7.43	7.48	8.43	-0.39	0.17	1.44	-0.65	-0.59	1.38
SECISBP2L	-0.562541	0.04	ENSG00000138593.9	9.91	10	10.27	9.48	9.95	10.08	9.63	9.9	10.12	9.57	9.9	10	1.53	1.73	2.34	0.74	1.58	1.96
THSD4	-0.562451	0.086	ENSG00000187720.14	9.13	9.12	10.22	8.99	8.93	9.54	9.01	8.98	9.43	9.01	8.97	9.39	0.83	0.97	2.4	0.55	0.87	1.58
ZNF148	-0.562161	0.048	ENSG00000163848.20	9.98	10.2	10.79	9.93	10.28	10.58	9.94	10.14	10.56	9.97	10.23	10.45	1.53	1.88	2.73	1.46	1.73	2.68
GPR161	-0.561748	0.101	ENSG00000143147.15	7.9	7.44	9.36	7.5	7.27	8.83	7.5	7.31	8.34	7.52	7.38	8.34	-0.44	-0.73	1.34	-0.77	-1.13	0.99
OXR1	-0.560757	0.065	ENSG00000164830.19	10.24	10.25	11.13	10.23	10.03	10.96	10.14	10.19	10.83	10.23	10.09	10.77	3.13	3.28	4.52	3.18	3.17	4.16
PCDHB10	-0.560709	0.1	ENSG00000120324.9	5.63	6.49	7.01	5.42	6.26	6.67	5.76	6	6.32	5.76	6.04	6.21	-1.34	-0.34	0.52	-1.41	-0.75	0
TAOK3	-0.560032	0.03	ENSG00000135090.14	10.78	10.8	11.51	10.86	10.79	11.52	10.73	10.73	11.32	10.84	10.79	11.34	3.3	3.45	4.46	3.49	3.4	4.58
PLA2R1	-0.559761	0.083	ENSG00000153246.13	9.03	9.2	10.07	8.95	9.14	9.48	8.96	9.03	9.36	8.98	9.11	9.34	1.13	1.52	2.72	1.18	1.27	1.9
PLEKHA5	-0.559703	0.042	ENSG00000052126.15	9.98	10.62	10.76	9.95	10.59	10.05	10.03	10.44	10.43	10.03	10.49	10.1	2.71	3.52	4.04	2.66	3.49	3.13
ZNF654	-0.559331	0.051	ENSG00000175105.8	8.3	8.87	9.11	8.17	8.84	8.94	8.34	8.75	8.89	8.32	8.74	8.8	0.16	0.81	1.39	0.14	0.73	1.05
NDN	-0.558282	0.104	ENSG00000182636.8	7.45	8.24	8.95	7.32	7.96	8.85	7.22	7.69	8.33	7.41	7.79	8.35	1.05	2.16	3.23	0.81	1.63	2.96
ADAMTS12	-0.557706	0.105	ENSG00000151388.11	8.08	8.2	9.62	7.41	7.96	9.4	7.67	7.89	8.77	7.61	7.93	8.88	-0.65	-0.38	1.37	-1.49	-0.57	0.95
EVI5L	-0.557575	0.05	ENSG00000142459.8	8.22	8.08	9.02	8.19	8.11	9.03	8.15	8.09	8.72	8.19	8.15	8.72	1.04	1.04	2.32	0.99	1.11	2.28
IRAG1	-0.557439	0.1	ENSG00000072952.20	7.88	7.96	9.2	7.65	7.76	8.92	7.64	7.69	8.53	7.7	7.77	8.49	-0.53	-0.2	1.4	-0.72	-0.51	0.89
NUMBL	-0.557386	0.056	ENSG00000105245.9	8.28	8.51	9.11	8.24	8.21	9.1	8.25	8.35	8.81	8.28	8.27	8.83	1.26	1.76	2.57	1.26	1.2	2.45
NEK7	-0.555872	0.074	ENSG00000151414.15	10.09	10.67	11.02	9.87	10.65	10.88	10.03	10.54	10.79	9.99	10.56	10.73	2.99	3.71	4.36	2.69	3.61	4.55
TNFRSF10A	-0.555757	0.081	ENSG00000104689.10	9.13	9.29	10.1	8.85	9.1	9.85	9	9.08	9.74	8.93	9.11	9.63	2	2.24	3.35	1.55	1.89	3.09
FAM241A	-0.55515	0.049	ENSG00000174749.6	7.57	8.22	8.36	7.59	8.03	8.42	7.66	7.97	8.08	7.7	7.95	8.17	-1.11	-0.29	0.17	-1.16	-0.65	0.09
EID1	-0.554888	0.036	ENSG00000255302.5	11.32	11.17	11.52	10.82	10.79	11.53	10.9	11.04	11.39	10.87	10.85	11.4	5.19	5.11	5.8	4.48	4.96	5.84
IQGAP1	-0.554767	0.069	ENSG00000140575.13	13.35	13.51	14.23	13.28	13.45	14.35	13.24	13.44	14	13.31	13.44	14.15	6.2	6.44	7.49	6.27	6.42	7.46
SMAD3	-0.55437	0.079	ENSG00000166949.17	11.34	11.14	12.3	11.22	11.17	11.62	11.23	11.1	11.72	11.22	11.19	11.53	2.93	2.91	4.39	2.77	2.84	3.68
PJA1	-0.554211	0.092	ENSG00000181191.12	9.52	9.99	10.61	9.34	9.86	10.48	9.38	9.84	10.2	9.44	9.8	10.25	2.66	3.22	4.15	2.7	2.91	3.99
FNDC3B	-0.553634	0.047	ENSG00000075420.13	11.1	11.66	11.88	11.07	11.55	11.44	11.11	11.53	11.63	11.14	11.5	11.41	2.83	3.52	4.09	2.64	3.45	3.53
SPRYD3	-0.552481	0.023	ENSG00000167778.9	11.21	11.1	11.92	11.05	11.06	11.84	11.17	11.1	11.72	11.09	11.1	11.68	3.77	3.81	4.93	3.77	3.74	4.81
TXNDC5	-0.552303	0.011	ENSG00000239264.9	13.68	13.91	14.34	13.68	13.9	14.14	13.68	13.85	14.19	13.71	13.88	14.06	6.35	6.72	7.49	6.38	6.78	7.58
NEDD9	-0.552202	0.083	ENSG00000111859.17	11.3	11.34	12.28	11.1	11.23	11.62	11.16	11.2	11.86	11.14	11.24	11.54	3.43	3.52	4.85	3.08	3.37	4.52
UBE2H	-0.552197	0.032	ENSG00000186591.13	12.41	12.2	13.14	12.28	12.08	13.07	12.35	12.2	12.95	12.3	12.15	12.91	4.44	4.41	5.66	4.21	4.11	5.59
CUL5	-0.551857	0.059	ENSG00000166266.14	9.57	10	10.4	9.47	10.07	10.16	9.55	9.9	10.19	9.56	9.98	10.05	1.74	2.26	2.99	1.65	2.27	2.6
BMP1	-0.55164	0.091	ENSG00000168487.20	10.3	10.32	11.36	10.02	9.99	11.11	10.08	10.09	10.93	10.07	10.05	10.87	2.6	2.92	4.35	2.53	2.64	3.98
ADARB1	-0.551618	0.076	ENSG00000197381.17	8.34	8.4	9.26	8.23	8.16	8.66	8.26	8.25	8.81	8.27	8.22	8.54	0.32	0.64	1.87	0.24	0.57	1.24
LONRF1	-0.551209	0.111	ENSG00000154359.13	6.94	7.96	8.59	6.86	7.7	7.54	6.92	7.56	7.76	7.05	7.51	7.41	0.38	1.45	2.32	0.34	1.11	1.32
C16orf72	-0.550631	0.046	ENSG00000182831.12	11.1	11.31	11.86	11.01	11.36	11.8	11.06	11.24	11.64	11.06	11.32	11.66	2.65	2.95	3.89	2.59	2.84	3.67
CAMSAP2	-0.550052	0.029	ENSG00000118200.14	9.47	9.97	10.18	9.5	9.79	10.11	9.5	9.86	10	9.56	9.76	9.99	1.1	1.75	2.27	1.05	1.68	2.47
MMP7	-0.549019	0.116	ENSG00000137673.9	11.89	11.75	13.74	10.52	11.28	14.18	10.85	11.2	12.72	10.65	11.27	13.58	6.26	6.2	8.52	4.59	5.55	8.9
REP15	-0.548903	0.12	ENSG00000174236.4	5.25	6.47	7.32	4.77	4.58	5.57	5.23	5.51	5.82	5.21	5.16	5.47	-0.56	0.67	1.84	-1.27	-1.25	0.55
PRKCA	-0.548627	0.06	ENSG00000154229.12	10.29	10.59	11.11	10.09	10.34	11.18	10.25	10.43	10.83	10.17	10.35	10.97	1.28	1.78	2.63	1.15	1.34	2.63
ACER2	-0.548231	0.105	ENSG00000177076.6	6.33	6.58	7.65	6.36	6.45	7.2	6.28	6.4	6.87	6.38	6.42	6.76	-0.89	-0.45	0.91	-0.95	-0.76	0.2
IER5	-0.547956	0.082	ENSG00000162783.11	10.63	10.41	11.57	10.36	10.31	11.75	10.49	10.4	11.17	10.41	10.37	11.45	3.1	3.07	4.52	2.96	2.9	4.59
SCYL2	-0.547674	0.078	ENSG00000136021.19	10.31	10.88	11.22	10.3	10.87	11.25	10.24	10.76	11.03	10.36	10.78	11.07	2.55	3.15	3.81	2.56	3.01	3.8
DYNLT3	-0.547601	0.089	ENSG00000165169.11	10.33	10.66	11.33	10.25	10.54	10.98	10.24	10.53	10.85	10.3	10.51	10.84	4.31	4.8	5.8	4.3	4.62	5.37
CEP135	-0.547491	0.072	ENSG00000174799.11	7.59	8.09	8.46	7.52	8.14	8.51	7.63	7.97	8.18	7.66	8	8.23	-0.19	0.4	1.06	-0.43	0.48	0.99
ARHGAP32	-0.547214	0.086	ENSG00000134909.19	11.25	11.14	12.23	11.17	10.94	11.69	11.07	11.04	11.87	11.17	10.99	11.56	2.12	2.18	3.58	2.21	1.87	2.87
TCN1	-0.546831	0.131	ENSG00000134827.8	8.45	8.03	11.27	5.86	5.43	9.54	6.4	6.5	9.1	6.19	5.94	8.77	2.52	2.21	5.82	-0.34	-0.53	4.43
CAV2	-0.546637	0.108	ENSG00000105971.15	8.73	9.34	10.14	8.37	9.44	10.23	8.43	8.92	9.37	8.46	9.22	9.79	2.17	3.1	4.25	1.86	3.19	4.11
TULP3	-0.545713	0.047	ENSG00000078246.17	9.83	10.11	10.59	9.83	9.82	10.5	9.81	9.93	10.31	9.86	9.85	10.34	2.41	2.82	3.63	2.44	2.43	3.57
KCNE4	-0.544656	0.109	ENSG00000152049.6	7.81	6.87	9.2	7.47	6.13	9.41	7.34	6.88	8.37	7.39	6.71	8.62	0.24	-0.41	2.26	-0.15	-1.03	2.32
RP11-234B24.6	-0.544575	0.092	ENSG00000255639.3	10.06	10.77	11.06	9.95	10.33	10.35	10.01	10.41	10.41	10.02	10.3	10.31	2.87	3.62	4.25	2.73	3.2	3.58
NEMP2	-0.544216	0.045	ENSG00000189362.12	8.22	8.45	8.96	8.06	8.19	9.07	8.23	8.34	8.67	8.16	8.24	8.78	0.24	0.63	1.48	0.16	0.4	1.39
SEPTIN10	-0.544177	0.062	ENSG00000186522.15	10.76	11.1	11.57	10.48	11.02	11.56	10.71	11.01	11.39	10.6	10.99	11.4	3.95	4.4	5.21	3.71	4.4	5.38
C1QTNF6	-0.54339	0.097	ENSG00000133466.14	9.05	9.49	10.1	9.08	8.46	10.19	8.87	8.93	9.64	9.05	8.63	9.84	1.93	2.53	3.61	1.76	1.67	3.53
RTL6	-0.542845	0.064	ENSG00000188636.4	9.67	10.28	10.48	9.59	10.1	10.59	9.66	10.13	10.28	9.68	10.05	10.4	1.47	2.21	2.71	1.6	1.79	2.65
DYNC1LI2	-0.542794	0.07	ENSG00000135720.13	11.67	12.02	12.51	11.87	11.97	12.41	11.59	11.94	12.34	11.86	11.93	12.27	4.03	4.48	5.26	4.19	4.35	5.16
POMK	-0.54261	0.089	ENSG00000185900.11	9.85	9.9	10.82	9.83	9.97	9.93	9.77	9.84	10.24	9.84	9.94	9.91	1.89	2.15	3.27	1.96	2.28	2.48
TPM4	-0.542459	0.054	ENSG00000167460.17	14.77	14.92	15.54	14.63	14.84	15.62	14.7	14.83	15.37	14.67	14.84	15.44	7.79	8.06	9.03	7.69	7.9	8.99
ACAP2	-0.54177	0.066	ENSG00000114331.15	10	10.45	10.82	9.91	10.46	10.87	9.97	10.36	10.64	9.99	10.39	10.69	1.93	2.48	3.15	1.92	2.32	3.06
ANKRD52	-0.540807	0.051	ENSG00000139645.11	10.61	10.94	11.36	10.67	10.81	11.15	10.58	10.83	11.16	10.69	10.8	11.05	1.64	2.13	2.82	1.61	2.05	2.96
ZNF609	-0.540691	0.045	ENSG00000180357.9	10.42	10.21	11.16	10.41	10.06	10.85	10.35	10.19	10.88	10.4	10.15	10.72	1.32	1.31	2.54	1.24	0.94	2.09
CTDSP2	-0.54055	0.023	ENSG00000175215.11	12.93	12.97	13.61	12.86	12.89	13.49	12.9	12.92	13.45	12.89	12.91	13.37	4.93	5.15	6.07	4.94	4.94	5.81
MAP3K9	-0.54035	0.069	ENSG00000006432.16	8.91	8.96	9.73	8.67	8.88	9.48	8.84	8.9	9.44	8.76	8.9	9.3	-0.37	-0.15	0.93	-0.5	-0.38	0.66
MORC3	-0.540005	0.067	ENSG00000159256.13	9.54	9.58	10.36	9.38	9.44	9.93	9.47	9.55	10.09	9.44	9.48	9.82	2.09	2.19	3.35	1.87	2.03	2.76
GAN	-0.53956	0.09	ENSG00000261609.8	9.42	9.64	10.37	9.17	9.34	10.34	9.3	9.52	10.05	9.26	9.38	10.1	-0.14	0.24	1.24	-0.35	0.16	1.2
PTGS1	-0.539531	0.114	ENSG00000095303.17	8.14	8.72	9.6	7.63	8.1	9.36	7.77	8.25	9.02	7.81	8.1	8.94	0.39	1.1	2.29	-0.16	0.39	1.87
FOXL1	-0.53916	0.116	ENSG00000176678.6	7.37	7.9	8.92	6.91	7.39	8.92	7.12	7.42	8.21	7.11	7.38	8.32	-0.35	0.26	1.6	-1.1	-0.15	1.65
PPP1R12B	-0.538532	0.09	ENSG00000077157.22	9.82	10.14	10.77	9.51	10.02	10.84	9.72	10.03	10.45	9.63	9.99	10.59	0.35	0.9	1.8	0.23	0.8	1.88
FCMR	-0.538147	0.109	ENSG00000162894.12	6.93	7.68	8.17	6.67	7.05	8.25	6.87	7.14	7.51	6.86	7.05	7.72	0.46	1.46	2.32	0.23	0.55	2.71
[truncated: 12,703 more rows]

## Sheet: LungVsPm
Gene	log2FoldChange	padj	ENSG	COMET_normcount_mean	Lme_normcount_mean	PC_normcount_mean	COMET_normcount_median	Lme_normcount_median	PC_normcount_median	COMET_rlog_mean	Lme_rlog_mean	PC_rlog_mean	COMET_rlog_median	Lme_rlog_median	PC_rlog_median	COMET_tpm_mean	Lme_tpm_mean	PC_tpm_mean	COMET_tpm_median	Lme_tpm_median	PC_tpm_median
[truncated: 14,330 more rows]
