# Supplementary material for: Enrichment of Cancer‐Associated Fibroblasts, Macrophages, and Up‐Regulated TNF‐α Signaling in the Tumor Microenvironment of CMS4 Colorectal Peritoneal Metastasis
Source: Cancer Med. 2024 Dec 30;14(1):e70521. doi: 10.1002/cam4.70521 (PMC11683539; doi:10.1002/cam4.70521)
Supplement: Supplementary file 3 — File S3. [file CAM4-14-e70521-s005.xlsx]

## Sheet: Sheet1
sample name	Group	TC	RIN	260/280	260/230	KRAS/BRAF status (DNA seq)	KRAS/BRAF status (RNAseq igv)	location	coverage	AF
Lme-0015	LuM	0.5	8.9	1.91	1.87		KRAS G13V C>T (100%, 10/10)	chr12:25245347	10	100
Lme-0017	LuM	>> 50 %	7.3	1.86	2.03		ND
Lme-0027M1-1	LuM	>50 %	8	1.82	2.15		ND
Lme-0033M1-2	LuM	0.3	8.2	1.93	2.05		KRAS G12D C>T (65%, 45/69)	chr12:25245350	69	65
Lme-0042M1-2	LuM	0.4	> 8,5	1.9	2.04		ND
Lme-0047M1-2	LuM	0.5	8.8	1.81	1.95		ND
Lme-0072M1-2	LuM	0.5	7.6	1.88	2.05		KRAS G13V C>T (30%, 3/10)	chr12:25245347	10	30
Lme-0078M1-1	LuM	>50%	8.9	1.86	2.03		ND
Lme-0081M1-1	LuM	0.4	8.3	1.82	1.92		ND
Lme-0087	LuM	>50%	7.7	1.92	1.97		ND
Lme-0098	LuM	0.6	7.8	1.93	1.96		KRAS G12D C>T (100%, 30/30)	chr12:25245350	30	100
Lme-0110	LuM	0.3	8.6	1.88	1.72		KRAS G12V C>A (65%, 63/97)	chr12:25245350	97	65
Lme-0067	LuM	0.5	8	1.9	2.06		KRAS G12V, C>A (32%, 26/81)	Chr12:25245350 (Hg38)	81	32
Lme-0101	LuM	0.5	9.1	1.9	1.98		ND
Lme-0095	LuM	0.5	8.3	1.91	2.12		KRAS G12V, C>A (95%, 42/44)	chr12:25245350	44	95
COMET-0003M1	LM	0.5	7.6	1.57	2.36	KRAS mut	ND
COMET-0005M1	LM	1	7.9	1.74	2.38	WT	ND
COMET-0008M2	LM	0.8	8.7	1.97	2	KRAS deletion	ND
COMET-0027M1	LM	0.4	8.5	1.88	2.1	KRAS deletion	ND
COMET-0071M1	LM	0.3	8.4	1.87	2.17	BRAF mut	ND
COMET-0111M1	LM	0.5	7.5	1.74	1.71		ND
COMET-0122M2	LM	0.8	7.3	1.79	2.08		KRAS G12D C>T (70%, 19/27)	Chr12:25245350 (Hg38)	27	70
COMET-0134	LM	0.5	8.5	1.91	2.09		ND
COMET-0138	LM	0.9	9.5	1.96	2.2		ND
COMET-0145	LM	0.8	9.2	1.88	2.02		ND
COMET-0151	LM	0.9	9.3	2.05	1.91		ND
COMET-0169	LM	0.5	10	1.89	1.93		KRAS G12S (100%, 4/4)	Chr12:25245351 (hg38)	4	100
COMET-0172	LM	0.5	8.5	1.79	1.41		ND
COMET-0182	LM	0.8	9.3	1.96	2.02		ND
COMET-0190M3	LM	0.8	9.2	1.96	2.07		KRAS G12V, C>A (68%, 19/28)	Chr12:25245350 (Hg38)	28	68
COMET-0192	LM	0.5	9.9	1.88	1.41		KRAS G12C C>A (38%, 15/39)	Chr12:25245351 (Hg38)	39	38
COMET-0233M2	LM	0.5	8.6	1.9	2.14		KRAS G12V, C>A (73%, 49/67)	Chr12:25245350 (Hg38)	67	73
COMET-0255	LM	0.5	9.2	1.86	2		ND
COMET-0272	LM	0.9	8.9	1.88	2.07		ND
COMET-0277M1	LM	0.8	7.4	1.83	2.22		ND (ingen reads)
PC-0234M1	PM	0.25	7.6	1.83	1.65	BRAF	BRAF V600E (91%, 20/22)	chr7:140753336	22	91
PC-0256M1	PM	0.5	7.6	1.85	1.73	BRAF	BRAF V600E (71%, 36/51)	chr7:140753336	51	71
PC-0422M1	PM	0.2	8.4	1.77	1.6	BRAF	ND
PC-0574M1	PM	0.5	8.7	1.94	2.07	KRAS G12C	KRAS G12C, C>A, A>C (81%, 139/172)	Chr12:25245351 (hg38)	172	81
PC-0344M1	PM	0.3	9.2	1.89	1.97	KRAS G12C	KRAS G12C, C>A (47%, 31/66)	Chr12:25245351 (hg38)	66	47
