# Supplementary material for: Enrichment of Cancer‐Associated Fibroblasts, Macrophages, and Up‐Regulated TNF‐α Signaling in the Tumor Microenvironment of CMS4 Colorectal Peritoneal Metastasis
Source: Cancer Med. 2024 Dec 30;14(1):e70521. doi: 10.1002/cam4.70521 (PMC11683539; doi:10.1002/cam4.70521)
Supplement: Supplementary file 4 — File S4. [file CAM4-14-e70521-s003.txt]

sample_name	tissue_type	batch	tumor_content	KRAS/BRAF status	APC status	MSI/MSS	CMS
COMET_0003M1	CLM	GCF0620	50%	KRAS	na	na	CMS2
COMET_0005M1	CLM	GCF0620	100%	WT	na	na	CMS2
COMET_0008M2	CLM	GCF0620	80%	KRAS	na	na	CMS2
COMET_0027M1	CLM	GCF0620	40%	KRAS	na	na	CMS2
COMET_0071M1	CLM	GCF0620	30%	BRAF	na	na	CMS2
COMET_0111M1	CLM	GCF0620	50%	WT	na	na	CMS2
COMET_0122M2	CLM	GCF0620	80%	KRAS	na	na	CMS2
COMET_0134	CLM	GCF0620	50%	WT	na	na	CMS2
COMET_0138	CLM	GCF0620	90%	WT	na	na	CMS2
COMET_0145	CLM	GCF0620	80%	WT	na	na	CMS2
COMET_0151	CLM	GCF0620	90%	WT	na	na	CMS2
COMET_0169	CLM	GCF0620	50%	KRAS	na	na	CMS2
COMET_0172	CLM	GCF0620	50%	WT	na	na	CMS4
COMET_0182	CLM	GCF0620	80%	WT	na	na	CMS2
COMET_0190M3	CLM	GCF0620	80%	KRAS	na	na	CMS2
COMET_0192	CLM	GCF0620	50%	KRAS	na	na	CMS2
COMET_0233M2	CLM	GCF0620	50%	KRAS	na	na	CMS2
COMET_0255	CLM	GCF0620	50%	WT	na	na	CMS2
COMET_0272	CLM	GCF0620	90%	WT	na	na	CMS2
COMET_0277M1	CLM	GCF0620	80%	WT	na	na	CMS2
Lme_0015	mLu	GCF0620	50%	KRAS	na	na	CMS2
Lme_0017	mLu	GCF0620	>>50%	WT	na	na	CMS2
Lme_0027M1_1	mLu	GCF0620	>50%	WT	na	na	CMS2
Lme_0033M1_2	mLu	GCF0620	30%	KRAS	na	na	CMS2
Lme_0042M1_2	mLu	GCF0620	40%	WT	na	na	CMS2
Lme_0047M1_2	mLu	GCF0620	50%	WT	na	na	CMS2
Lme_0067	mLu	GCF0620	50%	KRAS	na	na	CMS2
Lme_0072M1_2	mLu	GCF0620	50%	KRAS	na	na	CMS2
Lme_0078M1_1	mLu	GCF0620	>50%	WT	na	na	CMS2
Lme_0081M1_1	mLu	GCF0620	40%	WT	na	na	CMS2
Lme_0087	mLu	GCF0620	>50%	WT	na	na	CMS2
Lme_0095	mLu	GCF0620	50%	KRAS	na	na	CMS2
Lme_0098	mLu	GCF0620	60%	KRAS	na	na	CMS2
Lme_0101	mLu	GCF0620	50%	WT	na	na	CMS2
Lme_0110	mLu	GCF0620	30%	KRAS	na	na	CMS2
PC_0234M1	PM	GCF0620	25%	BRAF	na	MSS	na
PC_0256M1	PM	GCF0620	50%	BRAF	na	MSS	CMS1
PC_0344M1	PM	GCF0620	30%	KRAS	na	MSS	CMS4
PC_0422M1	PM	GCF0620	20%	BRAF	na	MSS	CMS4
PC_0574M1	PM	GCF0620	50%	KRAS	na	MSI	CMS1
PC_102	PM	GCF0506	40%	KRAS	wt	MSS	CMS4
PC_108	PM	GCF0506	40%	WT	mut	MSS	CMS2
PC_142	PM	GCF0506	50%	BRAF	na	MSI	CMS1
PC_150	PM	GCF0506	50%	KRAS	wt	MSS	CMS4
PC_160	PM	GCF0506	40%	WT	wt	MSS	CMS2
PC_161	PM	GCF0506	40%	BRAF	wt	MSI	CMS1
PC_201	PM	GCF0506	50%	KRAS	wt	MSS	na
PC_224	PM	GCF0506	45%	KRAS	mut	MSS	CMS1
PC_227	PM	GCF0506	30%	WT	wt	MSS	CMS2
PC_244	PM	GCF0506	25%	BRAF	na	MSI	CMS1
PC_279	PM	GCF0506	50%	WT	na	MSS	CMS2
PC_284	PM	GCF0506	40%	WT	na	MSS	CMS2
PC_292	PM	GCF0506	35%	BRAF	na	MSS	CMS4
PC_31	PM	GCF0506	50%	BRAF	wt	MSS	CMS1
PC_310	PM	GCF0506	35%	BRAF	na	MSS	CMS1
PC_330	PM	GCF0506	30%	KRAS	na	MSS	CMS2
PC_334	PM	GCF0506	30%	WT	na	MSS	CMS4
PC_48	PM	GCF0506	35%	KRAS	mut	MSS	CMS3
PC_497	PM	GCF0506	35%	KRAS	na	MSS	CMS2
PC_501	PM	GCF0506	25%	KRAS	na	MSS	CMS2
PC_66	PM	GCF0506	50%	WT	wt	MSS	CMS4
PC_72	PM	GCF0506	30%	WT	wt	MSS	CMS4
PC_83	PM	GCF0506	50%	WT	wt	MSS	CMS4
PC_95	PM	GCF0506	50%	BRAF	wt	MSS	CMS4
PCB_234	PM	GCF0506	50%	BRAF	wt	MSS	CMS2
PCB_49	PM	GCF0506	50%	KRAS	mut	MSS	CMS2
PCB_536	PM	GCF0506	50%	BRAF	wt	MSS	CMS2
PCB_594	PM	GCF0506	50%	BRAF	wt	MSS	CMS3
PCB_600	PM	GCF0506	50%	WT	mut	MSS	CMS2
PCM_92	PM	GCF0506	50%	KRAS	mut	MSS	CMS4
