# Supplementary material for: Enrichment of Cancer‐Associated Fibroblasts, Macrophages, and Up‐Regulated TNF‐α Signaling in the Tumor Microenvironment of CMS4 Colorectal Peritoneal Metastasis
Source: Cancer Med. 2024 Dec 30;14(1):e70521. doi: 10.1002/cam4.70521 (PMC11683539; doi:10.1002/cam4.70521)
Supplement: Supplementary file 5 — File S5. [file CAM4-14-e70521-s001.txt]

Term	Overlap	P-value	Adjusted P-value	Old P-value	Old Adjusted P-value	Odds Ratio	Combined Score	Genes
Epithelial Mesenchymal Transition	62/200	8.46E-45	3.72E-43	0	0	15.55009905	1578.035806	SPARC;ITGB5;COL12A1;LOXL1;MYLK;COMP;RGS4;GJA1;SGCD;DPYSL3;PRSS2;MMP1;MMP2;ITGA2;DCN;ACTA2;SFRP4;SFRP1;MMP14;VCAN;LOX;COL6A2;ADAM12;CDH11;COL8A2;GAS1;ITGA5;MXRA5;SCG2;MATN3;FBN2;NOTCH2;LRRC15;TAGLN;COL11A1;HTRA1;FBLN1;TNFRSF11B;THY1;THBS2;FSTL1;NID2;THBS1;NT5E;SPOCK1;SLIT3;SLIT2;CTHRC1;PRRX1;LUM;INHBA;COL1A1;MFAP5;COL3A1;IL6;COL1A2;COL5A1;COL5A2;PMP22;SNAI2;CRLF1;FBN1
Apical Junction	29/200	4.31E-12	9.47E-11	0	0	5.531419097	144.7633355	NLGN3;NLGN2;AMIGO2;NEXN;PARD6G;TNFRSF11B;THY1;CALB2;LIMA1;SLIT2;CD34;MYH10;JAM3;VWF;ITGA2;MMP2;MSN;PARVA;TJP1;VCAN;CD209;CDH11;FSCN1;CERCAM;CNTN1;CLDN18;ADAM9;VCL;FBN1
UV Response Dn	23/144	9.93E-11	1.46E-09	0	0	6.153246753	141.7249377	NOTCH2;PIAS3;IGFBP5;ANXA2;CITED2;CAV1;COL11A1;CDC42BPA;F3;RUNX1;RGS4;COL1A1;TJP1;GJA1;COL3A1;EFEMP1;COL1A2;GRK5;PRKAR2B;COL5A2;PMP22;SNAI2;CDON
TNF-alpha Signaling via NF-kB	24/200	1.46E-08	1.60E-07	0	0	4.409090909	79.55649915	DUSP4;EGR1;DUSP5;EGR3;TIPARP;SPHK1;GFPT2;LIF;FOS;INHBA;PTGS2;KLF4;F3;FOSL2;NR4A2;SOCS3;NR4A1;IL6;NR4A3;PLAU;CLCF1;PDE4B;OLR1;JUNB
KRAS Signaling Up	23/200	6.47E-08	5.69E-07	0	0	4.194226843	69.4316447	SPON1;PRRX1;GFPT2;ITGA2;LIF;EMP1;F13A1;PLAT;ETV1;INHBA;PTGS2;KLF4;ETS1;DCBLD2;AKAP12;ANO1;ALDH1A3;PLAU;CA2;EPB41L3;SPARCL1;APOD;TRIB2
Coagulation	18/138	2.64E-07	1.94E-06	0	0	4.8155	72.93519774	SPARC;ANXA1;VWF;MMP1;MMP2;ITGA2;HTRA1;PLAT;F3;THBS1;COMP;MMP14;PLAU;CAPN2;ADAM9;OLR1;CTSE;FBN1
Angiogenesis	Sep-36	1.08E-06	4.83E-06	0	0	10.59386973	145.5344425	VCAN;COL3A1;LUM;COL5A2;LPL;OLR1;FSTL1;TNFRSF21;FGFR1
Hypoxia	21/200	1.10E-06	4.83E-06	0	0	3.77364476	51.78317481	SRPX;BNIP3L;LXN;ANXA2;CAVIN1;TIPARP;CITED2;TGFB3;CAV1;TPBG;FOS;F3;ETS1;DCN;HS3ST1;FOSL2;AKAP12;IL6;LOX;COL5A1;HAS1
Estrogen Response Early	21/200	1.10E-06	4.83E-06	0	0	3.77364476	51.78317481	FOXC1;TFAP2C;EGR3;TIPARP;ABHD2;TPBG;GREB1;MYOF;ENDOD1;HR;FOS;KLF4;KLK10;CALB2;GJA1;TUBB2B;CYP26B1;PDLIM3;RAB31;PODXL;FRK
Myogenesis	21/200	1.10E-06	4.83E-06	0	0	3.77364476	51.78317481	TAGLN;COL15A1;SPARC;PTGIS;ITGB5;SPHK1;FHL1;IGF1;CACNA1H;MYLK;COL1A1;COL3A1;MRAS;SGCD;EFS;COL6A2;ADAM12;SSPN;APOD;CD36;MEF2D
Estrogen Response Late	19/200	1.51E-05	5.55E-05	0	0	3.364899141	37.34690274	FOXC1;TFAP2C;EGR3;ST6GALNAC2;ABHD2;CAV1;TPBG;MYOF;HR;FOS;KLF4;KLK10;CYP26B1;PDLIM3;RAB31;PRKAR2B;CA2;NMU;FRK
Inflammatory Response	19/200	1.51E-05	5.55E-05	0	0	3.364899141	37.34690274	CD82;SPHK1;TPBG;LIF;OSM;ATP2A2;SGMS2;AHR;INHBA;HIF1A;F3;DCBLD2;MMP14;IL6;PDPN;PDE4B;OLR1;ITGA5;CD55
Apical Surface	Jul-44	3.69E-04	0.001247561	0	0	5.989958862	47.3554454	SRPX;AFAP1L2;ADAM10;GAS1;THY1;EFNA5;DCBLD2
Apoptosis	14/161	4.87E-04	0.001481346	0	0	3.032954904	23.1336877	BNIP3L;EGR3;ANXA1;LUM;CAV1;MMP2;PLPPR4;F2R;EMP1;PLAT;DCN;IL6;TIMP2;TXNIP
Complement	16/200	5.05E-04	0.001481346	0	0	2.773075256	21.05025765	DUSP5;DYRK2;CR1;PLAT;F3;PPP2CB;MMP14;IL6;PIK3CA;CA2;TIMP2;OLR1;ADAM9;CD36;ZFPM2;CD55
Adipogenesis	14/200	0.003825713	0.01052071	0	0	2.392152674	13.31474684	COL15A1;CDKN2C;CAVIN1;RIOK3;OMD;ADIPOQ;LPL;MYLK;LIPE;FABP4;RAB34;SSPN;SPARCL1;CD36
Hedgehog Signaling	May-36	0.004729522	0.012241117	0	0	5.09156449	27.2598853	DPYSL2;CRMP1;THY1;GLI1;SCG2
TGF-beta Signaling	Jun-54	0.006234444	0.015239753	0	0	3.948937908	20.05138709	TJP1;BMPR2;RAB31;LTBP2;JUNB;THBS1
Notch Signaling	Apr-32	0.016348887	0.037860581	0	0	4.503024663	18.52362168	NOTCH2;FZD1;NOTCH3;TCF7L2
Mitotic Spindle	11/199	0.045508712	0.08968559	0	0	1.850170002	5.716750575	NOTCH2;FGD6;PALLD;FSCN1;RASAL2;HOOK3;ARHGAP5;PKD2;CDC42BPA;MYH10;VCL
IL-2/STAT5 Signaling	11/199	0.045508712	0.08968559	0	0	1.850170002	5.716750575	TWSG1;NT5E;BMPR2;CA2;COL6A1;LIF;EMP1;AHR;IKZF2;TNFRSF21;SERPINB6
Glycolysis	11/200	0.046881104	0.08968559	0	0	1.84028486	5.631530389	PPP2CB;CHST6;NT5E;VCAN;PKM;COL5A1;CITED2;TPBG;SRD5A3;CACNA1H;DCN
p53 Pathway	11/200	0.046881104	0.08968559	0	0	1.84028486	5.631530389	CDKN2B;CD82;SPHK1;F2R;LIF;TXNIP;FOS;KLF4;PTPN14;SERPINB5;ZFP36L1
UV Response Up	9/158	0.056978525	0.104460629	0	0	1.907594142	5.465411422	NR4A1;IL6;MMP14;PDLIM3;CDKN2B;CA2;FMO1;FOS;JUNB
Interferon Gamma Response	10/200	0.092484224	0.156511763	0	0	1.661357341	3.955222003	SOCS3;IL6;EIF4E3;SSPN;PDE4B;TXNIP;ARID5B;PTGS2;B2M;HIF1A
Allograft Rejection	10/200	0.092484224	0.156511763	0	0	1.661357341	3.955222003	RPS9;IL6;F2R;LIF;UBE2D1;THY1;INHBA;B2M;HIF1A;ETS1
Androgen Response	5/100	0.197164672	0.321305392	0	0	1.655962909	2.688813471	AKAP12;ALDH1A3;ABHD2;ARID5B;B2M
heme Metabolism	8/200	0.278688952	0.427947396	0	0	1.31079235	1.674745624	BNIP3L;RIOK3;CA2;ENDOD1;CTSE;LRP10;ANK1;BLVRA
IL-6/JAK/STAT3 Signaling	Apr-87	0.282056239	0.427947396	0	0	1.514775715	1.917174067	SOCS3;IL6;CD36;TNFRSF21
Cholesterol Homeostasis	Mar-74	0.401716021	0.589183497	0	0	1.326760563	1.210018711	LPL;ANTXR2;CXCL16
Bile Acid Metabolism	4/112	0.456714957	0.648240584	0	0	1.162625166	0.91114447	LIPE;CH25H;DIO2;BMP6
Fatty Acid Metabolism	5/158	0.541701158	0.697553513	0	0	1.025120217	0.628440517	AOC3;CA2;FMO1;CD36;BLVRA
Protein Secretion	Mar-96	0.573195751	0.697553513	0	0	1.011749279	0.563066798	GALC;SSPN;ADAM10
Interferon Alpha Response	Mar-97	0.58025151	0.697553513	0	0	1.000934094	0.544802054	TXNIP;TENT5A;B2M
G2-M Checkpoint	6/200	0.58657909	0.697553513	0	0	0.969678593	0.517272882	NOTCH2;CDKN2C;RASAL2;EFNA5;HIF1A;MEIS2
Xenobiotic Metabolism	6/200	0.58657909	0.697553513	0	0	0.969678593	0.517272882	CA2;FMO1;ATP2A2;FBLN1;IGF1;CD36
KRAS Signaling Dn	6/200	0.58657909	0.697553513	0	0	0.969678593	0.517272882	NR4A2;KLHDC8A;TFF2;UPK3B;KLK7;DLK2
Wnt-beta Catenin Signaling	Jan-42	0.732769805	0.8484703	0	0	0.764557062	0.237718889	FZD1
Reactive Oxygen Species Pathway	Jan-49	0.785588694	0.886305194	0	0	0.652822798	0.157540447	JUNB
Pperoxisome	2/104	0.835758227	0.919334049	0	0	0.613700025	0.110107549	STS;CRABP2
DNA Repair	2/150	0.948424754	0.986457781	0	0	0.421946297	0.022343248	POLR2A;PDE4B
Spermatogenesis	1/135	0.985759163	0.986457781	0	0	0.232806793	0.003339197	JAM3
mTORC1 Signaling	2/200	0.986457781	0.986457781	0	0	0.314574315	0.004289142	IGFBP5;ATP2A2
E2F Targets	2/200	0.986457781	0.986457781	0	0	0.314574315	0.004289142	RAD51AP1;CDKN2C
