# Supplementary material for: Enrichment of Cancer‐Associated Fibroblasts, Macrophages, and Up‐Regulated TNF‐α Signaling in the Tumor Microenvironment of CMS4 Colorectal Peritoneal Metastasis
Source: Cancer Med. 2024 Dec 30;14(1):e70521. doi: 10.1002/cam4.70521 (PMC11683539; doi:10.1002/cam4.70521)
Supplement: Supplementary file 6 — File S6. [file CAM4-14-e70521-s007.txt]

Term	Overlap	P-value	Adjusted P-value	Old P-value	Old Adjusted P-value	Odds Ratio	Combined Score	Genes
Epithelial Mesenchymal Transition	49/200	2.91E-30	1.37E-28	0	0	10.98740789	747.2503908	SPARC;ITGB5;SERPINE1;LOXL1;LOXL2;RGS4;CDH2;DPYSL3;CCN2;CCN1;PCOLCE;GEM;ACTA2;SFRP4;SFRP1;MMP14;VCAN;COL6A2;ADAM12;CDH11;COL8A2;GAS1;ITGA5;MXRA5;TAGLN;TNFRSF11B;THBS2;NID2;FBLN2;PTHLH;FSTL3;NT5E;CALD1;FLNA;SPOCK1;SLIT3;CAP2;TGFB1;GADD45B;TFPI2;VEGFC;INHBA;MFAP5;COL3A1;IL6;CXCL12;COL5A1;PMP22;FBN1
TNF-alpha Signaling via NF-kB	40/200	2.21E-21	5.20E-20	0	0	8.328856153	396.1274311	SERPINE1;SOCS3;ZFP36;PLAU;DNAJB4;CCN1;JUNB;IER5;DUSP4;KDM6B;EGR1;DUSP5;EGR3;SMAD3;GADD45B;TIPARP;DUSP1;GFPT2;LIF;FOS;INHBA;F3;GEM;KLF2;FOSL2;FOSL1;NR4A2;PER1;NR4A1;SPSB1;IL6;KLF6;TUBB2A;NR4A3;BCL6;CLCF1;KLF9;FOSB;SGK1;ATF3
Hypoxia	24/200	1.41E-08	2.21E-07	0	0	4.416756094	79.83153598	SRPX;ANXA2;CAVIN1;TIPARP;DUSP1;TGFB3;SERPINE1;FOS;F3;ETS1;HS3ST1;FOSL2;AKAP12;MT2A;ZFP36;IL6;KLF6;COL5A1;HAS1;PIM1;CCN2;ANGPTL4;CCN1;ATF3
UV Response Dn	19/144	1.00E-07	1.17E-06	0	0	4.895010033	78.8986946	PIAS3;SMAD3;IGFBP5;ANXA2;DUSP1;SERPINE1;CDC42BPA;F3;RUNX1;RGS4;TJP1;COL3A1;EFEMP1;GRK5;PRKAR2B;PMP22;CCN1;MGLL;CAP2
Estrogen Response Early	21/200	1.07E-06	1.01E-05	0	0	3.780173222	51.97049587	FOXC1;TFAP2C;EGR3;SLC37A1;SLC24A3;TIPARP;GREB1;MYOF;SLC1A1;KRT8;HR;FOS;KLK10;SLC7A2;CALB2;CYP26B1;PDLIM3;CXCL12;MLPH;PODXL;SCNN1A
Estrogen Response Late	20/200	4.09E-06	2.74E-05	0	0	3.573981016	44.34527218	FOXC1;TFAP2C;EGR3;SLC24A3;MYOF;TFPI2;HR;FOS;KLK10;SERPINA5;ZFP36;CYP26B1;PDLIM3;CXCL12;PRKAR2B;CA2;NMU;SCNN1A;AGR2;SGK1
Myogenesis	20/200	4.09E-06	2.74E-05	0	0	3.573981016	44.34527218	TAGLN;COL15A1;SPARC;TGFB1;PTGIS;GADD45B;ITGB5;FST;CACNA1H;COL3A1;KLF5;TNNT1;COL6A2;ADAM12;SSPN;APLNR;BDKRB2;MEF2D;PDLIM7;SPDEF
Apical Junction	19/200	1.48E-05	7.72E-05	0	0	3.370701602	37.48710168	NLGN2;ACTN1;NEXN;MSN;PARD6G;PARVA;TNFRSF11B;CLDN11;TJP1;CALB2;VCAN;CD209;ITGA10;CDH11;FSCN1;CNTN1;ADAM9;VCL;FBN1
Inflammatory Response	19/200	1.48E-05	7.72E-05	0	0	3.370701602	37.48710168	CD82;IL1R1;SERPINE1;C5AR1;LIF;OSM;AHR;INHBA;F3;SLC7A2;DCBLD2;MMP14;IL6;KLF6;RGS1;APLNR;BDKRB1;ITGA5;CD55
Coagulation	15/138	2.42E-05	1.14E-04	0	0	3.901628717	41.47547743	SPARC;ANXA1;MMP7;SERPINE1;TFPI2;PLAT;F3;DUSP6;MMP14;PLAU;CAPN2;ADAM9;CTSE;RAPGEF3;FBN1
Complement	17/200	1.63E-04	6.40E-04	0	0	2.972677596	25.91993121	DUSP5;DYRK2;SERPINE1;TFPI2;PLAT;C4BPB;F3;DUSP6;MMP14;IL6;CA2;TIMP2;PIM1;ADAM9;ZFPM2;CD55;HSPA1A
KRAS Signaling Up	17/200	1.63E-04	6.40E-04	0	0	2.972677596	25.91993121	SPON1;GFPT2;LIF;PLAT;ANXA10;INHBA;ETS1;DUSP6;DCBLD2;AKAP12;ANO1;ALDH1A3;PLAU;CA2;ANGPTL4;TRIB2;ENG
Apical Surface	Jul-44	3.65E-04	0.001319685	0	0	6.000088613	47.49406402	SRPX;AFAP1L2;ADAM10;GAS1;LYPD3;EFNA5;DCBLD2
UV Response Up	14/158	3.96E-04	0.001329556	0	0	3.101920951	24.30045016	CDKN2B;CLTB;FMO1;C4BPB;FOS;NR4A1;IL6;MMP14;PDLIM3;CA2;AGO2;FOSB;JUNB;ATF3
IL-2/STAT5 Signaling	14/199	0.00360659	0.009848063	0	0	2.409322756	13.55242258	CYFIP1;GABARAPL1;GADD45B;IL1R2;LIF;AHR;SERPINB6;NT5E;KLF6;CA2;COL6A1;PIM1;TNFRSF21;PLEC
Androgen Response	9/100	0.003758802	0.009848063	0	0	3.138157895	17.52239135	AKAP12;ALDH1A3;ADAMTS1;ACTN1;KRT8;ARID5B;SGK1;B2M;SPDEF
Xenobiotic Metabolism	14/200	0.003771599	0.009848063	0	0	2.396244584	13.37165907	GABARAPL1;IL1R1;SERPINE1;FMO1;AKR1C2;RAP1GAP;VTN;MT2A;VNN1;CA2;HSD17B2;PDK4;AOX1;EPHA2
p53 Pathway	14/200	0.003771599	0.009848063	0	0	2.396244584	13.37165907	PLK3;CDKN2B;TGFB1;CD82;ABHD4;LIF;FOS;PTPN14;SERPINB5;H1-2;TXNIP;IER5;ATF3;EPHA2
Angiogenesis	May-36	0.00469733	0.011619712	0	0	5.100147586	27.34067186	VTN;VCAN;COL3A1;TNFRSF21;SERPINA5
TGF-beta Signaling	Jun-54	0.006186591	0.014538489	0	0	3.955605565	20.11572207	TJP1;TGFB1;SMAD3;SERPINE1;JUNB;ENG
IL-6/JAK/STAT3 Signaling	Jul-87	0.017944901	0.040162397	0	0	2.768872951	11.1321133	SOCS3;IL6;TGFB1;IL1R1;IL1R2;PIM1;TNFRSF21
Apoptosis	10/161	0.027891101	0.059585534	0	0	2.098257634	7.510603254	IL6;EGR3;ANXA1;GADD45B;LMNA;TIMP2;TXNIP;PLAT;IGFBP6;ATF3
Mitotic Spindle	11/199	0.045075726	0.092111266	0	0	1.85331964	5.744200024	AKAP13;ARHGAP10;FGD6;PALLD;ITSN1;FSCN1;FLNA;ARHGAP5;CDC42BPA;VCL;PAFAH1B1
Adipogenesis	10/200	0.091746309	0.179669855	0	0	1.664181046	3.975275901	LIPE;COL15A1;CAVIN1;BCL6;FZD4;ITSN1;ADIPOQ;SSPN;ANGPTL4;MGLL
Hedgehog Signaling	Mar-36	0.098687377	0.185532268	0	0	2.864968907	6.634689943	HEY2;CRMP1;GLI1
Interferon Gamma Response	9/200	0.166631215	0.290061745	0	0	1.487393221	2.665367305	SOCS3;MT2A;IL6;LATS2;SSPN;PIM1;TXNIP;ARID5B;B2M
KRAS Signaling Dn	9/200	0.166631215	0.290061745	0	0	1.487393221	2.665367305	NR4A2;KLHDC8A;COPZ2;TFF2;LYPD3;RGS11;SGK1;KLK7;DLK2
Allograft Rejection	8/200	0.277252551	0.465388211	0	0	1.313013136	1.684367981	RPS9;IL6;TGFB1;LIF;FLNA;INHBA;B2M;ETS1
Cholesterol Homeostasis	Mar-74	0.400714231	0.649433409	0	0	1.328990228	1.21537053	ANTXR2;ATF3;CXCL16
Bile Acid Metabolism	4/112	0.455475706	0.700874894	0	0	1.1645822	0.915842464	LIPE;CH25H;ABCA9;ABCA8
Unfolded Protein Response	4/113	0.462279185	0.700874894	0	0	1.153838095	0.890285636	TUBB2A;BAG3;YWHAZ;ATF3
Fatty Acid Metabolism	5/158	0.540254794	0.763740037	0	0	1.026848648	0.63224551	GABARAPL1;VNN1;CA2;FMO1;MGLL
Protein Secretion	Mar-96	0.572088328	0.763740037	0	0	1.013449616	0.565972979	ANP32E;SSPN;ADAM10
G2-M Checkpoint	6/200	0.584992369	0.763740037	0	0	0.971316247	0.520777497	MT2A;TGFB1;SMAD3;EFNA5;MEIS2;PAFAH1B1
Glycolysis	6/200	0.584992369	0.763740037	0	0	0.971316247	0.520777497	NT5E;VCAN;PKM;COL5A1;ANGPTL4;CACNA1H
heme Metabolism	6/200	0.584992369	0.763740037	0	0	0.971316247	0.520777497	CA2;CTSE;LRP10;RAP1GAP;FTCD;ABCG2
Pperoxisome	3/104	0.626434477	0.783439485	0	0	0.93278937	0.436275938	STS;ABCB9;PABPC1
Notch Signaling	Jan-32	0.633419158	0.783439485	0	0	1.013405949	0.462744362	NOTCH3
Pancreas Beta Cells	Jan-40	0.714831495	0.860322666	0	0	0.805194805	0.270310688	FOXO1
Wnt-beta Catenin Signaling	Jan-42	0.732189503	0.860322666	0	0	0.765837821	0.238723837	HEY2
Reactive Oxygen Species Pathway	Jan-49	0.785045295	0.899929972	0	0	0.653916396	0.158256832	JUNB
Interferon Alpha Response	Feb-97	0.805100443	0.900945734	0	0	0.660265297	0.143137749	TXNIP;B2M
Spermatogenesis	2/135	0.92361335	0.998159271	0	0	0.470688917	0.037401764	TLE4;ACRBP
Oxidative Phosphorylation	2/200	0.986336401	0.998159271	0	0	0.315102242	0.004335115	MAOB;PDK4
mTORC1 Signaling	1/200	0.998159271	0.998159271	0	0	0.15649677	2.88E-04	IGFBP5
E2F Targets	1/200	0.998159271	0.998159271	0	0	0.15649677	2.88E-04	ANP32E
Myc Targets V1	1/200	0.998159271	0.998159271	0	0	0.15649677	2.88E-04	PABPC1
